# Supplementary material for: FNA-based lipidomics reveals coordinated lipid metabolic remodeling in pancreatic cancer
Source: Front Mol Biosci. 2026 May 29;13:1823383. doi: 10.3389/fmolb.2026.1823383 (PMC13259809; doi:10.3389/fmolb.2026.1823383)
Supplement: Supplementary file 1 [file Table2.xlsx]

## Sheet: Sheet1
Index	Formula	Compounds	Class I	Class II	lipidmaps ID	10116690-C	5913620-C	9926033-C	10402458-C	209022-C	10059960-C	9980128-C	10044798-C	10209427-C	9546794-C	10472443-C	209014-C	10620397-C	10116690-NC	5913620-NC	9926033-NC	10402458-NC	209022-NC	10059960-NC	9980128-NC	10044798-NC	10209427-NC	9546794-NC	10472443-NC	209014-NC	10620397-NC	VIP	P-value	FDR	Fold_Change	Log2FC	Type
LIPID-N-0001	C26H45NO8S2	taurolithocholicacid-3-sulfate	ST	BA	LMST05020003	0.177769042	0.325785895	0.274471429	0.276695238	0.272738107	0.661197405	0.304776355	0.41566439	0.41114258	0.262186535	0.40972067	0.559046134	0.558793943	0.145199697	0.0857551975	0.146925103	0.32306783699999997	0.834029758	0.315926214	0.803195467	0.464967864	0.453249305	0.333515427	0.359474609	0.411923345	0.235754123	0.04584319426366773	0.9975657065403635	0.9982499079851785	0.9993901418094121	-8.801077849636155e-4	insig
LIPID-N-0003	C24H40O3	isolithocholic acid	ST	BA	LMST04010004	0.0	0.0	0.0	10.2368095	10.725853	26.4289157	7.85014778	1.55373659	1.51881668	19.1473132	26.2102421	0.8954126059999999	8.65714286	0.0	0.0	0.0	2.21107741	4.83905766	0.62872233	13.181492	3.76170132	3.51316033	75.9023773	0.6928632809999999	0.178753484	6.94447776	0.2219399390535742	0.986854343958223	0.9895673455910978	1.0122544658858645	0.017572007941194408	insig
LIPID-N-0005	C24H40O4	Chenodeoxycholic acid	ST	BA	LMST04010032	1.74204423	1.96026383	0.370997959	8.58142857	8.62912062	24.120481899999998	8.71300493	2.26646829	2.26909796	27.6553428	24.2851955	0.8854191029999999	2.420079	7.96703741	1.8527026999999998	0.21455371899999998	2.2131684	4.81597024	2.63523301	0.0554677998	1.44893195	1.96370714	9.54754679	3.13986328	0.206824913	4.58874563	1.1036744118502755	0.07012664909466329	0.20759926882086024	2.8019590855323444	1.4864358895551177	insig
LIPID-N-0007	C24H38O3	norcholic acid	ST	BA	LMST04060019	0.0	0.0	0.0	1.46985238	1.38813071	1.84292864	0.724773399	1.84610732	1.97843841	1.55613959	1.95502793	1.6934373	22.5489138	0.0	0.0	0.0	1.81126895	14.111097299999999	1.59726214	15.4922568	1.41818526	1.68457831	6.3767830000000005	1.83679688	1.66514808	1.0424088	0.23448844056060858	0.7288838203763779	0.7894888596355868	0.7867148187259614	-0.3460873361198778	insig
LIPID-N-0010	C24H40O5	Ursocholic acid	ST	BA	LMST04010088	0.0	0.0	0.0	1.11980952	0.925218645	2.12108434	1.43718227	1.20669268	1.03495635	1.29075355	1.96063315	1.61333983	8.07669519	0.0	0.0	0.0	0.9865442940000001	7.50458772	1.8421067999999998	11.091123699999999	4.24022684	3.62127896	5.38249874	1.74604492	1.03326655	1.3065917	0.6140838943597677	0.21937233596872105	0.32446190031782296	0.5363632292610502	-0.8987177591757262	insig
LIPID-N-0012	C26H43NO5	Glycochenodeoxycholic acid	ST	BA	LMST05030008	0.578068796	0.059660070999999995	0.19073622399999998	0.529380952	0.502335416	2.69623726	0.0244673892	0.0346437073	0.0340888458	0.029899197000000002	2.76250466	0.0304002599	2.27727452	0.679817998	0.0396910603	0.054207128099999995	0.013062091000000001	0.29400372	0.11382621400000001	0.505590179	0.152695652	0.156017609	0.0247997977	0.14023632800000002	0.0576916376	0.0502673663	0.6734420337457437	0.07934069872655966	0.21759037489107247	4.272609810084964	2.0951175709954337	insig
LIPID-N-0013	C24H38O3	Glycoursodeoxycholic acid	ST	BA	LMST05030016	0.48215233399999996	0.07546321660000001	0.156138776	0.381998095	0.401901009	2.12448563	0.015321083700000002	0.00986995122	0.032950533500000004	0.0289852996	2.05840782	0.0	1.72812377	0.58338726	0.058642931399999994	0.038701859500000005	0.0163624102	0.22803161800000002	0.0832601942	0.37886307799999996	0.12227977300000001	0.109247451	0.0175102175	0.09890234369999999	0.0365372822	0.0530514743	0.6666147094137737	0.08141539728837685	0.21991970586876883	4.107786239286712	2.0383611087386573	insig
LIPID-N-0014	C24H38O3	lithocholicacid-3-sulfate	ST	BA	LMST05020015	0.0	0.0	0.0	0.8921571429999999	0.963873138	1.29611677	0.7860049259999999	1.26699512	1.35412221	0.9658184059999999	1.70688082	1.01842105	1.14078999	0.0	0.0	0.0	1.15751796	1.24312461	1.71328155	1.7107932000000001	1.39360113	1.48110287	1.18509863	1.35083008	1.41490418	0.696466767	0.29410812107754714	0.5270160646447455	0.6082847397449216	0.8534815100001023	-0.22856819613945428	insig
LIPID-N-0015	C26H43NO6	Glycocholic acid	ST	BA	LMST05030001	3.49240295	0.71412481	1.43639796	1.66084286	1.94281595	13.7422614	0.0	0.0	0.0	0.035771958	13.660800699999998	1.71125406	3.64005267	25.4541962	0.545873181	0.563088843	0.0	0.0	0.0	0.0	0.0	0.0	0.0	0.0	0.0	0.0	0.024664844441960015	0.6197006214972894	0.6959357228899864	1.582519855640491	0.662223601046579	insig
LIPID-N-0016	C26H45NO6S	Taurochenodeoxycholic acid	ST	BA	LMST05040005	23.3794595	0.666245561	0.523469388	15.257238099999999	15.7373859	91.94550509999999	4.81879803	5.16491707	5.07224054	2.08862261	89.9586592	12.766341800000001	202.301514	8.44994944	0.285284823	0.792654959	2.81632083	13.333044000000001	5.88504854	28.6390935	13.4582231	12.2874884	1.87323217	6.23386719	4.75665505	7.55487256	0.5371286906887539	0.11525622477818576	0.23828894961269997	4.415711495182932	2.1426459153077086	insig
LIPID-N-0017	C26H45NO7S	Taurocholic acid	ST	BA	LMST05040001	3.3317542999999996	0.0	0.0	0.31822285699999997	0.282158578	0.40037071399999996	0.244943842	0.432476098	0.409385063	0.495604694	0.327454376	0.470947368	23.005266600000002	54.847826100000006	0.0	0.0	0.520146848	17.4879107	0.587056311	18.7313503	0.980652174	0.791043559	1.07377339	0.523574219	0.394498258	0.30125537199999997	0.7305419093771824	0.29158175447350054	0.38780107545746334	0.30879952569237595	-1.695257558219784	insig
LIPID-N-0020	C18H30O3	13-HOTrE	FA	Eicosanoid	-	0.13155086	0.0	0.0	1.08899048	1.11736665	2.40458758	6.68945813	2.26325854	2.5128516	1.78289067	3.07809125	5.93242365	11.3468071	3.42655207	2.40197505	0.0	1.29881883	3.45845009	7.73891262	3.68289896	33.2667297	25.6088044	10.770966099999999	9.234375	3.9882230000000005	3.53783108	1.149767161597893	0.0843633118483758	0.21991970586876883	0.3537189532559817	-1.4993245701210145	insig
LIPID-N-0021	C18H30O3	9-HOTrE	FA	Eicosanoid	-	0.0	0.0	0.0	0.5083142860000001	0.73043729	1.72756256	3.82273892	0.9949268290000001	1.41444229	1.40416306	2.01450652	2.02983106	15.3058591	5.15429727	2.52488565	0.0	0.0	3.99766894	5.95440777	4.18183192	24.1602079	19.7992586	13.9647446	8.83953125	0.0	2.72031984	1.2340721190772403	0.06684972204034434	0.20759926882086024	0.32808012832799616	-1.607879881801721	insig
LIPID-N-0022	C18H32O3	12,13-EpOME	FA	Eicosanoid	-	4.83516462	1.43253171	2.03573469	64.73095239999999	57.66170110000001	138.478221	298.884729	65.85834150000001	79.500679	96.2390364	132.718808	201.509422	514.3383809999999	76.685541	56.0732848	4.15595041	41.9431764	284.50093	511.91067999999996	163.062323	1096.22873	875.481001	955.1289830000001	627.1289059999999	81.88501740000001	202.26086999999998	1.2684453789727448	0.041194701567235724	0.19592532414956745	0.33321448774443885	-1.5854769662647366	down
LIPID-N-0023	C18H32O3	9,10-EpOME	FA	Eicosanoid	-	4.45436855	1.14998985	1.69792347	47.7028571	39.333397399999996	104.692308	235.41871899999998	50.1385366	65.1247333	69.70537370000001	99.9124767	148.280702	548.7188940000001	68.25783620000001	48.438669399999995	2.11365702	28.0816441	267.556107	475.957282	166.011331	1033.51607	816.915663	899.3019730000001	563.921875	51.274215999999996	156.013993	1.277461077106812	0.04143167319053949	0.19592532414956745	0.30942075381229767	-1.692358128811704	down
LIPID-N-0026	C18H34O4	9,10-DiHOME	FA	Eicosanoid	-	0.368285012	0.08877524099999999	0.210106122	2.11438095	2.09230178	6.14746988	23.043743799999998	1.48974634	1.21594568	1.28603459	5.34301676	1.76945419	145.810402	16.5968655	1.67566528	0.6925413220000001	1.97351955	52.39479229999999	38.30019420000001	54.114069900000004	88.4839319	64.8578313	157.260496	43.815625	1.69773519	8.75632184	0.937030164649472	0.1314060631596044	0.24708020495979585	0.3599182280537763	-1.4742589255036935	insig
LIPID-N-0028	C20H30O3	(±)12-HEPE	FA	Eicosanoid	LMFA03070031	0.0	0.0	0.0	0.0	0.0	1.8010658	3.7466797999999994	0.9240819509999999	1.21105723	2.13271155	1.35437616	2.48254061	3.73911784	0.0	0.0	0.0	0.892960894	1.64538128	2.50023301	3.67481586	13.434404500000001	10.5984245	23.1694487	2.75744141	1.12414634	2.13225387	0.814375459016723	0.10276696407555841	0.23138426016395017	0.28082945979676044	-1.8322338085563181	insig
LIPID-N-0032	C20H30O3	15-oxoETE	FA	Eicosanoid	LMFA03060051	0.0	0.0	0.0	0.816452381	0.8009802979999999	1.78735867	1.68610837	1.88573659	2.16892338	1.091958	1.52250466	2.69577648	3.22920342	0.0	0.0	0.0	1.46919393	2.77383757	1.88618447	5.998149199999999	1.73471645	1.32274328	3.42403642	1.82015625	2.2911324	1.063998	0.2867105278477001	0.39160068589502595	0.48385579828187286	0.7435625724876451	-0.4274739414204621	insig
LIPID-N-0034	C20H32O3	(±)12-HETE	FA	Eicosanoid	LMFA03060088	9.39995086	4.50112633	9.0247449	61.24	52.057184	96.3744208	86.3635468	24.243219500000002	33.8923375	82.59419390000001	90.8700186	79.2235218	213.11652400000003	12.5915571	11.4630977	11.2743802	27.7413408	185.01115900000002	159.571845	81.95316340000001	536.241966	427.95922199999995	684.2943849999999	187.745117	39.1536585	205.02948500000002	1.0933295849701776	0.05331900497055759	0.19945399903765493	0.32797308414397464	-1.60835067323107	insig
LIPID-N-0035	C20H32O3	(±)15-HETE	FA	Eicosanoid	LMFA03060001	0.590054054	0.320188737	0.0	12.4672857	10.029601199999998	42.9256719	41.3144828	5.28097561	9.11068865	20.370105	45.5210428	13.526640700000002	94.6741277	6.35151668	1.70866944	0.135496901	10.471907400000001	65.27092370000001	72.1227184	25.2701605	166.308129	127.12696899999999	199.67476000000002	86.9265625	6.36341463	62.2328836	1.157418954814494	0.05479564793831333	0.20130377004117378	0.356799602125258	-1.4868140884078365	insig
LIPID-N-0039	C20H32O3	(±)5-HETE	FA	Eicosanoid	LMFA03060084	0.240416708	0.168866058	0.0	14.9007143	12.515040800000001	44.7506951	26.3739901	6.99160976	10.9267701	26.2307597	42.8990689	10.138726400000001	108.705727	7.68943377	1.30043139	0.0	6.94365523	79.75697459999999	47.8943689	34.5382436	120.409263	92.884152	163.24178	57.8761719	6.35205575	65.1604198	1.0160075327306477	0.09095632712514787	0.22296135209691906	0.4456454121354371	-1.1660318412839668	insig
LIPID-N-0040	C20H32O3	(±)9-HETE	FA	Eicosanoid	LMFA03060089	0.481024079	0.0	0.22970612199999998	9.65885714	10.7472369	26.610009299999998	21.5400985	5.64460488	7.18847721	23.502655999999998	27.054189899999997	9.47732294	55.3453588	4.358827099999999	1.30845114	0.0	4.41647247	38.3181649	18.787961199999998	14.7618508	78.5678639	58.1519926	87.19069300000001	26.9171875	6.21484321	48.516541700000005	0.8909229360922584	0.13624567469026677	0.24878903551076248	0.5096103554664675	-0.972533500911032	insig
LIPID-N-0041	C20H32O3	11(S)-HETE	FA	Eicosanoid	LMFA03060085	0.49354299799999996	0.5121816339999999	0.311928571	37.2655238	30.572993800000003	105.297498	95.50788179999999	21.5901463	27.1412221	62.243360100000004	109.911546	31.590123499999997	265.693219	12.945753300000002	4.32656965	0.20013223100000002	16.7438947	194.401736	171.618447	69.3510859	465.319471	357.488415	561.9575110000001	204.385742	17.0272648	157.15941999999998	1.1048375838688147	0.0626691417439228	0.20513802171720913	0.3529590162634417	-1.5024274197935024	insig
LIPID-N-0046	C20H32O4	5(S),15(S)-DiHETE	FA	Eicosanoid	LMFA03060010	0.0	0.0	0.0	0.9449714290000001	0.7848294090000001	2.55936979	1.69651724	0.822872195	0.657866149	1.8484126	1.5249162	0.985360624	5.56539829	0.0	0.0	0.0	0.0	3.72282703	3.5233301	1.07392823	8.53943289	7.18791474	9.7693475	3.52914063	0.0	4.00971514	1.017526960714412	0.09698393959778345	0.2274801985510972	0.42051133772110405	-1.249783396301105	insig
LIPID-N-0047	C20H32O4	LTB4	FA	Eicosanoid	LMFA03020001	0.0	0.0	0.0	5.34052381	4.71406055	9.58443003	8.05640394	3.72194146	5.0729001	22.4413836	8.3107635	15.850942199999999	16.120210699999998	0.0	0.0	0.0	4.71441341	16.1573466	11.7865049	3.83214353	47.426087	32.3635774	31.990693	18.7085937	4.41634146	27.5976012	0.904157471228119	0.11969562745834314	0.24190615365724463	0.4985773832241073	-1.0041106549991463	insig
LIPID-N-0048	C20H34O4	5,6-DiHETrE	FA	Eicosanoid	LMFA03050015	0.0	0.0	0.0	0.0	0.0	0.0	2.04208867	0.0	0.0	0.0	0.0	0.0	0.0	0.0	0.0	0.0	0.0	15.5886547	3.47612621	11.6186969	4.82412098	3.95992586	25.5552858	3.40952148	0.0	1.08977511	0.915891006438191	0.03304508715418042	0.19592532414956745	0.02937322755228162	-5.0893543909884125	insig
LIPID-N-0049	C22H32O3	16(17)-EpDPE	FA	Eicosanoid	-	0.0	0.0	0.10380816300000001	1.68353333	1.43870255	6.23822057	15.9677833	1.39670244	1.91957323	5.55646695	5.15061453	3.29094217	27.313232399999997	2.22008089	0.677130977	0.0	1.25557861	12.6810911	12.1333981	11.385458	36.4664461	34.6511585	74.9180577	14.2741211	2.53497387	12.061619199999999	0.9046450373441827	0.09447260399596202	0.22425890799452305	0.3254662638124417	-1.6194200862211772	insig
LIPID-N-0050	C22H32O3	14(S)-HDHA	FA	Eicosanoid	-	0.666260442	0.27561238	0.709367347	2.6704	2.06748679	4.81278962	11.9174384	1.63180488	1.84792435	6.60574429	4.53824953	5.3731514	17.5869651	1.87738119	0.83991684	0.8343543390000001	1.65426177	10.6301922	6.57087379	10.071293699999998	34.9303403	27.9037071	55.4845726	10.9204102	4.67233449	12.8602199	0.9422008884209808	0.07364303563437333	0.20903733266644103	0.33865128298793473	-1.5621276334371728	insig
LIPID-N-0055	C20H32O5	PGD2	FA	Eicosanoid	LMFA03010004	0.0	0.0	0.0	0.5386	0.559601153	2.4307785	1.48765025	0.16757756099999999	0.523445199	1.05213095	2.50009311	1.47626381	2.01774852	0.0	0.0	0.0	0.0	1.59481711	3.24669903	0.0	4.82136106	2.75240037	2.92317653	3.39248047	0.7970557490000001	2.03984008	0.9257736870819391	0.21276884775132934	0.31710200478610173	0.5913385267343042	-0.7579438206296573	insig
LIPID-N-0056	C20H32O5	PGE2	FA	Eicosanoid	LMFA03010003	0.0	0.0	0.0	1.36039524	1.47734743	8.87577386	5.01669951	2.72054634	2.55186227	2.18516368	11.016108000000001	4.57416504	8.33989467	0.0	0.0	0.0	2.24391061	3.34725356	10.1939806	1.61988669	14.1032136	6.8242076	9.04709155	6.63796875	1.93456446	7.05262369	0.6432263508572504	0.4831584608287588	0.5680323886778075	0.7637200906007123	-0.38888411879325474	insig
LIPID-N-0057	C20H34O5	PGF2α	FA	Eicosanoid	LMFA03010002	0.0	0.0	0.0	0.380792381	0.311469486	2.89196478	1.26826601	0.0	0.0	0.496938851	2.58970205	0.588574399	3.18564845	0.0	0.0	0.0	0.666614525	1.82740856	1.88814563	0.9140358829999999	5.26706994	4.89026877	3.66864947	1.82018555	0.0	1.19918541	0.9244763025624972	0.20068239433719323	0.3062563231556204	0.5290211904454244	-0.9186025828727539	insig
LIPID-N-0058	C20H34O5	5-isoPGF2VI	FA	Eicosanoid	LMFA03110011	0.190331695	0.34726737700000004	0.376102041	5.93095238	4.35740509	4.61323448	4.44167488	1.43729756	1.6470901999999998	1.10263125	4.03690875	1.39255361	5.08260698	0.952381193	0.44026403299999994	0.808657025	0.0	1.87605704	4.96733981	4.71391879	2.91486767	2.69725672	5.16616085	5.83625	3.5804877999999998	3.80749625	0.2539212899303109	0.7876306524793812	0.8309133202945895	0.9257151373764398	-0.11135978166106712	insig
LIPID-N-0059	C20H34O5	PGD1	FA	Eicosanoid	LMFA03010049	0.0	0.0	0.0	0.615790476	1.24416146	4.17438369	4.47424631	1.03613659	1.52353055	1.83982705	3.98867784	1.84393762	9.71198157	0.0	0.0	0.0	0.928347965	7.66100434	4.25541748	3.45496695	16.392344	11.5439296	14.7219019	5.57511719	0.9728571429999999	6.17291354	1.0328403560778217	0.08554922963359742	0.21991970586876883	0.4248490922018267	-1.2349776126813334	insig
LIPID-N-0060	C20H34O5	PGE1	FA	Eicosanoid	LMFA03010134	0.0	0.0	0.0	1.30117143	1.10497357	9.45152919	5.05901478	1.62049756	2.07843841	1.34663372	8.04383613	2.60041585	9.5835418	0.0	0.0	0.0	3.30154828	8.52591445	6.26291262	3.89612842	16.2278828	15.9547729	16.167476	6.76242187	0.0	5.68465767	0.9549579244792725	0.13404174866095325	0.24849671066878118	0.509641931808733	-0.972444111791225	insig
LIPID-N-0062	C20H32O6	TxB3	FA	Eicosanoid	LMFA03030016	0.101089435	0.17159969600000002	0.223677551	11.996904800000001	6.0591062	6.6186469	9.46231527	3.4125561	2.65534433	5.04	5.2901676	7.46497726	1.56682686	0.243296259	0.0768939709	0.09014772730000001	0.593746209	1.09531308	2.35506796	4.30115203	3.3531568999999997	2.18081557	3.29116844	4.01605469	4.74334495	2.08231884	1.2357846858478707	0.046711443518089896	0.19592532414956745	2.1132293568898004	1.0794493569985362	up
LIPID-N-0063	C20H34O6	TXB2	FA	Eicosanoid	LMFA03030002	0.0	0.0	0.0	1.57402381	1.77110043	4.95154773	4.86675862	5.14466341	5.32228904	2.35187153	4.42696462	10.649252800000001	6.26796577	0.0	0.0	0.0	3.60747007	4.6899194	5.68842718	4.24842304	35.490831799999995	28.4791474	8.44542236	6.58277344	2.21513937	10.4092954	0.9323746618154137	0.15189543827988738	0.2641423652566814	0.4308009741097849	-1.214906582837723	insig
LIPID-N-0067	C10H20O2	FFA(10:0)	FA	FFA	LMFA01010010	129.964619	89.88127850000001	20.1643878	55.916190500000006	50.9135031	107.11399399999999	41.098817700000005	121.505366	119.86421000000001	87.04879559999999	109.547486	87.0779727	117.39631299999999	86.0065723	40.329625799999995	52.26291320000001	115.584198	135.244885	88.94	317.19169	121.267486	123.541242	101.21598399999999	88.2783203	105.304878	62.1554223	0.2585740781576335	0.29322297214795695	0.38892028760351743	0.7913967578936977	-0.3375269398373819	insig
LIPID-N-0071	C14H28O2	FFA(14:0)	FA	FFA	LMFA01010014	24.5292383	16.2886859	12.266734699999999	16.0607619	16.0601634	33.414272499999996	22.3182266	31.796097600000003	31.732492699999998	21.4679432	36.790689	27.847563399999995	107.57011200000001	135.568251	38.058316	14.8548554	20.6552275	28.3277123	49.33087379999999	35.355807399999996	39.6837429	41.279332700000005	91.58320690000001	47.6451172	27.9466899	22.166017	0.947089318189207	0.203605406885004	0.3081538263954573	0.6720221458113749	-0.5734193185413521	insig
LIPID-N-0072	C15H30O2	FFA(15:0)	FA	FFA	LMFA01010015	10.4607371	9.18132927	5.63647959	14.2478095	13.928015400000001	29.970342900000002	12.832315300000001	26.5681951	27.3520854	18.024706600000002	31.5728119	21.233138399999998	29.801184999999997	68.6840243	7.79339917	6.57422521	31.313806899999996	17.141599499999998	31.721359200000002	34.095184100000004	19.7710775	22.5670065	23.9106727	29.5222656	24.242857100000002	11.044177900000001	0.7624484603974977	0.2523125753715552	0.34987958745652037	0.7637733324068731	-0.3887835465896822	insig
LIPID-N-0073	C16H32O2	FFA(16:0)	FA	FFA	LMFA01010001	400.583784	317.722983	332.512245	372.914286	365.963479	712.3336419999999	352.21576400000004	748.485854	746.2774009999999	526.3174799999999	802.867784	615.750487	1272.63331	2616.82508	1015.32225	305.47933900000004	627.885076	844.600124	1041.60194	1607.58263	959.1965970000001	969.8331789999999	962.862924	1002.55859	741.0923339999999	396.568716	1.3632578363160048	0.02920468092317502	0.19592532414956745	0.5779804623576945	-0.7909073691788195	down
LIPID-N-0074	C17H34O2	FFA(17:0)	FA	FFA	LMFA01010017	7.58461916	8.41182141	8.52132653	11.631619	11.0444017	30.8813716	7.91527094	11.6472195	11.926382199999999	11.5244595	31.8014898	15.5918129	45.074391	107.87866499999998	34.0840956	8.58884298	11.9048683	22.4585245	21.502912600000002	50.8706327	24.6429112	24.9970343	41.1148204	19.908984399999998	9.84277003	8.74297851	1.06400725462951	0.1193085649212348	0.24190615365724463	0.5524842650744237	-0.8559947182065621	insig
LIPID-N-0075	C18H36O2	FFA(18:0)	FA	FFA	LMFA01010018	379.596069	372.113648	438.74897999999996	103.17047600000001	94.09802979999999	314.947173	324.16157599999997	70.3436098	65.43026189999999	225.943175	342.148976	63.149837600000005	1232.29098	1572.21436	615.9563410000001	385.97107400000004	75.1260974	1042.18227	632.92233	723.65628	1034.15879	1025.73679	1224.8052599999999	603.412109	69.0942509	630.404798	1.6447333614048198	0.008064266035564696	0.1934854181515485	0.4178386156597473	-1.2589822658465906	down
LIPID-N-0076	C20H40O2	FFA(20:0)	FA	FFA	LMFA01010020	0.0	0.0	0.0	0.62297619	0.0589620375	1.74979611	0.524073892	0.652917073	1.55212415	0.9588758490000001	1.04623836	1.29725146	6.51730086	0.0	0.0	0.0	0.939233839	1.53205208	1.13901942	3.04740321	1.79350662	3.94402224	2.13909965	1.73054687	1.43543554	0.6654622689999999	0.45484929750624387	0.6571023666358895	0.7307258787513436	0.8156753790939558	-0.29393298944461904	insig
LIPID-N-0080	C14H26O2	FFA(14:1)	FA	FFA	LMFA01030047	0.0	0.0	0.0	3.1257619	3.19514656	6.03073216	3.87976355	6.79603902	6.64058196	4.17479926	5.98672253	5.46410656	9.48676761	0.0	0.0	0.0	6.54590583	3.94040918	4.96221359	6.12334278	4.24635161	4.0410379999999995	8.55017704	5.55583984	8.13789199	1.92315842	0.11909339487056554	0.9603692355102847	0.9708793776788298	1.0139578767243222	0.01999771910335683	insig
LIPID-N-0082	C16H30O2	FFA(16:1)	FA	FFA	LMFA01030054	4.42242752	3.30438356	1.36303061	10.5264762	11.061220599999999	26.6500463	17.2953695	16.0559024	14.8952473	18.990364399999997	25.7860335	0.0	189.017775	128.304348	30.1222453	2.51232438	14.0780527	38.0875387	74.6001942	49.9378659	84.02797729999999	83.68619090000001	122.450177	70.8160156	12.470993	21.2825587	1.2001523633118167	0.10517576160055327	0.23255322658875638	0.4633795395935194	-1.1097337511132794	insig
LIPID-N-0083	C17H32O2	FFA(17:1)	FA	FFA	LMFA01030059	4.81314988	3.59684424	2.60286735	4.13274286	4.40174916	10.804912	7.00206897	7.20917073	2.90839961	6.65768993	12.627094999999999	5.79040936	50.333903899999996	8.44772497	29.2650728	2.83184917	4.45192338	10.969497800000001	23.2236893	20.972615700000002	31.443856300000004	34.2296571	38.8854831	22.0857422	6.90618467	8.03413293	1.2331726113984933	0.07436077002610772	0.2102565183490139	0.508303245601477	-0.9762386522217869	insig
LIPID-N-0084	C18H34O2	FFA(18:1)	FA	FFA	LMFA01030061	231.289435	125.916794	66.43928570000001	428.605714	407.12542	972.752549	549.576355	475.580488	467.689622	825.6886969999999	1013.06331	394.540611	3652.0210700000002	6529.42366	2452.14137	159.900826	248.060654	1655.43707	2420.36893	2253.63551	3043.83743	3135.73679	2949.1654	2309.04297	449.44773499999997	831.29935	1.5941726495008122	0.013967613866050676	0.1934854181515485	0.3379442682957904	-1.5651427492165157	down
LIPID-N-0085	C19H36O2	FFA(19:1)	FA	FFA	LMFA01030857	2.27895823	2.22361238	0.0	3.3362	4.64412302	7.81551437	2.74451232	2.22173659	2.72457808	5.41387276	8.96359404	1.46671865	33.864252799999996	44.6973711	20.5619543	0.0	0.0	6.87377557	14.926019400000001	17.1918791	20.9293006	24.1675626	26.2711179	14.8335938	1.95121951	4.6594003	1.3823439250508696	0.04422068216541281	0.19592532414956745	0.3942779551671631	-1.342715046019378	down
LIPID-N-0086	C20H38O2	FFA(20:1)	FA	FFA	LMFA01030082	14.327076199999999	5.13191273	3.26131633	29.859714299999997	27.8620855	57.067655200000004	19.072709399999997	24.4050732	23.8436469	55.388758499999994	63.7729981	17.271085100000004	291.381172	342.007078	98.7390852	5.087871900000001	14.7172386	86.7030378	129.334951	133.410765	395.93761800000004	416.418906	293.375822	119.341797	18.978223	42.301449299999994	1.4545542747176432	0.02530613851488852	0.1934854181515485	0.30178359709303937	-1.7284137019970354	down
LIPID-N-0087	C22H42O2	FFA(22:1)	FA	FFA	LMFA01030088	7.73793612	2.25988838	0.0	5.5472380999999995	3.57457953	18.3464319	4.16461084	14.682731699999998	10.513579	27.653613300000004	21.846741199999997	7.13495776	159.43383799999998	132.778564	15.409147599999999	7.11327479	4.31428571	8.92207068	14.6268932	17.3623229	346.463138	382.965709	67.89327259999999	13.944042999999999	4.11066202	14.9173413	1.0291180196318186	0.15549676832522388	0.26784182926148964	0.2744377747012096	-1.865449021454928	insig
LIPID-N-0088	C24H46O2	FFA(24:1)	FA	FFA	LMFA01030092	12.3203931	11.3945205	3.28584694	7.04933333	8.88077847	48.7768304	6.43039409	13.0736585	12.3681862	41.3316862	52.660335200000006	10.5378168	13.5843318	29.646815000000004	10.511746400000002	2.2094937999999997	2.96772546	3.05681339	7.23372816	2.97922568	15.451039699999999	21.736237300000003	6.82857865	6.28527344	4.01167247	7.79545227	0.8373790236581335	0.09291654550700472	0.22385256495315026	2.002207768177314	1.0015916897414736	insig
LIPID-N-0090	C18H32O2	FFA(18:2)	FA	FFA	LMFA01030110	76.6314496	53.60476920000001	32.2952041	192.230476	209.474291	490.22242800000004	406.853202	208.653659	194.83996100000002	234.88943799999998	476.595903	166.930474	1878.3015100000002	2765.87462	596.912682	64.5294421	83.9960096	901.363918	923.050485	1780.7271	1097.78828	1178.73031	1406.35306	871.916016	204.14285700000002	410.410795	1.3939116939321392	0.02706097104626751	0.1934854181515485	0.37616796867571606	-1.4105510886634995	down
LIPID-N-0091	C20H36O2	FFA(20:2)	FA	FFA	LMFA01030130	8.89159705	9.03521055	2.01661224	11.7319048	10.9307064	39.2509731	13.4684729	10.7921951	9.51030068	27.177640500000003	39.9772812	8.05821962	133.601053	132.75025300000001	36.83056129999999	3.85355372	7.99752594	44.2028518	40.7565049	80.96562800000001	66.400189	72.7050973	121.41426399999999	39.0828125	7.31841463	29.4923538	1.1595317352681194	0.07632653735812389	0.21292622945602824	0.4744901976502215	-1.0755498115345268	insig
LIPID-N-0092	C22H40O2	FFA(22:2)	FA	FFA	LMFA01030131	2.7454742000000003	2.03342466	0.0	2.92202857	3.20294089	18.9097312	4.68161576	6.63541463	7.62754607	6.72458308	20.935568	3.16389864	34.7270573	29.721031300000003	7.69339917	0.7660433879999999	4.62137271	7.45858648	8.764776699999999	17.638338100000002	19.7701323	17.588137200000002	29.7929186	6.45980469	2.12102787	8.48350825	0.7179172150076624	0.36317113587245486	0.4572092642480188	0.7105292080457924	-0.49303413868220924	insig
LIPID-N-0093	C24H44O2	FFA(24:2)	FA	FFA	LMFA01030901	0.0	5.31395231	0.0	4.75180952	5.10283518	43.0752549	6.91364532	15.085951199999998	10.038312300000001	21.4101297	49.195158299999996	3.53767381	19.402106600000003	6.73680485	1.88668399	0.0	3.88814046	5.22150031	5.86398058	8.15314448	5.40799622	5.8247266	13.7420334	4.83048828	2.00763066	9.49345327	0.9137742446130338	0.07905892870611055	0.21722594535257117	2.5162253877707017	1.331261155625577	insig
LIPID-N-0094	C18H30O2	FFA(18:3)	FA	FFA	LMFA01030140	2.55756265	2.50576357	1.11376531	4.47048571	3.83576165	8.22880445	18.4048276	5.64679024	6.11274491	4.14575664	7.9855121	3.89647823	120.14153999999999	47.5326593	26.674844099999998	2.46327479	3.13755786	15.4725356	24.4363107	45.506893299999994	54.8098299	60.5516219	47.837127	22.3921875	5.84787456	10.786706599999999	1.0073642860317134	0.20852666519009855	0.3136499015591276	0.514481126300223	-0.9588099419518156	insig
LIPID-N-0095	C20H34O2	FFA(20:3)	FA	FFA	LMFA01030157	12.882751800000001	9.02475901	1.32114286	13.7558095	12.6893801	62.6344764	27.930936	10.2061463	9.83695441	30.343174800000003	67.5655493	4.23814165	137.132324	273.716886	21.322973	2.48519628	7.91069433	73.91816490000001	40.803301	117.03116100000001	76.76521740000001	79.1421687	247.28882099999998	37.7755859	3.32984321	46.3291354	1.018583523789694	0.08630132413121389	0.21991970586876883	0.38874693749464023	-1.3630967849912565	insig
LIPID-N-0096	C22H38O2	FFA(22:3)	FA	FFA	LMFA01030161	1.58309582	1.92838153	0.0	5.8242381	5.98539164	65.59740500000001	9.5320197	12.586536599999999	13.4319108	23.1615812	70.316946	5.4474204	83.9493088	33.58938320000001	3.01705821	0.0	8.34166002	34.8721637	34.0582524	30.050613800000004	53.6113422	54.6911956	103.819929	31.1203125	4.30837979	33.1431284	0.6393328848192311	0.40105121305180025	0.4917090082710728	0.7049640277068503	-0.504378452089396	insig
LIPID-N-0098	C20H32O2	FFA(20:4)	FA	FFA	LMFA01030173	7.03484029	12.3980213	1.56607653	20.2744762	19.889716500000002	74.8897127	51.30344829999999	10.0403902	10.7232784	25.3190241	70.5353818	5.59051332	261.537196	274.433771	77.0790021	2.0629907	7.0839186000000005	216.546187	95.2543689	168.619452	163.970699	170.497683	300.16692	94.53857420000001	6.44490418	109.833083	1.4092860236481994	0.017150521889873645	0.1934854181515485	0.33862519464510427	-1.5622387771844846	down
LIPID-N-0099	C22H36O2	FFA(22:4)	FA	FFA	LMFA01030177	24.5664865	35.0582445	5.70102041	100.065714	92.80826529999999	835.7256719999999	220.64532000000003	147.847805	142.057226	209.424336	894.2867779999999	58.931514	1381.2903199999998	720.085945	210.850312	9.92484504	73.0336792	869.026658	799.6893200000001	648.1983	952.618147	985.634847	1064.0263	785.6171879999999	66.87160279999999	736.191904	1.237714939331792	0.0816002458827631	0.21991970586876883	0.5236720076731342	-0.9332646057588444	insig
LIPID-N-0101	C20H30O2	FFA(20:5)	FA	FFA	LMFA01030180	3.15808354	2.69746322	0.397540816	1.75039048	2.02515617	10.373772	16.1459606	4.14066341	4.13078565	6.47078443	8.87877095	1.28689409	38.260697799999996	37.5776036	16.967827399999997	0.5254803720000001	2.10445331	14.282951	8.49961165	58.9367328	28.536294899999998	29.168211300000003	108.490642	8.15732422	2.20013066	8.78125937	0.8949322082039732	0.07014275141640683	0.20759926882086024	0.3075514836322914	-1.7011001593497195	insig
LIPID-N-0102	C22H34O2	FFA(22:5)	FA	FFA	LMFA01030182	6.50550369	6.42897007	1.0210101999999999	8.05261905	8.27462758	61.289342000000005	49.0458128	11.433561	12.2758487	28.301297100000003	62.7247672	4.85432099	299.116524	347.01617799999997	49.7892931	2.58588843	8.03240223	135.215127	86.0803883	221.102927	166.304348	174.41149199999998	309.48002	82.3039062	6.95236934	94.029985	1.2995269446968638	0.033331320888613555	0.19592532414956745	0.33227753069125576	-1.5895393566461755	down
LIPID-N-0104	C22H32O2	FFA(22:6)	FA	FFA	LMFA01030185	2.69756757	3.65210553	0.513086735	4.71528571	5.01590581	19.995644100000003	43.179556700000006	4.96804878	4.62065955	13.7665225	17.9138734	2.29745939	145.678078	89.21385240000001	25.229781699999997	1.11657541	2.48946528	79.0619963	30.946019399999997	158.530689	71.6006616	75.3489342	190.629742	31.1897461	3.71641986	54.2048976	1.0823538459891686	0.04421589379133571	0.19592532414956745	0.3307768505823301	-1.5960698238567368	down
LIPID-N-0105	C24H36O2	FFA(24:6)	FA	FFA	LMFA01030822	0.0	0.0	0.0	0.43435	0.551960596	0.913614458	0.553147783	1.20066341	1.58024248	0.819864114	1.26168529	1.14270305	1.42393022	0.0	0.0	0.0	0.9525059859999999	1.55132052	1.40518447	1.9389424	1.18875236	1.52869323	0.876317653	1.29960937	1.09068815	0.510524738	0.3906730665835064	0.42948724621042134	0.5182976776021544	0.8006587217979236	-0.3207406653473896	insig
LIPID-N-0166	C22H45O9P	LPG(16:0)	GP	LPG	LMGP04050008	0.056989680599999995	0.0523805175	0.0	0.061611904800000006	0.0720067275	0.303223355	0.267740887	0.030987122000000002	0.027586421	0.117702285	0.330232775	0.026208577	1.13229756	3.06704752	0.323858628	0.021169731400000003	0.0353551476	0.751066336	0.587116505	0.116545798	1.00141777	0.973595922	1.19608498	0.6128144529999999	0.016145644599999998	0.710174913	1.3780105616959846	0.0418183710760848	0.19592532414956745	0.2633727385361261	-1.9248220735684574	down
LIPID-N-0167	C24H49O9P	LPG(18:0)	GP	LPG	LMGP04050009	0.0831464373	0.0620345003	0.0152181633	0.13641904800000001	0.148521864	0.699336423	0.6518866999999999	0.0630066341	0.058110766200000004	0.268228536	0.652860335	0.06310773230000001	3.46861093	1.96830131	0.284072765	0.0163	0.0525735036	2.50587725	1.16096117	0.7479905570000001	1.71649338	1.65112141	4.33493171	1.25493164	0.0345534843	0.934497751	1.0963115949447144	0.07516567451592504	0.21171181297053016	0.3823224347931218	-1.3871382344607546	insig
LIPID-N-0170	C24H47O9P	LPG(18:1)	GP	LPG	LMGP04050006	0.425422113	0.297158803	0.06125153059999999	0.150929524	0.19241999	0.427188137	0.25786798	0.0594706341	0.0567127061	0.36660037100000004	0.599249534	0.0724658869	0.360843976	0.680222447	0.146616424	0.069946281	0.304576217	0.407384997	0.13852233	1.0169594000000002	0.13180623800000002	0.11921686699999999	1.32386444	0.125486328	0.0312869338	0.404949525	0.2962233697282433	0.33178480615846784	0.4264969446565679	0.6789820221014224	-0.5585547191927482	insig
LIPID-N-0171	C24H45O9P	LPG(18:2)	GP	LPG	LMGP04050014	0.0	0.0	0.0	0.409418095	0.393042768	0.844518999	0.594009852	0.08911121949999999	0.0901677983	0.203877702	0.820217877	0.0713892138	2.65058591	0.0	0.0	0.0	0.315757382	1.85480471	0.559180583	1.33245515	1.18802457	1.17104727	6.31330298	0.531546875	0.0250210801	1.08971514	0.5870618217652455	0.23004510407485962	0.3321400463736679	0.42878807395345736	-1.2216633147620966	insig
LIPID-N-0175	C25H49O12P	LPI(16:0)	GP	LPI	LMGP06050002	0.233838821	0.431888382	0.0471732653	2.64792381	2.5166074000000003	11.378962	76.96157640000001	2.33006829	2.29627546	6.45843113	11.3214153	3.28496426	246.549045	18.2611729	0.655140333	0.0244383264	3.65969673	293.108493	68.3372816	428.72899	92.6780718	93.42817420000002	322.59989900000005	72.6945312	1.80867596	20.0035982	0.8117077127776429	0.08493170944052825	0.21991970586876883	0.2588003057012527	-1.9500887734092573	insig
LIPID-N-0176	C27H53O12P	LPI(18:0)	GP	LPI	LMGP06050004	5.44565111	3.7653171000000003	1.03109184	50.2552381	51.331571399999994	187.58850800000002	509.67980300000005	58.1962927	58.161784700000005	149.04756	182.815642	127.900585	2034.50955	114.858443	4.1827027	1.4686157	60.309337600000006	1931.53131	498.45048499999996	2586.28895	1015.45369	956.005561	2852.92868	539.0664059999999	56.377351899999994	355.104448	0.8536447372145307	0.08169160278393174	0.21991970586876883	0.31167704131425056	-1.6818762074953773	insig
LIPID-N-0178	C27H51O12P	LPI(18:1)	GP	LPI	LMGP06050005	0.200910074	0.22375443899999997	0.111835714	2.73001905	3.04436329	8.25306766	17.1574384	2.16981463	2.02791465	4.16327363	7.08178771	2.79048733	49.8504279	6.73361982	0.69022869	0.136321281	1.73486034	65.6571606	22.278252399999996	15.497450400000002	54.61172020000001	51.1775718	178.76176	23.015234399999997	1.9524216	15.9501249	0.8650640028862988	0.08567467359553912	0.21991970586876883	0.22776321331719412	-2.134393342795358	insig
LIPID-N-0180	C29H51O12P	LPI(20:3)	GP	LPI	LMGP06050021	0.0	0.0	0.0	0.223300952	0.27113887600000003	0.468848934	0.374871921	0.0793966829	0.10540349199999999	0.19303767800000002	0.46224394799999996	0.0766016894	0.20152205399999998	0.0	0.0	0.0	0.08585953710000001	0.265144451	0.23973203899999998	0.106382436	0.911069943	0.7956774790000001	6.47880627	0.255326172	0.0	0.483718141	0.42661062358968443	0.2800561132507661	0.37708191468792285	0.25529397332002846	-1.9697686141886832	insig
LIPID-N-0186	C22H44NO9P	LPS(16:0)	GP	LPS	LMGP03050002	0.0	0.0	0.0	1.52568571	1.49442576	3.38198332	3.64299507	2.90189268	2.88442289	2.02405188	2.98735568	1.97692008	10.0788018	0.0	0.0	0.0	1.96070231	7.50564166	5.76937864	7.43008499	7.19444234	7.14624652	10.645422400000001	5.88740234	2.4338676	3.82957521	0.930519734660556	0.0995939933099225	0.23028151543451175	0.5501172966603822	-0.8621888303083074	insig
LIPID-N-0187	C24H48NO9P	LPS(18:0)	GP	LPS	LMGP03050006	1.03307125	1.08106545	0.5842346939999999	0.47098381	0.482964921	1.15222428	5.89384236	0.665972683	0.7229388940000001	1.0259790000000002	1.36052142	0.5359376220000001	35.820144799999994	125.227503	12.977442800000002	0.732329545	0.31834158	34.4318661	9.90718447	29.534088800000003	22.1448015	21.441149199999998	40.72301470000001	10.5571289	0.502747387	5.20084958	1.211378554471535	0.053177540976397306	0.19944995445903257	0.16203421336330928	-2.625629625986646	insig
LIPID-N-0188	C26H52NO9P	LPS(20:0)	GP	LPS	LMGP03050012	0.170611302	0.154914257	0.0283160204	0.18582761899999997	0.19095146600000001	0.553089898	3.75906404	0.0873609756	0.107414161	0.39005559	0.541340782	0.15406107900000002	19.7040158	13.035996	0.467086279	0.028333264500000004	0.0691130088	12.4734036	5.4164466	22.020963199999997	11.3272212	11.515755300000002	26.983308	5.66964844	0.119335366	2.73061469	1.1678403759698301	0.030626275720153265	0.19592532414956745	0.23268074996523105	-2.103576235577163	down
LIPID-N-0189	C28H56NO9P	LPS(22:0)	GP	LPS	LMGP03050025	0.0861400491	0.0388132927	0.0	0.21552381	0.220897645	0.6305134379999999	1.4242069	0.0153641951	0.056262657599999995	0.458135886	0.6356368720000001	0.0394796621	5.39755102	1.21355915	0.102391892	0.0	0.0	3.25141971	1.61494175	7.20406043	2.76181474	2.59514365	5.99509358	1.78991211	0.040415156800000004	1.38017991	0.964744447381475	0.06856101171344067	0.20759926882086024	0.3298346212874621	-1.6001852548195918	insig
LIPID-N-0190	C30H60NO9P	LPS(24:0)	GP	LPS	-	0.047424963099999995	0.048511517000000004	0.0	0.21739714300000001	0.22940509399999998	0.6647321589999999	0.590231527	0.05155239019999999	0.047983899100000005	0.518788141	0.882383613	0.010410201400000001	2.03465438	0.223482305	0.024592619500000003	0.0	0.0	0.352901426	0.433324272	2.33527856	0.552519849	0.756148285	2.05493171	0.636880859	0.04634337980000001	0.564327836	0.42932517202691894	0.4452892180295486	0.5342738232772297	0.6695470577789031	-0.5787426388322567	insig
LIPID-N-0194	C28H54NO9P	LPS(22:1)	GP	LPS	LMGP03050023	0.042640687999999996	0.024321359700000003	0.0	0.0726271429	0.08731090820000001	0.22746988	1.04831527	0.036812878	0.047266925300000005	0.175813465	0.265286778	0.057819753099999996	11.7050691	7.15303337	0.22718918899999999	0.011746074399999999	0.0	7.43812771	2.25634951	5.24464589	10.723156900000001	10.2379055	16.7893778	2.42501953	0.0439470383	1.68684658	1.2223014540722816	0.03449153277138904	0.19592532414956745	0.21468437290665485	-2.2197109151047147	down
LIPID-N-0195	C30H58NO9P	LPS(24:1)	GP	LPS	-	0.0	0.0	0.0	0.041163428599999996	0.054864007699999995	0.119309546	0.21363054199999998	0.0	0.0	0.0970562075	0.08388119179999999	0.0	1.19082291	0.284412538	0.0136549896	0.0	0.00832282522	0.838691878	0.30573786399999997	0.835025496	0.67663138	0.768418906	1.47318159	0.363109375	0.0	0.293971014	1.0817670010739155	0.05245940327153828	0.19944995445903257	0.30723073459144545	-1.702605548018642	insig
LIPID-N-0203	C38H76NO8P	PC(16:0_14:0)	GP	PC	LMGP01010560	3.94254545	5.79406393	0.9201530609999999	4.45912381	0.735915425	29.0357739	5.97866995	3.91756098	7.08638215	5.47783817	29.605586600000002	8.35737492	3.29257406	4.59980789	1.62950104	1.54302686	13.6368715	0.768524489	5.50085437	0.0	5.54342155	3.22357739	2.32307537	5.99478516	6.611777	11.446077	0.5417218761903411	0.23845668749377283	0.33876174007148446	1.7287697495063183	0.7897457328520241	insig
LIPID-N-0204	C38H76NO8P	PC(18:0_12:0)	GP	PC	LMGP01010736	1.76243735	1.63096905	1.88882653	22.1674286	13.090149	33.0278035	67.8842365	103.36682900000001	100.201746	44.719703499999994	65.4130354	97.2046784	1.34172482	0.0	5.16588358	1.17819215	11.090901800000001	0.0	59.30951460000001	0.0	12.697258999999999	17.162094500000002	0.6272483560000001	46.0888672	77.0336237	51.017491299999996	0.9390135595193859	0.13244076956659742	0.24708020495979585	1.967862422660592	0.9766293624031235	insig
LIPID-N-0206	C40H80NO8P	PC(16:0_16:0)	GP	PC	LMGP01010564	31.790565100000002	86.30745809999999	65.1581633	51.3042857	43.412349799999994	152.24189099999998	139.38275900000002	149.586341	143.900097	74.8171711	454.630354	176.144899	42.744634600000005	64.3508595	66.8175676	63.4400826	76.00598559999999	28.368939899999997	113.75533999999999	6.33044381	127.771267	156.29286399999998	72.32119370000001	149.264648	176.688153	163.609195	0.27384077080247937	0.44780847551793623	0.5363946471516501	1.2738339129300331	0.3491771860617784	insig
LIPID-N-0208	C42H84NO8P	PC(16:0_18:0)	GP	PC	LMGP01010573	16.0592629	28.405276500000003	29.0320408	22.1237143	19.685920199999998	50.4754402	52.657142900000004	66.0060488	68.70145490000002	42.1348981	70.927933	69.2644574	19.1665569	22.2004044	25.2488565	23.290186	34.69864329999999	11.1566026	57.574951500000005	2.31967894	50.2812854	49.102317	24.5687405	67.81035159999999	50.584494799999995	66.4087956	0.21429272661291374	0.5274024645492295	0.6082847397449216	1.143009808844929	0.19283778422712075	insig
LIPID-N-0210	C44H88NO8P	PC(18:0_18:0)	GP	PC	LMGP01010006	0.385829484	0.731263318	0.472496429	2.22804762	1.40156175	2.84281742	3.5571133	3.63937561	4.80222114	1.98606547	5.0598324	6.66725146	0.0	0.34873710799999996	0.417310291	0.43463223100000004	2.56935355	0.0647377557	2.28728155	0.0	1.52689981	2.04479147	0.264129995	3.270625	3.86155923	2.46958521	0.8640713191507453	0.12358974335071915	0.24466409165359462	1.7267122439018365	0.7880276781848897	insig
LIPID-N-0216	C40H78NO8P	PC(16:0_16:1)	GP	PC	LMGP01010566	18.127076199999998	40.6770167	9.74234694	14.3775238	10.285055300000002	35.08507879999999	21.6469951	16.4611707	19.6742968	19.904509	65.1385475	21.9807667	0.0	3.02283114	11.4441788	7.27360537	17.286672	0.592782393	10.0090291	0.0	8.25810964	15.0074143	0.471526555	18.0091797	16.930661999999998	35.6726637	1.0644994591342798	0.04412414826727231	0.19592532414956745	2.0357210876486365	1.025539912577589	up
LIPID-N-0217	C40H78NO8P	PC(14:0_18:1)	GP	PC	LMGP01010490	6.15164619	11.1613394	8.85979592	0.880080952	1.84957232	7.330027799999999	4.47047291	1.94684878	3.36461688	9.57356393	17.9213222	2.39187784	0.785740619	4.31063701	8.0502079	5.2776343	0.0	0.0	0.0	0.0	2.72943289	1.25728452	1.6918259999999998	0.0	0.0	4.06211894	1.0848810359829908	0.02617692836243863	0.1934854181515485	2.8009244034530645	1.4859030458061526	up
LIPID-N-0218	C42H82NO8P	PC(16:0_18:1)	GP	PC	LMGP01010005	1066.0933699999998	1014.10452	676.469388	628.0857139999999	626.953388	1508.76738	2414.9261100000003	1799.46341	1346.88652	901.988882	2084.45065	1376.20533	45.9263989	209.433771	1072.94179	1144.08058	750.922586	69.4854309	1807.58252	5.9222474	970.482042	1032.1223400000001	149.227112	1887.1386699999998	1787.6480800000002	880.844578	0.6364600029607017	0.27880591555914214	0.37629771581941573	1.3163275438955935	0.396518521867064	insig
LIPID-N-0220	C44H86NO8P	PC(18:0_18:1)	GP	PC	LMGP01010750	97.15528259999999	168.868595	111.440816	81.86904759999999	67.5233061	183.427247	169.565517	172.61658500000001	211.359845	121.89561499999999	252.482309	327.589344	2.29844635	15.8946411	87.0426195	89.6472107	116.04868300000001	3.66580285	125.547573	0.0	97.3506616	99.9110287	9.3696004	161.299805	180.383275	137.612194	1.0920350916754993	0.03581852113894751	0.19592532414956745	1.7513250358718535	0.8084468645382342	up
LIPID-N-0221	C44H86NO8P	PC(16:0_20:1)	GP	PC	LMGP01011468	4.07164619	5.61623541	5.13928571	4.2603619	3.75954829	7.99317887	8.16310345	10.2308293	11.768186199999999	8.79746757	10.7431099	18.4699155	0.6935878870000001	3.46007078	5.61959459	6.80857438	5.10673583	1.13722877	9.4936699	0.0	15.6651229	15.869138099999999	3.3482953999999996	8.72921875	10.4970383	9.45002499	0.03024828074769672	0.8539229200755505	0.8899096717073057	1.04750493392491	0.06695703927759683	insig
LIPID-N-0222	C45H88NO8P	PC(19:0_18:1)	GP	PC	LMGP01011738	0.0	0.0	0.0	3.05465714	2.53166747	9.12665431	4.40990148	5.68070244	7.06358875	5.05330451	5.69147114	12.8722547	0.16893350899999998	0.0	0.0	0.0	4.89169992	0.0	4.74963107	0.0	3.71079395	4.45380908	0.267206879	7.31228516	5.32374564	3.43776112	0.6510054388521678	0.2225043087166066	0.32692224211231524	1.6298135983104618	0.7047069729405542	insig
LIPID-N-0231	C42H80NO8P	PC(16:1_18:1)	GP	PC	LMGP01010678	4.31858477	12.669102	5.10760204	9.11885714	5.62508409	14.351436499999998	4.49529064	3.73537561	5.47497575	10.8521927	20.1793296	3.87810266	0.0	0.0	3.39200624	3.60436983	4.0630008	0.0	4.1501165	0.162314448	2.85149338	2.80791474	0.253802731	3.58875	4.69641115	5.4175912	1.4195759666624088	0.007649826748047424	0.1934854181515485	2.852594795072847	1.512274829759923	up
LIPID-N-0232	C42H80NO8P	PC(16:0_18:2)	GP	PC	LMGP01010585	1415.79361	1039.38102	805.163265	1074.88571	1016.5401199999999	2317.924	2638.72906	1962.94634	2267.9340399999996	1090.59296	1812.0856600000002	1615.9194300000001	9.95273206	80.2770475	779.230769	1630.4442099999999	864.7486029999999	23.2969622	2107.14563	1.0921152	676.077505	568.531974	41.3707638	2075.80078	2496.81185	942.8535730000001	1.0031583670196504	0.11066115570114349	0.2357001841868151	1.5517856243564099	0.633929266262165	insig
LIPID-N-0235	C44H84NO8P	PC(18:1_18:1)	GP	PC	LMGP01010836	18.102555300000002	54.593607299999995	21.2775	31.3944762	25.2200865	55.87998149999999	22.439950699999997	41.4129756	38.7250242	46.183323	91.10325879999999	63.6780377	3.03000658	3.33757331	20.133264	17.2927169	33.4517957	2.46473032	30.9707767	1.87619452	20.6802457	25.6123262	1.69635812	32.5492187	31.0847561	32.2024488	1.2609948266309043	0.014026112598796428	0.1934854181515485	2.0250085379621696	1.0179279907872447	up
LIPID-N-0236	C44H84NO8P	PC(18:0_18:2)	GP	PC	LMGP01010764	148.599509	178.934551	166.022449	156.140952	124.029793	193.662651	233.7133	303.853659	264.04073700000004	155.255096	376.20297999999997	396.434048	0.85	13.4832154	101.79106	161.053719	129.17158799999999	2.20877867	194.83301	0.581180359	104.946125	97.6227989	3.57657056	187.612305	383.139373	170.1999	1.1026932441999668	0.0466867230262102	0.19592532414956745	1.7402306637250813	0.7992785447848417	up
LIPID-N-0245	C40H74NO8P	PC(14:1_18:2)	GP	PC	LMGP01011391	3.75364128	3.65285642	0.31187755100000003	7.46138095	7.34074964	13.3391103	11.3327094	1.8408	2.00199806	8.62668314	20.5115456	4.20956465	10.3839368	3.00024267	0.42633679799999996	0.33549586800000003	5.5445012	4.58510849	5.01407767	8.82982059	4.64069943	6.4360519	20.1234193	5.79580078	0.56361324	25.811994	0.06835371890958697	0.9155434230892856	0.9373879679208895	1.0401690907414154	0.056818073121140816	insig
LIPID-N-0250	C42H78NO8P	PC(16:1_18:2)	GP	PC	LMGP01010690	5.54004914	5.15119229	4.21232653	7.42928571	5.319461799999999	2.62982391	9.582019699999998	4.07834146	10.9769156	2.69350216	10.0852886	11.1814815	0.0	0.0	3.43205821	4.5643905	5.80113328	0.0	6.01135922	0.0	2.00298677	0.620506024	0.0	7.77929687	2.74299652	7.94467766	1.1121292847479616	0.0328837868531073	0.19592532414956745	1.9286267928800955	0.9475739955628754	up
LIPID-N-0254	C44H82NO8P	PC(18:1_18:2)	GP	PC	LMGP01010893	34.73081079999999	78.58193809999999	30.4428571	63.0809524	41.8581451	88.8630213	54.197536899999996	60.19882929999999	63.8888458	36.1990117	102.283054	77.3918129	0.0	1.2177452	39.2470894	43.80588839999999	35.744134100000004	0.248632362	35.655534	0.0	14.0189036	19.392215	0.537258472	46.5958984	97.19773520000001	31.913743100000005	1.3654545400227234	0.015177174777887381	0.1934854181515485	2.001551696034097	1.0011188781031037	up
LIPID-N-0255	C44H82NO8P	PC(16:0_20:3)	GP	PC	LMGP01010622	0.0	0.0	0.0	17.4653333	12.438923599999999	31.513809100000003	54.819211800000005	33.1834146	46.2983511	47.2924027	45.0689013	25.051332000000002	0.0	0.0	0.0	0.0	22.0978452	0.155365158	22.086019399999998	0.0	25.444423399999998	21.377201100000004	1.52870005	32.5154297	28.130836199999997	22.8433783	0.9578045525298771	0.13431987575617824	0.2486554849258054	1.7773476219201965	0.8297258779749801	insig
LIPID-N-0258	C46H86NO8P	PC(18:0_20:3)	GP	PC	LMGP01010795	22.887272699999997	26.026687	13.8247959	9.04461905	5.33632869	9.13442076	15.2543842	10.946439	17.133656600000002	12.8983323	31.6353818	13.478752400000001	0.0612684661	4.77780586	13.072869	14.8769628	11.937909	0.09282517050000001	8.07815534	0.0	6.19761815	6.35245598	0.543773394	9.03003906	6.91229965	12.053673199999999	1.328166193395837	0.016228497542452494	0.1934854181515485	1.9979725149685374	0.9985367368884256	up
LIPID-N-0269	C43H78NO8P	PC(15:0_20:4)	GP	PC	LMGP01011424	0.0	0.0	0.0	14.855333300000002	5.43551177	14.8201112	9.58551724	22.484097600000002	12.814355	1.70168005	26.117132199999997	18.7177388	0.48528768899999997	0.0	0.0	0.0	6.30652833	0.238657161	14.735145600000001	0.0	7.80413989	9.20391103	2.49967628	13.7482422	17.244947699999997	11.4152924	0.5335261792966073	0.2921058690353251	0.38814431960158413	1.5267072879078385	0.6104234840313325	insig
LIPID-N-0270	C44H80NO8P	PC(18:2_18:2)	GP	PC	LMGP01010921	9.9804914	12.7345003	6.26127551	11.225285699999999	7.87914464	7.87860056	20.8806897	16.5142439	21.9557711	6.34249537	11.707169500000001	28.4254711	0.17687755100000002	0.143634479	2.53119023	5.14604339	5.43210694	0.259965282	11.0984466	0.0	1.43096408	2.59234476	0.0	7.83538086	25.8337979	6.992004	1.3825100240490322	0.0216359192669738	0.1934854181515485	2.337253236235654	1.2248140554166738	up
LIPID-N-0272	C44H80NO8P	PC(16:0_20:4)	GP	PC	LMGP01010007	49.4378378	121.505835	67.9897959	120.95714299999999	58.26333489999999	103.806302	68.1128079	185.72	196.339476	78.5503397	180.931099	148.150747	0.0	3.79543984	89.42411640000002	46.471281	72.74828409999999	0.8504897709999999	81.3135922	0.0	40.146313799999994	47.5143652	1.23073343	97.8349609	175.980836	143.4003	1.0589654736286218	0.061584733490467114	0.20513711854201705	1.723175044891175	0.7850692619629328	insig
LIPID-N-0274	C46H84NO8P	PC(20:3_18:1)	GP	PC	LMGP01011878	0.0	0.0	0.0	1.56627619	2.59686689	4.36804449	2.65498522	2.47240976	3.65646945	2.50497838	8.46299814	2.14544509	0.0	0.0	0.0	0.0	1.69182761	0.0	0.0	0.0	1.40681474	0.100021316	0.0	0.0	0.0	2.07765117	1.3739592480184244	0.013087319751509386	0.1934854181515485	5.766993546781596	2.527819408032037	up
LIPID-N-0288	C45H80NO8P	PC(17:1_20:4)	GP	PC	LMGP01011543	0.57985258	0.890568239	0.0	2.96352381	3.96765017	1.85156627	6.43950739	19.4588293	24.9008729	4.11504632	6.95610801	13.6402859	0.0	0.142547017	0.665914761	0.38145971100000003	2.43019952	0.0	5.68464078	0.0	4.19134216	2.89518072	0.0	6.4084375	9.31341463	5.39650175	0.9919306529178642	0.13579525594203	0.248718896056656	2.286447276130483	1.1931076519933004	insig
LIPID-N-0291	C46H82NO8P	PC(16:0_22:5)	GP	PC	LMGP01010645	4.860314499999999	8.30618975	4.49957143	2.6296	1.95328208	6.06378128	6.83522167	7.53726829	7.7128031	1.68319951	15.304655499999999	5.34301494	0.0	0.367041456	4.05877339	4.89504132	3.00852354	0.0	5.46071845	0.0	2.80340265	3.22891566	0.0	8.17601562	8.74642857	6.77966017	0.7012785888150098	0.17237458331434888	0.28131377746715325	1.5303447733072362	0.6138567161245456	insig
LIPID-N-0303	C46H80NO8P	PC(16:0_22:6)	GP	PC	LMGP01010650	5.51469287	12.594825	11.860918400000001	8.70419048	6.78938011	15.1901761	48.7575369	27.883317100000003	26.1815713	12.5489809	18.9249534	28.427290399999997	0.0	0.7659403440000001	10.562681900000001	17.4210744	2.87094972	0.0	10.555242699999999	0.11755996199999999	4.45376181	4.9378684	0.20152959	16.690918	17.8672474	20.921539199999998	1.2094558929336106	0.04591278764586142	0.19592532414956745	2.080520657104973	1.05694461270613	up
LIPID-N-0323	C37H74NO8P	PE(16:0_16:0)	GP	PE	LMGP02010037	2.09520885	1.27087265	2.25488776	1.52453333	1.40454109	3.61448563	8.03586207	8.34701463	7.33643065	2.66226065	3.3755959000000004	7.20766732	0.299088874	0.7190748229999999	2.20002079	2.07131715	1.76139665	0.24804215699999999	5.27017476	0.0452150142	2.29959357	1.96927711	0.649129995	5.55805664	6.06606272	4.08196402	0.771107471759546	0.2096438949427583	0.3143513734172132	1.5005908228223908	0.585530640275833	insig
LIPID-N-0327	C41H82NO8P	PE(18:0_18:0)	GP	PE	LMGP02010097	0.0	0.0	0.0	0.0971742857	0.062364248	0.41886005600000004	0.26113448300000003	0.29782536600000004	0.33063336600000004	0.178222359	0.416507449	0.35011630899999996	0.09175971029999999	0.0	0.0	0.0	0.0681946528	0.059778921299999996	0.330943689	0.0285327668	0.141925331	0.130860982	0.129264036	0.247811523	0.216851045	0.249489255	0.647539677848011	0.21277783597367622	0.31710200478610173	1.5618084950293862	0.6432175647415488	insig
LIPID-N-0328	C43H86NO8P	PE(20:0_18:0)	GP	PE	LMGP02010131	0.0	0.0	0.0	0.246313333	0.192323883	0.759885079	0.335219704	0.527582439	0.576725509	0.31738851100000004	0.789519553	0.406127355	0.161722186	0.0	0.0	0.0	0.27196009600000004	0.130379417	0.42756310700000005	0.056985080300000004	0.277574669	0.284322521	0.198403642	0.481650391	0.43560278700000005	0.288472764	0.6615511603540215	0.22139135827464168	0.3262727189118204	1.5117198888544334	0.5961908429993722	insig
LIPID-N-0331	C37H72NO8P	PE(16:1_16:0)	GP	PE	LMGP02010520	1.13201966	0.91782344	0.687372449	0.5137666670000001	0.567914464	1.51636701	1.16118227	2.28165854	1.89636275	0.692520074	1.82868715	0.8493957120000001	0.0491520737	0.0	0.689807692	1.05450413	0.90537909	0.033592436499999996	1.15499029	0.0406024551	0.23894896	0.347041705	0.0322883156	0.955988281	1.15692509	0.645342329	1.3421743263287256	0.02491781163396549	0.1934854181515485	1.9425808818183785	0.957974668321025	up
LIPID-N-0332	C37H72NO8P	PE(14:0_18:1)	GP	PE	LMGP02011247	0.0	0.0	0.0	0.093502381	0.0852686209	0.389644115	0.285665025	0.442889756	0.330925315	0.11315009300000001	0.388968343	0.450362573	0.0	0.0	0.0	0.0	0.10754908199999999	0.0	0.331398058	0.0	0.0634190926	0.011340963899999999	0.0	0.34415625	0.45640940799999996	0.223424288	0.6550930577169177	0.2527354186625942	0.34987958745652037	1.678078309819061	0.7468100426856348	insig
LIPID-N-0333	C38H74NO8P	PE(15:0_18:1)	GP	PE	LMGP02010543	0.287284521	0.355690512	0.08852448980000001	0.19530952399999998	0.225323402	1.00886932	0.263385222	0.426891707	0.518351115	0.42836071600000003	0.8087579140000001	0.518154646	0.0119813693	0.121660263	0.08683419960000001	0.06620971070000001	0.19764405399999999	0.030328580299999998	0.5706194170000001	0.0	0.38305482	0.10686747	0.345743045	0.489578125	0.47355923299999997	0.419662169	0.8126779542367436	0.1479798483034655	0.26142599855574417	1.560527730585027	0.6420339941824913	insig
LIPID-N-0334	C39H76NO8P	PE(16:0_18:1)	GP	PE	LMGP02010009	37.2437346	30.7927955	39.326530600000005	31.899238099999998	28.1298414	70.4906395	118.195074	161.07414599999998	149.067895	54.503026600000005	71.7595903	125.240416	0.273269256	0.945970677	31.4952183	45.325723100000005	36.675658399999996	0.312176069	83.823301	0.153007554	25.052741	24.360148300000002	0.652448154	86.6742187	112.79181200000001	56.7676162	1.0708553357675126	0.08470927821990024	0.21991970586876883	1.8177061266463823	0.8621189740643567	insig
LIPID-N-0336	C40H78NO8P	PE(17:0_18:1)	GP	PE	LMGP02011211	3.61163636	2.49418569	1.42011224	1.55057143	1.51403172	6.10027804	3.7	5.51094634	4.80737148	4.03898703	6.75409683	4.99526966	0.269008558	0.6821435790000001	1.53522869	1.66770661	1.56178771	0.255470552	4.9381165000000005	0.027996411699999998	2.48981096	2.48215014	1.18709155	5.16378906	4.45114983	2.34275862	1.0241291842774487	0.07129890728016307	0.2081697390483523	1.6246715337198407	0.7001480722500033	insig
LIPID-N-0337	C41H80NO8P	PE(20:1_16:0)	GP	PE	LMGP02010847	0.501749386	0.20823845800000002	0.352487755	0.32053238100000003	0.33882844799999995	0.5669805379999999	1.07537931	2.04747317	1.90930165	0.589675108	0.74513594	1.33472385	0.0	0.051651162800000004	0.32922349300000003	0.401	0.21203990399999997	0.0287786733	1.05013592	0.0	0.8818449909999999	0.71976645	0.0556499747	0.969916016	0.94728223	0.6290154920000001	0.8274361481659817	0.1888103434179096	0.29508978543874287	1.591781645000209	0.6706424456296718	insig
LIPID-N-0338	C41H80NO8P	PE(18:1_18:0)	GP	PE	LMGP02010050	12.1798526	9.30334855	7.54071429	27.3038571	23.849014899999997	68.376645	40.8316256	62.5067317	57.31677979999999	30.7028413	67.3662942	46.1181287	1.94014483	0.27191456	6.48612266	8.883006199999999	33.237031099999996	2.89773714	55.5199029	0.447418319	37.3350662	36.4485635	5.61871523	57.59853520000001	51.9021777	28.4685157	0.5873121499536748	0.2755031289094704	0.37322104464152017	1.4005394698976776	0.4859826419081383	insig
LIPID-N-0339	C43H84NO8P	PE(20:1_18:0)	GP	PE	LMGP02010852	0.236433415	0.0922475901	0.0664397959	0.325760952	0.2578395	0.673987025	0.580231527	1.34171707	1.19160039	0.49864484200000003	0.6852383609999999	0.792365172	0.0126021725	0.0168081901	0.0920675676	0.108452479	0.24562649600000003	0.0190183509	0.733669903	0.0	0.636446125	0.598335496	0.0331721801	0.749544922	0.5714425089999999	0.5169915039999999	0.775414015719841	0.20416193677380032	0.30867592306007735	1.5631122178462251	0.6444213549970418	insig
LIPID-N-0340	C43H84NO8P	PE(20:0_18:1)	GP	PE	LMGP02010135	0.32411007399999997	0.162510401	0.109153061	0.410738095	0.421859683	1.12202039	0.673615764	0.90558439	0.9678952470000001	0.7133106859999999	1.16986034	1.00782976	0.0178547729	0.005416380179999999	0.09731029109999999	0.121917355	0.34566320799999994	0.00760204588	0.525145631	0.0	0.180420605	0.201684893	0.0167964593	0.517115234	0.592412892	0.5371514239999999	1.4712935907572444	0.008781867924589739	0.1934854181515485	2.5427968173651205	1.3464161878279606	up
LIPID-N-0345	C47H92NO8P	PE(24:0_18:1)	GP	PE	LMGP02010294	0.21465356300000002	0.323816337	0.0239411224	0.0631161905	0.0586852475	0.22813531	0.0477891626	0.0600825366	0.0655293889	0.0689437925	0.23648603399999998	0.035702924	0.0	0.0	0.0389689189	0.023536260299999997	0.0513695132	0.0	0.0	0.0	0.0	0.0	0.0	0.0	0.0327824042	0.0253330335	1.6801166680720168	0.005480244186534325	0.1934854181515485	8.296299375844242	3.0524679554159597	up
LIPID-N-0348	C38H72NO8P	PE(16:1_17:1)	GP	PE	LMGP02010522	0.0	0.0	0.0	0.102481905	0.0331041807	0.280670992	0.104823645	0.08522087800000001	0.104444229	0.0	0.304960894	0.0785165692	0.013511125700000001	0.0	0.0	0.0	0.13054908199999998	0.0	0.122648544	0.0	0.0512408318	0.0596817424	0.0917384927	0.133606445	0.0	0.139441279	0.3345178039186996	0.3848667136251215	0.4780079381627606	1.5197210408863393	0.6038065277052802	insig
LIPID-N-0349	C39H74NO8P	PE(18:1_16:1)	GP	PE	LMGP02011198	1.0997543	0.52138001	0.592897959	0.46365047600000003	0.494156655	1.25468026	0.648817734	1.21198049	1.38027158	0.825972823	1.28594972	0.755451592	0.0423475971	0.0	0.279516632	0.63213843	0.391426975	0.0398900186	0.461994175	0.06886836639999999	0.25271455600000003	0.233215941	0.032097825	0.7027597659999999	0.840501742	0.43661669200000003	1.7517361795689617	0.0019880458123836806	0.1934854181515485	2.419473365000962	1.2746930572587147	up
LIPID-N-0350	C39H74NO8P	PE(18:2_16:0)	GP	PE	LMGP02011194	28.2446192	11.0914257	18.585204100000002	19.241238100000004	16.185007199999998	48.201297499999995	65.6571429	81.62263409999998	74.76256059999999	31.2397776	46.96946	68.7173489	0.23553522100000002	0.42554196200000005	12.106341	18.5181818	19.2461293	0.184204588	45.7765049	0.0929943343	8.36610586	8.69458758	0.309481032	49.753125	79.1808362	19.6311844	1.1356997620409186	0.06780524119907567	0.20759926882086024	1.9473200018694834	0.9614899807071714	insig
LIPID-N-0352	C41H78NO8P	PE(18:1_18:1)	GP	PE	LMGP02010039	12.5871744	8.76189751	10.2893367	9.56238095	8.76962999	18.0999073	21.790591100000004	37.5005854	36.0849661	13.9122915	17.910614499999998	34.820662799999994	0.062079920999999996	0.178962083	6.78050936	9.2491219	8.67573823	0.0844736516	16.5065049	0.0641680831	2.79036862	2.78521779	0.0476443096	16.462890599999998	29.145905900000002	10.065467300000002	1.351864493829193	0.024731782765476742	0.1934854181515485	2.238028911851679	1.162228673810115	up
LIPID-N-0353	C41H78NO8P	PE(18:0_18:2)	GP	PE	LMGP02010044	12.953611800000001	7.25017757	5.23403061	7.25047619	6.54834214	18.9805375	20.866009899999998	19.644878	17.673714800000003	8.83316862	19.515828699999997	22.210396399999997	0.0744450296	0.35698179999999996	4.31672557	9.19870868	11.8735036	0.043173713600000004	13.847378599999999	0.08652294619999999	2.63463138	2.51751622	0.07984876070000001	13.3579102	19.2850174	8.2876062	1.3015824658512467	0.030269348964206768	0.19592532414956745	1.944863434466834	0.9596688547823622	up
LIPID-N-0354	C41H78NO8P	PE(20:2_16:0)	GP	PE	LMGP02010877	0.8758918920000001	0.777625571	1.06645918	0.580671429	0.517635752	1.51745134	3.30118227	2.8843122	2.7570902000000004	1.24401482	1.31162011	2.08953866	0.015354970400000001	0.043826087	0.8507120579999999	1.11841942	0.518477255	0.012621078700000002	1.73166019	0.015099244599999999	0.5030226839999999	0.532506024	0.0440969145	1.95828125	1.85952962	1.6244078000000002	1.039100717047148	0.08697442090001893	0.21991970586876883	1.7515439355188955	0.8086271769839639	insig
LIPID-N-0356	C43H82NO8P	PE(20:2_18:0)	GP	PE	LMGP02010122	0.349668796	0.156252664	0.170091837	0.279451429	0.25450552600000004	0.8933215940000001	0.750640394	0.9612370729999999	0.736667313	1.04602841	0.87992365	0.650363873	0.0	0.0204848332	0.217413721	0.202620868	0.411758978	0.0101727836	0.616273786	0.0	0.265389414	0.267180723	0.032801214	0.5962363279999999	0.509209059	0.6673013489999999	1.2189277615013825	0.0458539165922437	0.19592532414956745	1.8675519147429045	0.9011483480218064	up
LIPID-N-0357	C43H82NO8P	PE(20:0_18:2)	GP	PE	LMGP02010125	0.169011302	0.0667387113	0.11601734699999999	0.12470571400000001	0.09187890439999999	0.22591658899999997	0.378047291	0.35258926799999996	0.344186227	0.180271773	0.309452514	1.06525666	0.0	0.0100554601	0.0695966736	0.150297521	0.20228731	0.00319513949	0.325361165	0.0	0.0729412098	0.0548174235	0.0	0.306419922	0.7463414629999999	0.17733133399999998	0.6371589047850558	0.2983406633741996	0.39356150801352374	1.6161617035573996	0.6925715528231311	insig
LIPID-N-0358	C43H82NO8P	PE(20:1_18:1)	GP	PE	LMGP02010853	0.684859951	0.321475393	0.39205510200000004	0.539014286	0.44368668899999997	0.954670992	0.9778029559999999	2.17276098	1.96900097	0.847813465	0.903210428	1.72406758	0.0	0.00993038423	0.368507277	0.468196281	0.381150838	0.0048161438299999994	1.03800971	0.00405110482	0.49740831799999996	0.411822057	0.0085389479	1.07970703	0.921428571	0.6117941029999999	1.2493293958997362	0.038572267492551264	0.19592532414956745	2.0550693184004123	1.0391870574718665	up
LIPID-N-0359	C45H86NO8P	PE(22:2_18:0)	GP	PE	LMGP02011082	0.0	0.0	0.0	0.00674595238	0.0103980778	0.0730854495	0.06652660099999999	0.08520331710000001	0.11998060099999999	0.058720691799999995	0.0577247672	0.0527577648	0.0	0.0	0.0	0.0	0.0228868316	0.0	0.0769353398	0.0	0.00789022684	0.0109916589	0.00245546788	0.0676927734	0.0473247387	0.0626451774	0.7701192414601189	0.2104888004464311	0.3146548768968678	1.7774556133089994	0.8298135332576065	insig
LIPID-N-0361	C45H86NO8P	PE(20:1_20:1)	GP	PE	LMGP02011175	0.0257922359	0.0	0.006755306120000001	0.03684	0.0284442095	0.040891380899999996	0.0514684729	0.157081951	0.15042289	0.0358413836	0.0525404097	0.06893177389999999	0.0	0.0	0.00979329522	0.0109719008	0.007719856340000001	0.0	0.08422796119999999	0.006691388100000001	0.108217391	0.10489342	0.0041127668200000005	0.0603333984	0.0296902439	0.0397733133	0.4871651189727989	0.42522668587256196	0.5151787166513478	1.404320318783245	0.4898720450528242	insig
LIPID-N-0362	C45H86NO8P	PE(18:1_22:1)	GP	PE	LMGP02010650	0.156825553	0.0795271436	0.0353422449	0.22115142899999998	0.20528880300000002	0.68981279	0.421072906	0.776669268	0.761311348	0.40288696700000004	0.8700093109999999	0.48808317100000004	0.00475453588	0.0	0.06942671519999999	0.049238533099999995	0.19560255399999998	0.0	0.30728932	0.0	0.21865406399999998	0.208140871	0.00627764289	0.370052734	0.24451567899999999	0.30178610699999997	1.3539724076577877	0.018124295143826484	0.1934854181515485	2.5940012192929376	1.3751791577189343	up
LIPID-N-0363	C47H90NO8P	PE(18:1_24:1)	GP	PE	-	0.114340049	0.0938579401	0.0317108163	0.042920380999999994	0.0343037001	0.123110287	0.030065812799999998	0.05239239019999999	0.0412741028	0.070706609	0.137183426	0.01502859	0.0	0.0	0.0473527027	0.041735743799999996	0.0460234637	0.0	0.0	0.0	0.0	0.0	0.0	0.0	0.0	0.0242549725	1.7704474313184764	0.0021023300492691846	0.1934854181515485	4.9376262556461485	2.3038176385195404	up
LIPID-N-0365	C39H72NO8P	PE(18:3_16:0)	GP	PE	LMGP02010047	1.7670172	0.6314764079999999	0.89094898	0.575147619	0.555852955	2.46166821	5.34394089	6.02536585	5.09373424	1.85666461	3.42968343	2.48648473	0.0	0.0	0.386345114	0.9064772729999999	0.744145251	0.0	2.57141748	0.0	0.278519849	0.297670065	0.059696004000000004	3.32152344	2.31930314	1.18093953	1.3152791952581966	0.03351237757337124	0.19592532414956745	2.578973091618228	1.3667967204743694	up
LIPID-N-0366	C39H72NO8P	PE(16:1_18:2)	GP	PE	LMGP02011219	0.24313317	0.105824455	0.151632653	0.13390666699999998	0.18545603100000002	0.273219648	0.642438424	0.745832195	0.795412221	0.228195182	0.327837989	0.634630279	0.0	0.0	0.0420092516	0.22517975199999998	0.212678372	0.0	0.251419417	0.0	0.0524126654	0.008213030579999999	0.0	0.297714844	0.551094077	0.105626187	1.42606438112973	0.025887619137437715	0.1934854181515485	2.5582071534607818	1.3551330926675669	up
LIPID-N-0368	C41H76NO8P	PE(18:1_18:2)	GP	PE	LMGP02010048	22.1413268	10.6810756	13.492346900000001	13.817238099999999	13.043056199999999	24.9618165	27.6402956	40.1719024	35.9934045	15.807412	25.7761639	34.0090968	0.136121132	0.142941355	8.09007277	11.7612603	10.243415800000001	0.11921884699999999	22.8524272	0.046936543899999995	2.25330813	2.24387396	0.0324299444	23.5220703	41.9350174	8.67306347	1.3368669780543618	0.025891229303908893	0.1934854181515485	2.1049090376644606	1.0737578894694002	up
LIPID-N-0369	C41H76NO8P	PE(16:0_20:3)	GP	PE	LMGP02011222	1.88383292	0.8330847290000001	1.65932653	0.634033333	0.55811629	1.45584801	3.12899507	3.09549268	2.92760427	1.33788758	1.47213222	2.14074074	0.0	0.027763700699999998	0.775446985	1.76552686	0.787835595	0.0	1.6702233	0.00791399433	0.30847448	0.26115848	0.00647632777	1.78950195	2.11745645	1.05469265	1.3035506166517303	0.031075155275098187	0.19592532414956745	1.9983119202707171	0.9987817936932744	up
LIPID-N-0370	C42H78NO8P	PE(18:2_19:1)	GP	PE	LMGP02010668	0.7132383290000001	0.282223237	0.33712449	0.531180952	0.50791927	1.45322521	0.98491133	1.52265366	0.912442289	0.566321186	1.47808194	1.21328785	0.0106655036	0.09920323560000001	0.467364865	0.572670455	0.49055387100000003	0.0	1.24126214	0.00948866856	0.415285444	0.41342354	0.036576327799999996	1.20945313	1.21303136	0.42630085	0.8736842838551334	0.11848794814624093	0.2414998438281511	1.5942215005777136	0.6728520907991311	insig
LIPID-N-0371	C42H78NO8P	PE(17:0_20:3)	GP	PE	LMGP02010554	0.367515479	0.163564688	0.061910204100000005	0.09460190480000001	0.134729457	0.7190769229999999	0.34467389200000004	0.335032195	0.331899127	0.308873379	0.570165736	0.217233268	0.00533015142	0.0481669363	0.107497921	0.060063016500000004	0.190351157	0.0221722257	0.28619029100000004	0.0	0.22212854399999998	0.16616404099999998	0.119420334	0.278708984	0.17758536600000002	0.241853073	1.1646583872985223	0.0464226030329163	0.19592532414956745	1.9031415967994338	0.9283829044394403	up
LIPID-N-0372	C43H80NO8P	PE(20:3_18:0)	GP	PE	LMGP02010913	1.21395577	0.579888382	0.386579592	0.334173333	0.37963671299999996	1.50488415	1.05369458	0.991863415	0.804665373	0.906139592	1.70191806	0.799265757	0.0	0.0184211325	0.27372869	0.6873915290000001	0.823838787	0.0	0.620248544	0.00610162417	0.147024575	0.125272475	0.010990490600000001	0.756892578	0.6371602789999999	0.44983908	1.5365196501799991	0.008567923914087297	0.1934854181515485	2.338572677867301	1.2256282653484434	up
LIPID-N-0373	C43H80NO8P	PE(20:1_18:2)	GP	PE	LMGP02010854	0.481726781	0.187774734	0.3477	0.299879048	0.23503796300000002	0.391799815	0.42608670000000004	1.01238049	0.7603026190000001	0.21083755399999998	0.421154562	0.723365822	0.0019692429199999997	0.0174125379	0.142766112	0.40561880200000006	0.164510774	0.0	0.541943689	0.00555444759	0.10446880900000001	0.126085264	0.0	0.45106640600000003	0.74004878	0.173652174	1.157070103024864	0.0554363853889291	0.20130377004117378	1.9142954029241135	0.936813475304328	insig
LIPID-N-0380	C39H70NO8P	PE(20:4_14:0)	GP	PE	LMGP02010935	0.0	0.0	0.0	0.0380625714	0.032771456000000004	0.13982761800000001	0.18526601	0.267402927	0.264839961	0.0913236566	0.136346369	0.144149448	0.0	0.0	0.0	0.0	0.0708073424	0.0	0.09288349509999999	0.0	0.00474245747	0.0130179796	0.0077593829	0.11377636699999999	0.275235192	0.0569110445	0.9885520904073336	0.15695013725747692	0.268499474102385	2.0467988324443995	1.033369315504194	insig
LIPID-N-0382	C41H74NO8P	PE(18:2_18:2)	GP	PE	LMGP02010111	2.04200983	0.8119228820000001	1.41190816	1.23633333	1.13897645	2.42182576	5.36448276	4.857843900000001	4.56251212	1.75400247	2.4527932999999997	6.40225471	0.010522909799999999	0.0138983822	0.596486486	1.61246384	0.8832003190000001	0.008045195290000001	3.3917767	0.0199582625	0.123496219	0.11514921199999999	0.0045292260999999995	3.59501953	6.09279617	1.12366817	1.0311986836910367	0.10052902730838487	0.23134361331692982	1.9605479180248782	0.9712569033959625	insig
LIPID-N-0383	C41H74NO8P	PE(16:0_20:4)	GP	PE	LMGP02010096	25.2146437	27.122475899999998	30.8729592	32.3449524	28.8662182	69.0735867	67.8403941	121.918049	111.761397	46.699938200000005	67.5798883	97.4951267	0.0797820935	0.129780586	23.1943867	42.5405992	27.8188348	0.058460632400000004	74.1693204	0.0403675165	4.00258979	3.96348471	0.0360355083	80.7845703	108.64546999999999	36.756621700000004	1.0229543336931868	0.0960747340645447	0.22645078675310293	1.807501040088957	0.8539964773455486	insig
LIPID-N-0384	C41H74NO8P	PE(18:3_18:1)	GP	PE	LMGP02010691	0.711100737	0.455972603	0.483236735	0.312535238	0.29292167199999997	1.31959222	2.28597044	2.6918439	2.36966052	0.7753983940000001	1.2136406000000002	1.62549708	0.0	0.012619615800000001	0.326380457	0.41056198299999996	0.370156425	0.0	1.31424272	0.0	0.0602022684	0.0343514365	0.0	1.69765625	1.42215157	0.37050574700000005	1.2543133352775968	0.03889128298358326	0.19592532414956745	2.4153155726131943	1.2722116964320058	up
LIPID-N-0386	C42H76NO8P	PE(17:0_20:4)	GP	PE	LMGP02010003	2.39041769	2.13632674	2.02792857	1.92437143	1.65530995	5.16337349	2.6982266	4.2894439	5.01774976	1.45137739	5.81234637	4.42584795	0.193556287	1.30499494	1.85313929	2.04797521	1.8309178	0.211577185	4.19924272	0.0	2.25701323	2.19393883	1.11207891	4.50363281	5.01236934	2.60732634	0.5767103311282182	0.2398533844741823	0.34008366175688237	1.3450263691160502	0.42763445696037167	insig
LIPID-N-0387	C43H78NO8P	PE(20:4_18:0)	GP	PE	LMGP02010943	26.994889399999998	28.5227803	29.097448999999997	16.898761899999997	14.517731900000001	52.948470799999996	56.737931	74.7877073	70.1196896	24.0622607	52.571508400000006	91.1448993	0.0589835418	0.473879676	18.240644500000002	40.6369835	28.350838	0.0674011159	45.1586408	0.0575820585	3.48703214	3.45816497	0.12667678300000002	45.5710938	78.6311847	29.1791104	1.0628393755675973	0.07600664435676133	0.21274023576760048	1.8350070597518395	0.8757856135041155	insig
LIPID-N-0389	C43H78NO8P	PE(16:0_22:4)	GP	PE	LMGP02010116	7.09292383	11.238964999999999	10.3538776	8.09761905	8.18822681	29.447822100000003	24.140098499999997	50.6563902	46.240737100000004	14.6478073	28.4104283	36.9810266	0.009886833440000001	0.0489153691	9.2779106	12.8580579	6.72106943	0.0199149411	27.971456300000003	0.0112280453	1.7362949	1.88506024	0.0247247344	30.2949219	32.356446000000005	21.117241399999997	1.0028264225923547	0.08854805206506208	0.22046349481727914	1.9089497011283796	0.9327790897043128	insig
LIPID-N-0392	C45H82NO8P	PE(18:0_22:4)	GP	PE	LMGP02011200	2.18342998	3.00870624	2.28129592	1.22660952	1.02888035	7.72248378	2.9231133	5.63514146	5.08327837	1.98399012	8.34383613	6.36614685	0.0	0.0291967644	2.02654886	2.62987603	1.51111732	0.00416548047	3.16732039	0.0	0.285597353	0.34103985200000003	0.0033479514399999996	3.09009766	4.22155052	3.03502249	1.2016012814144266	0.023148395716376384	0.1934854181515485	2.3488420891742208	1.231949725345398	up
LIPID-N-0393	C45H82NO8P	PE(20:4_20:0)	GP	PE	LMGP02010951	0.225953808	0.142092339	0.243870408	0.103812381	0.0980999519	0.36142168700000005	0.47164137899999997	0.70059122	0.597501455	0.169845584	0.288145251	1.13354126	0.00652512179	0.00631349848	0.16389501	0.361646694	0.23891141300000002	0.0039015375099999998	0.47703301	0.0	0.0603487713	0.036091566299999996	0.00445003541	0.413349609	0.8404076659999999	0.296103948	0.6930783642181345	0.267659069451142	0.36479763407643395	1.56524230466898	0.6463860083946324	insig
LIPID-N-0395	C47H86NO8P	PE(20:4_22:0)	GP	PE	LMGP02010957	0.0	0.0	0.0	0.056734285700000005	0.059444017300000006	0.147617238	0.13813202	0.20997268300000002	0.195258972	0.0536732551	0.12781657400000002	0.35980246899999996	0.0	0.0	0.0	0.0	0.117918595	0.0	0.247450485	0.0	0.07020680530000001	0.119822057	0.0	0.195689453	0.30309233399999996	0.13107946	0.1445830913591634	0.766427871051963	0.8177464867738463	1.1376849268693539	0.18610106961288028	insig
LIPID-N-0397	C41H72NO8P	PE(16:0_20:5)	GP	PE	LMGP02011221	0.726127764	0.343719939	0.41695102	0.107738095	0.116962999	0.503143652	1.50404926	1.81619512	1.79247333	0.951445337	0.544837989	0.794957765	0.0	0.042280283099999996	0.31954262	0.548032025	0.369714286	0.0	0.524283495	0.0	0.0267168242	0.0872739574	0.0	0.564363281	0.954738676	0.16670065	1.5068516849207498	0.0263923491392855	0.1934854181515485	2.669130655238038	1.4163699278292354	up
LIPID-N-0399	C43H76NO8P	PE(18:1_20:4)	GP	PE	LMGP02011196	0.34905847700000003	0.60093861	0.662244898	0.540919048	0.548476694	0.9417238179999999	0.700310345	2.06883902	1.86976722	0.354387894	0.86879702	1.53471085	0.0	0.0	0.539885655	0.7152324379999999	0.356681564	0.0	0.992271845	0.0	0.0032861436699999995	0.00947951807	0.0	1.08326172	1.55687282	0.277111444	1.062770299955926	0.07001043513388296	0.20759926882086024	1.9949418176899942	0.9963466709818855	insig
LIPID-N-0400	C43H76NO8P	PE(18:0_20:5)	GP	PE	LMGP02010973	0.487853563	0.250238458	0.308514286	0.023039714300000003	0.0631979817	0.301388323	0.766399015	0.7509014629999999	0.507330747	0.285304509	0.288102421	0.554119558	0.0	0.0	0.244906445	0.238849174	0.154182761	0.0	0.26124466	0.0	0.0279801512	0.0190969416	0.0047237127	0.253462891	0.325181185	0.11363518199999999	1.5781206037536775	0.009334348956515857	0.1934854181515485	2.791025995308608	1.4807955615692125	up
LIPID-N-0401	C43H76NO8P	PE(16:0_22:5)	GP	PE	LMGP02011201	3.78572973	2.89258245	4.67036735	0.813571429	0.896578568	1.18863763	1.81026601	2.90134634	2.94907856	0.521209389	1.1431378	2.23560754	0.0	0.0245310415	3.53211019	5.17045455	0.45667518	0.0	1.12687379	0.0	0.0599003781	0.00352300278	0.0	1.32577148	2.18989547	0.898455772	0.7691730238325876	0.16416433482979875	0.27521216220008865	1.7451839139847245	0.8033790810265575	insig
LIPID-N-0402	C44H78NO8P	PE(17:0_22:5)	GP	PE	-	0.23634987699999999	0.112892948	0.09394336730000001	0.0515828571	0.0417905815	0.35432066700000003	0.148627586	0.332446829	0.298756547	0.131314392	0.29734078199999997	0.141868746	0.0072398288299999995	0.0692896866	0.08425935550000001	0.156356405	0.123483639	0.006944017359999999	0.214786408	0.0	0.115721172	0.13841519900000002	0.07076277190000001	0.12755957	0.11161062699999999	0.183365317	1.0051553206083697	0.09469884352778381	0.22425890799452305	1.6031288198723412	0.6808903583208257	insig
LIPID-N-0403	C45H80NO8P	PE(18:0_22:5)	GP	PE	-	1.46008845	0.970994419	1.17502041	0.40971619	0.41934454600000004	1.54167748	2.07031527	2.42542439	2.69074685	0.778956146	1.65960894	1.77695906	0.0	0.0	0.8086590440000001	1.4352686000000001	0.844748603	0.00220074396	1.30974757	0.0	0.13437618099999998	0.124825765	0.0101514416	1.34967773	2.16566202	0.8850374809999999	1.2340589732570937	0.04357350170087936	0.19592532414956745	1.9160056918347756	0.9381018468619885	up
LIPID-N-0412	C43H74NO8P	PE(20:5_18:1)	GP	PE	LMGP02011172	0.0	0.0	0.0	0.0458445714	0.0160500721	0.05240333639999999	0.389945813	0.34539512200000005	0.412836081	0.147361334	0.1303054	0.205138402	0.0	0.0	0.0	0.0	0.13199680800000002	0.0	0.157812621	0.0	0.0031199811	0.0119609824	0.0	0.22046289100000002	0.184501742	0.011092153899999999	1.043148304377315	0.12673593067386227	0.24603192895307757	2.4208155351304503	1.2754931509223053	insig
LIPID-N-0413	C43H74NO8P	PE(22:6_16:0)	GP	PE	LMGP02011161	6.27896806	5.795586	7.1905102	6.39847619	5.52224892	20.5660797	40.6130049	45.7734634	42.517943700000004	20.0558369	21.217132199999998	35.380246899999996	0.0268005267	0.0304385238	5.39573805	9.74328512	5.10739026	0.00846794792	20.4300971	0.0185246459	1.03586957	0.7689694159999999	0.0695538695	22.9796875	34.8158537	11.660669699999998	1.2332727986269623	0.05354931740137769	0.19945399903765493	2.2963221478390565	1.1993250498916375	insig
LIPID-N-0415	C45H78NO8P	PE(22:6_18:0)	GP	PE	LMGP02010094	2.67503686	2.84925419	2.84021429	1.73818095	1.66957232	6.54367006	10.876354699999998	10.719122	9.33297769	4.23302038	7.12577281	9.03495776	0.0	0.11490192099999999	1.49619543	3.34618802	2.28071828	0.0	4.76363107	0.0	0.165530246	0.24528637600000003	0.0073875569	4.3109375	7.84134146	3.42186907	1.422258772889296	0.0179907904249811	0.1934854181515485	2.4876104352117294	1.3147605742173798	up
LIPID-N-0416	C45H78NO8P	PE(18:1_22:5)	GP	PE	-	0.508461916	0.482710299	0.8074387759999999	0.356305714	0.418193176	0.302205746	0.322255172	0.9247258540000001	1.03911736	0.187950587	0.32005959	0.7329824559999999	0.0	0.0	0.414623701	0.715170455	0.207711093	0.0	0.3654	0.0	0.0	0.0	0.0	0.444925781	0.543259582	0.19826286899999998	1.2436774325648288	0.02068402025205175	0.1934854181515485	2.215861329567796	1.147867599164781	up
LIPID-N-0421	C47H82NO8P	PE(20:4_22:2)	GP	PE	LMGP02010959	9.63213759	8.77118214	8.76112245	0.431909524	0.327262854	0.746793327	0.5891034479999999	1.26945366	0.897534433	0.469794935	0.8113202979999999	0.658700455	0.0	0.251991911	8.46496881	10.8265496	0.576239425	0.00166262864	0.8555126209999999	0.0	0.165889414	0.240891566	0.00913576125	0.9183691409999999	0.9737804879999999	0.37751624200000006	0.2789724685546123	0.6040407052085092	0.6831747200769107	1.4100921029550721	0.49578939818214995	insig
LIPID-N-0426	C45H76NO8P	PE(22:6_18:1)	GP	PE	LMGP02011143	1.84260442	2.60070015	3.27884694	1.63420952	1.56153772	4.49607044	7.12605911	10.696	10.1083414	3.62355775	4.03748603	7.6994152	0.0112868993	0.0	1.4358316	2.73116736	0.9437190740000001	0.0	4.55912621	0.0	0.0571512287	0.0777705283	0.007542387459999999	5.27261719	7.84851916	1.85805097	1.2656096370836365	0.03625946691358593	0.19592532414956745	2.368397464589575	1.243911214444022	up
LIPID-N-0432	C38H75O10P	PG(16:0_16:0)	GP	PG	LMGP04010986	0.311449631	0.308899036	0.29423469399999996	0.021792952400000003	0.0176476213	0.0394102873	0.0998137931	0.10727609800000001	0.123507274	0.0594357628	0.027849813799999998	0.0537443145	0.0108866359	0.0549494439	0.0824974012	0.20637293399999998	0.0297521149	0.0	0.046804563099999995	0.0	0.045329017	0.025508804399999998	0.012279716699999998	0.053362304699999995	0.100991289	0.0515862069	0.8758100004796622	0.11196172402955382	0.23609080606411972	2.0804589841052508	1.0569018461758728	insig
LIPID-N-0438	C40H77O10P	PG(16:0_18:1)	GP	PG	LMGP04010002	1.34332187	0.773247083	0.242989796	0.166940952	0.177491591	1.29898981	0.650246305	0.49311414600000003	0.478757517	0.548617665	1.35524209	0.4078564	0.0626085583	0.213105157	0.40825727700000003	0.37592665299999994	0.431073424	0.14989956599999998	0.29620485399999996	0.0349807365	0.372162571	0.425874884	0.539185635	0.364583008	0.242244774	0.619210395	1.2037601960837108	0.06071128535535914	0.20513711854201705	1.7884963900952453	0.8387472063974697	insig
LIPID-N-0446	C42H79O10P	PG(18:1_18:1)	GP	PG	LMGP04010033	0.0	0.0	0.0	0.602257143	0.608039404	1.81798888	0.811847291	0.224112195	0.24842774	5.16856084	1.64281192	0.340133203	2.18443055	0.0	0.0	0.0	0.358886672	1.98616243	0.577621359	1.30517469	0.8987429109999999	0.967265987	5.22003035	0.5439111329999999	0.08148170730000001	1.67187906	0.23374633367410813	0.9959297058144032	0.9972968021847729	1.0027516300508523	0.003964311367450246	insig
LIPID-N-0447	C42H79O10P	PG(18:0_18:2)	GP	PG	LMGP04010982	1.29592138	0.5579604260000001	0.388422959	0.07483761900000001	0.07590629509999999	0.24774513399999998	0.250164532	0.235652683	0.227340446	0.105683755	0.24379329600000002	0.287121507	0.0288006583	0.030981445899999998	0.26247765100000003	0.34366115700000005	0.10482921	0.018549597	0.0800124272	0.0101430595	0.0817300567	0.0303587581	0.0	0.10496582	0.10969425099999999	0.0547601199	1.2897891590336532	0.04083579243864474	0.19592532414956745	3.2620269278662812	1.7057686914730954	up
LIPID-N-0449	C44H83O10P	PG(20:1_18:1)	GP	PG	LMGP04010540	4.49802457	3.05136479	4.06498469	1.33747143	1.45094666	3.07216867	2.02786207	4.63703415	4.23546072	2.49522545	3.07553073	2.64653021	0.021433772200000003	0.164773003	3.11192827	4.30964876	2.46189146	0.0240860508	4.1441165	0.0110659112	2.1773724	2.11572753	0.0643737987	3.86749023	3.91054878	2.72841079	0.5066210054675082	0.3435118668017678	0.4390026696518784	1.2585848659783276	0.33180250024786306	insig
LIPID-N-0453	C42H75O10P	PG(18:2_18:2)	GP	PG	LMGP04010956	0.303628993	0.27273465199999997	0.030477551000000002	0.161499048	0.159772225	0.524105653	0.192723153	0.15273853699999998	0.173383123	0.10320691800000001	0.409941341	0.207048083	0.008869321920000001	0.0	0.0290330042	0.0832789256	0.21315881899999997	0.00519965902	0.0638330097	0.00582422096	0.014582230600000001	0.0118076923	0.0071545776400000006	0.06876123049999999	0.08556750869999999	0.146323838	1.6942224493662095	0.0029494576273289175	0.1934854181515485	3.6760214316753848	1.8781451777481835	up
LIPID-N-0455	C44H79O10P	PG(18:0_20:4)	GP	PG	LMGP04010039	0.0	0.0	0.0	0.0216441429	0.0278162422	0.21020945300000002	0.10545911300000001	0.06733892679999999	0.098613967	0.07810253240000001	0.1415	0.12548473	0.0	0.0	0.0	0.0	0.0472968077	0.0	0.0406303883	0.0	0.00895662571	0.0227019462	0.0040728325700000005	0.0820579102	0.08611062720000001	0.0443430285	1.0653241016027877	0.05862807585400632	0.20513711854201705	2.606326185142783	1.3820176503832033	insig
LIPID-N-0457	C42H73O10P	PG(18:2_18:3)	GP	PG	LMGP04010351	0.083390172	0.0325326738	0.0	0.0045786381	0.00534392119	0.023666265099999997	0.0383597044	0.0	0.0	0.005886361949999999	0.0331320298	0.0018336127399999997	0.240646478	0.17467745199999998	0.00920337838	0.0100344008	0.0166220271	0.09303285800000001	0.0136247573	0.489635505	0.057733081299999996	0.050126969400000006	0.862367223	0.0164347656	0.0	0.0443701149	0.561326329594146	0.17005557698924018	0.27994128313205674	0.2553889905846323	-1.969231760807178	insig
LIPID-N-0463	C46H79O10P	PG(18:1_22:5)	GP	PG	-	0.41278034399999997	0.17021867100000002	0.036027448999999996	0.0332108571	0.022880538199999998	0.104392956	0.0251741379	0.00148586341	0.00371456838	0.0823823348	0.100407821	0.014709161799999999	0.166954575	0.22706269	0.0	0.0	0.027729209900000003	0.0935697458	0.0122782524	0.041391407000000005	0.0395030246	0.0330823911	0.19885179600000003	0.025502929700000003	0.00147586237	0.06419440280000001	0.5725336649830008	0.4084934749373246	0.49915576208840584	1.5358033176416812	0.6189934694239347	insig
LIPID-N-0469	C43H83O13P	PI(16:0_18:0)	GP	PI	LMGP06010878	0.912353808	0.47901674299999997	0.0	0.29890381	0.413550216	1.15663577	0.45744827600000004	0.200973659	0.267480116	0.718011118	0.986862197	0.229261858	0.16081896	0.6820728009999999	0.272172557	0.284522727	0.34627613700000004	0.186942343	1.28045631	0.10371577	0.366827977	0.266061168	0.525948407	0.805619141	0.293783972	0.3398001	0.17162451623088465	0.7616934344070312	0.8135510401170266	1.0916056402362324	0.12645175403013267	insig
LIPID-N-0471	C45H87O13P	PI(18:0_18:0)	GP	PI	LMGP06010008	0.659484029	0.40953678299999996	0.16907091800000001	0.126388571	0.117318116	0.21771269699999998	0.245700985	0.06546770730000001	0.165052376	0.465266831	0.263283985	0.12214165	0.0642828176	0.47251365	0.40147505200000005	0.129737603	0.11298324	0.0362943583	0.164405825	0.0	0.160649338	0.21921964800000002	0.28549823	0.156608398	0.0757710801	0.111318841	0.6509515368405314	0.3509639707611314	0.44679670086449447	1.3284935862086586	0.40979126270437144	insig
LIPID-N-0475	C41H77O13P	PI(16:0_16:1)	GP	PI	LMGP06010881	0.636594595	1.6302689	0.805857143	0.16882	0.205765497	0.32078591300000003	0.676832512	0.35105170700000005	0.349319108	0.562921557	0.298560521	0.175833658	0.0	0.322965622	0.54737526	0.554886364	0.201245012	0.0	0.340124272	0.0	0.25632325100000003	0.300407785	0.396578655	0.488207031	0.309534843	0.211223388	0.7681321933436028	0.1861119147421548	0.292920478542399	1.5736353652064725	0.6541012856031779	insig
LIPID-N-0478	C43H81O13P	PI(16:0_18:1)	GP	PI	LMGP06010001	8.19538084	12.072247599999999	2.28305102	4.77871429	4.35666506	12.1981464	5.72975369	3.89477073	4.45677983	10.3504632	15.0832402	3.35825861	2.36966425	8.22588473	4.81905405	1.92257231	5.1496249	3.65857409	10.3353398	0.879516525	5.11011342	4.87052827	8.82023268	10.9991211	3.49162021	4.33966017	0.46663907128715254	0.39430778233982033	0.486301821161283	1.2272772619433736	0.29546121415450016	insig
LIPID-N-0479	C44H83O13P	PI(18:0_17:1)	GP	PI	LMGP06010281	0.0	0.0	0.0	0.163189524	0.170537242	0.382839666	0.12332807900000001	0.360614634	0.301076625	0.246621371	0.272126629	0.181679012	0.0994957209	0.0	0.0	0.0	0.38020111700000003	0.0	0.364970874	0.0	0.423482042	0.612016682	0.0	0.472302734	0.274771777	0.142686657	0.35054571337930956	0.6980892353967647	0.763502394635592	0.8618487959013033	-0.21449331204371647	insig
LIPID-N-0480	C44H83O13P	PI(17:0_18:1)	GP	PI	LMGP06010295	3.39709091	3.43501776	4.61956122	1.32395238	1.62810187	1.05093605	0.17481871899999998	1.19261463	1.23775946	1.08565781	1.70538175	0.6821247559999999	0.0	0.21969261899999998	3.57722453	3.11455579	1.76537909	0.0	1.96650485	0.0	0.20498865800000002	0.48169972200000005	0.144611027	1.99285156	1.93905923	0.478507746	0.2658001714848821	0.4019510927658011	0.49239852589865984	1.3555502606243877	0.438878605915776	insig
LIPID-N-0482	C45H85O13P	PI(18:0_18:1)	GP	PI	LMGP06010957	16.6909091	12.0659564	3.7430102	3.2719619	3.76430562	6.44064875	7.18211823	4.09621463	4.54393792	14.092402700000001	6.98932961	3.91282651	1.37381172	13.646410500000002	7.999376299999999	3.57066116	2.52517159	1.52250465	4.26941748	0.580859301	3.24691871	4.25616311	7.08780981	5.31929687	2.47186411	2.51196402	0.9593347822222004	0.17632572932693807	0.28395059501987047	1.4941501036551157	0.5793250898412707	insig
LIPID-N-0490	C43H79O13P	PI(18:2_16:0)	GP	PI	LMGP06010847	6.50117936	5.24627093	3.9024898	1.15151429	1.1280346	3.9691937000000004	4.90869951	1.95896585	2.2843259	1.85707227	4.81035382	2.19181287	0.19718894	4.42390293	3.24785863	3.09595041	2.47307263	0.613273404	4.89370874	0.107954674	2.16706994	2.4097682999999996	1.86827516	3.59609375	1.77045296	1.50294853	0.38116460674555847	0.3620418254414758	0.4569368713833159	1.2467109217620949	0.318126982338412	insig
LIPID-N-0495	C45H83O13P	PI(18:0_18:2)	GP	PI	LMGP06010956	25.815331699999998	18.0606799	10.6372449	15.964952400000001	16.860932199999997	40.646524600000006	40.3455172	25.967219500000002	27.3035887	26.042001199999998	41.691806299999996	21.025731	0.811639236	13.523356900000001	17.604262	12.5112603	15.639185999999999	1.23088655	37.9446602	0.190315392	13.621928200000001	17.9435589	7.42220536	38.743359399999996	21.0885017	19.729935	0.8092469394069709	0.1323999281404975	0.24708020495979585	1.4327007452951734	0.5187372988083481	insig
LIPID-N-0496	C45H83O13P	PI(18:1_18:1)	GP	PI	-	3.16701229	2.78654997	0.8357602040000001	1.24694286	0.962883229	4.36571826	1.06558621	0.96888878	1.03555771	3.22592341	4.26342644	1.11379467	0.460892034	1.66510111	1.63545738	0.862778926	1.31780527	0.38998884100000003	2.39958252	0.373642115	1.69334594	1.36930491	0.650799191	1.95681641	0.844431185	1.52729135	0.8156402649880558	0.12721022415419989	0.24603192895307757	1.528131885133412	0.6117690602696662	insig
LIPID-N-0508	C45H81O13P	PI(18:1_18:2)	GP	PI	LMGP06010931	3.25942998	1.91198376	2.03021429	0.46599714299999995	0.40752426700000005	1.53413346	0.880133005	0.669198049	0.816756547	0.949363805	1.34959963	0.803879142	0.161620803	0.649433771	1.19013514	1.20445248	0.578724661	0.0	1.42123301	0.0	0.599379962	0.433875811	0.108540212	1.33821289	0.635893728	0.698210895	0.8117168353452258	0.08511902409892363	0.21991970586876883	1.7204419323656288	0.7827791996588068	insig
LIPID-N-0509	C45H81O13P	PI(16:0_20:3)	GP	PI	LMGP06010875	2.25493857	2.40385591	0.495463265	0.0794471429	0.167405094	0.572791474	0.6558965520000001	0.14887122	0.184975752	0.32433230399999996	0.710044693	0.0913612736	0.0	0.922704752	0.395435551	0.48250826399999996	0.6161947329999999	0.070983881	0.16826019399999997	0.0	0.272708885	0.316	0.55447648	0.317443359	0.121521777	0.229643178	0.8142056597668728	0.24685511991792947	0.3456445489061987	1.8105636995993315	0.8564389348806123	insig
LIPID-N-0512	C46H83O13P	PI(18:1_19:2)	GP	PI	-	0.724167076	1.35475393	1.7139898	0.625495238	0.43617683799999996	0.627540315	0.574906404	1.66148293	1.93897187	0.956831377	0.764368715	0.723755686	0.0	0.0	0.871694387	1.57985537	0.8393296090000001	0.0	0.93592233	0.0	0.0797251418	0.0924682113	0.0	1.21951172	1.87726481	0.387226387	0.7652193401797207	0.19213034759616882	0.2987126585036685	1.5352585692708873	0.6184816557189302	insig
LIPID-N-0514	C47H85O13P	PI(20:3_18:0)	GP	PI	LMGP06010568	22.4699754	13.059157800000001	5.19928571	1.35364762	1.32726574	4.95073216	5.8291133	3.01670244	3.69918526	4.75762817	5.24629423	2.54435348	0.370998025	7.01147624	5.29740125	2.90352273	5.12370311	0.223533788	2.87664078	0.0	2.26098299	2.18910102	3.46514922	2.58625	1.44862369	2.52866567	1.0026279184117763	0.1335413994654556	0.24788409900776046	1.9470985369877112	0.9613258965011108	insig
LIPID-N-0515	C47H85O13P	PI(18:1_20:2)	GP	PI	LMGP06010302	0.0	0.0	0.0	0.0613804762	0.056584815	0.19106580199999998	0.127976355	0.17503707300000002	0.104977692	0.37629895	0.181777467	0.0817777778	0.0	0.0	0.0	0.0	0.0	0.0	0.142180583	0.0	0.06434177690000001	0.139776645	0.0	0.10733496099999999	0.057256445999999996	0.0862633683	1.0118993262586042	0.1023185258753072	0.23138426016395017	2.2722395017671193	1.184114907818455	insig
LIPID-N-0522	C45H79O13P	PI(16:0_20:4)	GP	PI	LMGP06010958	4.75060442	6.63642821	2.60692857	0.67347619	0.765353196	3.12522706	2.26683744	1.16912195	1.49055286	1.36411365	3.77951583	1.24938272	0.163511521	2.29830131	2.66051975	2.4817562	1.41392658	0.320419095	2.45023301	0.0	1.52305293	0.962882298	0.758750632	2.74421875	1.07597561	1.23384308	0.6756927706183831	0.1922489282624707	0.2987126585036685	1.5077913918063401	0.5924368405264603	insig
LIPID-N-0523	C46H81O13P	PI(17:0_20.4)	GP	PI	LMGP06010004	1.02830467	1.29926941	0.30447551	0.31728761899999997	0.451035079	2.75835032	0.857133005	0.25463609800000003	0.5979670220000001	0.547388511	2.52944134	0.5561637429999999	0.0	0.17023458	0.490456341	0.35853719	0.38176536299999997	0.0	0.662083495	0.0	0.135411153	0.218696942	0.15948609	0.680271484	0.46175609799999995	0.498633683	1.1025887564679233	0.03867816797836319	0.19592532414956745	2.7271865682637335	1.4474133991537774	up
LIPID-N-0524	C47H83O13P	PI(18:0_20:4)	GP	PI	LMGP06010010	104.648649	94.6412988	80.7193878	33.623714299999996	34.1454109	140.32900800000002	84.0916256	85.2232195	81.414743	60.173316899999996	151.523277	82.27875240000002	2.77723502	29.492821000000003	77.99324320000001	68.83780990000001	60.167917	3.00851829	98.8368932	0.203469311	52.705293000000005	54.710287300000005	20.2744562	104.220703	79.7862369	80.7496252	0.7144112205176754	0.12683017310328695	0.24603192895307757	1.4166999560199365	0.5025342411084407	insig
LIPID-N-0529	C49H87O13P	PI(18:0_22:4)	GP	PI	LMGP06010853	2.63787715	2.39420599	1.20755102	0.43829333299999995	0.566895723	2.41499537	1.14159606	1.31073171	1.14110572	1.01807288	2.30512104	1.18011046	0.0	0.8943276040000001	1.67064449	1.25838843	1.08209896	0.0	1.50187379	0.0	0.801909263	0.907909175	0.280687911	1.20886719	0.585858885	1.50222889	0.8391526258962668	0.1075316922398284	0.23392018242867563	1.5183299135685513	0.6024853038989813	insig
LIPID-N-0538	C47H81O13P	PI(20:4_18:1)	GP	PI	LMGP06010599	1.64696806	1.92093354	1.71257143	0.21131047600000002	0.28986641	1.11617238	0.561157635	0.40360975600000004	0.432483026	0.485098209	1.34247672	0.559354126	0.0	0.447257836	1.3677131	1.42140496	0.563238627	0.0	0.6034174760000001	0.0	0.635361059	0.435453197	0.0	0.44674023399999996	0.61078223	0.6830084959999999	0.4926948201326254	0.23241695033477333	0.333428053626779	1.4806547328562443	0.5662352643484532	insig
LIPID-N-0544	C49H85O13P	PI(18:0_22:5)	GP	PI	-	1.03924324	1.08271943	0.42370102	0.219719048	0.164047093	0.9228841520000001	0.8981871920000001	0.925330732	0.87099321	0.666862261	0.880810056	0.631897336	0.0	0.311964611	0.7411694390000001	0.499803719	0.49045331200000003	0.0	0.750829126	0.0	0.42786389399999997	0.43105838700000004	0.264412747	1.18819336	0.34330836200000003	0.551554223	0.9110516791807646	0.12731604274131156	0.24603192895307757	1.4542509934796342	0.5402762897513192	insig
LIPID-N-0551	C49H83O13P	PI(18:0_22:6)	GP	PI	LMGP06010012	1.03584275	0.7795890409999999	0.589719388	0.249157143	0.191004325	0.376639481	0.87744335	0.491082927	0.35354025200000005	0.588919086	0.38373743	0.305207277	0.0	0.313287159	0.41555925200000005	0.420127066	0.153260176	0.0	0.40344854399999996	0.0	0.0689330813	0.0818587581	0.0	0.49680273399999997	0.243705575	0.372978511	1.3751970758501024	0.01638575368456066	0.1934854181515485	2.0949375263961474	1.0669072216323356	up
LIPID-N-0560	C38H74NO10P	PS(16:0_16:0)	GP	PS	LMGP03010029	1.28501229	1.61164891	1.75617347	1.04845714	1.50949543	2.88835959	2.90372414	5.27121951	4.33181377	1.69791229	4.57579143	4.06462638	1.5762607	0.346589484	1.60698545	2.04554752	1.27940942	0.918524489	3.33770874	0.427288008	2.35213611	1.77047266	0.918598887	5.5859375	2.69979094	2.67772114	0.5344280251712551	0.2528077033437822	0.34987958745652037	1.3294134908644224	0.4107898995261023	insig
LIPID-N-0561	C40H78NO10P	PS(18:0_16:0)	GP	PS	LMGP03010888	14.9456511	20.4127854	19.3258163	9.22433333	9.33541567	19.6151993	21.102266	34.487317100000006	31.1382153	15.154231	20.9489758	30.182976	15.805793300000001	8.13114257	26.9819127	21.717768600000003	12.957063	14.19938	26.135534	1.43837583	31.3486767	21.2290083	20.307132	34.5771484	21.669686399999996	24.2352824	0.15209396494535404	0.9412589135865211	0.9563347875506506	0.9877357850438665	-0.017802916017282542	insig
LIPID-N-0563	C42H82NO10P	PS(18:0_18:0)	GP	PS	LMGP03010036	0.0	0.0	0.0	10.975523800000001	8.53133109	33.8567192	47.2453202	44.2314146	35.464209499999996	23.729215600000003	37.2513966	36.74295	0.286236998	0.0	0.0	0.0	18.122905	0.170676999	17.806310699999997	0.149431539	2.88708885	2.10797034	0.17476277199999998	26.0705078	24.4275261	18.6842579	1.231852125450972	0.042129587505059685	0.19592532414956745	2.5163716007743044	1.3313449854159418	up
LIPID-N-0564	C38H72NO10P	PS(18:1_14:0)	GP	PS	LMGP03010882	0.0	0.0	0.0	0.598771429	0.798068236	2.53645968	2.63125123	4.86684878	4.38374394	2.77264978	2.55198324	3.01598441	0.0	0.0	0.0	0.0	0.7707422190000001	0.0	2.26605825	0.0	4.63875236	3.27981464	2.75461811	3.80381836	1.81574913	2.17327336	0.27007204787721095	0.7602329329617548	0.8125859701034434	1.123376073594776	0.1678409808849921	insig
LIPID-N-0567	C40H76NO10P	PS(16:0_18:1)	GP	PS	LMGP03010007	0.0	0.0	0.0	6.63214286	7.47337818	25.7801668	11.7106404	23.8981463	18.371095999999998	10.234836300000001	27.991527	17.3380767	1.05125741	0.0	0.0	0.0	9.89832402	1.82701798	12.5871845	0.0	10.400378100000001	8.20904541	2.87457764	19.5871094	12.854442500000001	12.9318341	0.707929837705024	0.1913788886535703	0.2979955160571602	1.6505584125887784	0.7229541958527668	insig
LIPID-N-0568	C40H76NO10P	PS(18:0_16:1)	GP	PS	LMGP03010887	0.0	0.0	0.0	0.9448047620000001	0.700730418	2.05456905	1.55408374	2.46116098	1.87586809	1.51511427	4.93739292	1.73736842	0.350341014	0.0	0.0	0.0	0.514700718	0.0	1.78145631	0.0	1.07468809	1.04777572	0.31342033399999997	2.96017578	0.928074913	1.58184908	0.620012827849385	0.19266850231784682	0.2987283154960027	1.7772185036206634	0.8296210672476355	insig
LIPID-N-0570	C42H80NO10P	PS(18:0_18:1)	GP	PS	LMGP03010025	214.256511	219.845764	118.12449	50.1247619	52.295531	170.50973100000002	72.86206899999999	129.020488	108.82541200000001	107.381099	192.557728	127.435348	5.75131007	25.4364004	121.661123	139.244318	141.867518	5.57349039	104.17184499999999	1.41266289	159.251418	114.081557	15.3815883	131.295898	75.5550523	105.36331799999999	0.722125815411083	0.18348502463526292	0.29035211599007443	1.375949738076985	0.4604277709473755	insig
LIPID-N-0576	C41H76NO10P	PS(18:0_17:2)	GP	PS	LMGP03010314	0.0	0.0	0.0	4.998238099999999	5.59783758	14.403799800000002	15.686798000000001	19.7087805	14.923375400000001	15.354539800000001	14.3307263	10.6879142	0.16839236300000002	0.0	0.0	0.0	4.68517159	0.30456044600000004	9.14341748	0.0	2.08434783	2.0770899	0.0	10.938867199999999	9.11968641	7.44807596	1.3093869168146381	0.032754714740206185	0.19592532414956745	2.529635893920745	1.3389297438770997	up
LIPID-N-0577	C42H78NO10P	PS(18:0_18:2)	GP	PS	LMGP03010031	56.64914	51.6803653	45.0997959	22.456761899999997	20.463623300000002	62.9849861	87.2527094	81.3131707	62.30843839999999	33.598764700000004	67.7947858	62.78336579999999	0.864107966	4.23822042	54.8596674	49.743595	35.2565044	2.25884687	61.1891262	0.29585363600000003	43.69867670000001	30.605653399999998	1.25611533	85.5167969	52.249825799999996	46.5881059	0.7442445433373726	0.17086814458580352	0.28052898047355673	1.400834262528723	0.48628627570290583	insig
LIPID-N-0580	C46H86NO10P	PS(18:1_22:1)	GP	PS	LMGP03010337	0.0	0.0	0.0	0.663038095	0.374170111	1.31850788	0.228350739	0.423707317	0.543774976	0.8145213090000001	1.45445065	0.508106563	0.0	0.0	0.0	0.0	0.731840383	0.0	0.572528155	0.0	1.31847826	0.68328823	0.0	0.5803398439999999	0.40209407700000005	0.73930035	0.20396023331607044	0.5803908694639459	0.6589807615158731	1.2587096568438463	0.3319455388643994	insig
LIPID-N-0584	C44H80NO10P	PS(18:0_20:3)	GP	PS	LMGP03010885	61.5149877	61.3236936	66.6846939	27.071809499999997	29.5613647	66.2157553	76.2921182	90.574439	78.5443259	50.897096999999995	84.5310987	77.9181287	1.4882291	11.9216886	52.957380500000006	71.3419421	29.368236199999995	6.02933664	72.4415534	0.294229462	68.2041588	54.564967599999996	10.3296409	93.8917969	56.52404179999999	62.2538731	0.6048475074396622	0.21682685920892064	0.32149429632704796	1.309248992026622	0.38873949407597613	insig
LIPID-N-0586	C46H84NO10P	PS(18:0_22:3)	GP	PS	-	0.0	0.0	0.0	1.77247143	1.63150889	5.53267841	1.67660099	6.30446829	4.24166828	2.06477455	5.46409683	3.80634178	0.109530612	0.0	0.0	0.0	1.33492418	0.197371978	3.90831068	0.0	2.74902647	3.52430028	0.0	4.81074219	3.67825784	4.93535232	0.3069480322348919	0.5069376369104389	0.591224630097786	1.2969913757212193	0.3751688864935484	insig
LIPID-N-0587	C42H74NO10P	PS(16:0_20:4)	GP	PS	LMGP03010038	2.51304177	1.6691171999999999	2.32985714	0.326700952	0.6779144640000001	1.59088044	1.92679803	2.11766829	1.43053346	1.04968499	0.87033892	1.30932424	0.0	0.33669363	3.24975052	2.13927686	0.961907422	0.0	1.14808738	0.0	1.87862004	1.53731233	0.0	1.26302734	0.756623693	1.22016492	0.33696729896583977	0.45885773955108045	0.545786285214416	1.229127694073405	0.29763480508130363	insig
LIPID-N-0588	C43H76NO10P	PS(17:0_20:4)	GP	PS	LMGP03010003	6.11936118	7.66808727	7.55357143	0.388474286	0.43391062	0.998016682	1.25230542	1.52379512	0.882277401	0.491263743	1.05734637	1.02270955	0.0	0.0	4.57295218	7.37980372	0.466119713	0.0	0.0	0.0	0.0	0.0	0.0	0.0	0.622763066	0.43601999	0.6134897934353162	0.2354188351496482	0.33578481644634556	2.180728848668841	1.1248103967553984	insig
LIPID-N-0589	C44H78NO10P	PS(18:0_20:4)	GP	PS	LMGP03010039	143.39311999999998	98.4261796	168.869388	137.609048	135.789524	270.55607000000003	359.069951	591.332683	519.976722	276.504015	324.60707599999995	417.031839	3.57187623	19.2018706	148.404886	156.456612	153.931365	5.03489151	395.13786400000004	1.18030217	278.628544	197.427247	13.6084977	529.7265620000001	388.087108	328.509745	0.5299468649100978	0.3548198059679851	0.45055012785664955	1.3178949692862858	0.3982353981701669	insig
LIPID-N-0591	C46H82NO10P	PS(22:4_18:0)	GP	PS	LMGP03010798	12.304815699999999	21.391780800000003	21.567551	4.44988571	5.49048534	14.789249300000002	5.24369458	20.5498537	18.032007800000002	7.38610253	15.0013035	14.7868096	0.72034233	3.23241658	31.1049896	23.213016500000002	5.74528332	0.904866708	14.1259223	0.0	13.595841199999999	9.99582947	1.97836115	17.496679699999998	11.784669000000001	13.837431299999999	0.026701914900305768	0.728759805756628	0.7894888596355868	1.099979895829463	0.13747715606612965	insig
LIPID-N-0593	C44H76NO10P	PS(18:0_20:5)	GP	PS	LMGP03010884	0.0	0.0	0.0	1.20870476	1.10319077	5.2213531	14.6611823	14.9475122	10.6533463	5.09670167	4.83128492	5.04098765	0.0	0.0	0.0	0.0	3.0350837999999998	0.0	4.18291262	0.0	4.6931569	3.64037071	1.28291351	6.24386719	5.84243902	2.66604698	0.9833367091371875	0.1630391409923904	0.2744894235724116	1.9870414885292147	0.9906219957232004	insig
LIPID-N-0595	C46H80NO10P	PS(18:0_22:5)	GP	PS	-	45.786928700000004	56.7275495	81.83418370000001	31.858285700000003	32.9391639	96.5977757	126.100493	220.620488	185.740058	107.913527	119.327747	128.140351	0.510612245	6.59029323	87.7141372	79.4039256	43.265123700000004	0.601651581	116.06116499999999	0.319069877	82.0850662	61.7382762	5.96145675	168.75878899999998	107.28571399999998	111.595202	0.6747938846294192	0.2348665394653627	0.33562221457391206	1.4162562224053965	0.5020822946256231	insig
LIPID-N-0596	C44H74NO10P	PS(16:0_22:6)	GP	PS	LMGP03010043	3.53316953	3.59218671	5.57459184	1.08708095	0.697539644	3.23295644	5.08128079	5.64171707	3.89260912	2.99303274	2.8259311	3.26385965	0.18510138199999998	0.658326593	6.84371102	5.20666322	1.36874701	0.0	2.71851456	0.156205855	3.81731569	1.52231696	0.0	3.14018555	4.0712892	2.91050475	0.464615470096941	0.36319776371724044	0.4572092642480188	1.2834373665261367	0.360012892168127	insig
LIPID-N-0598	C46H78NO10P	PS(18:0_22:6)	GP	PS	LMGP03010040	182.965111	261.35362799999996	281.128571	105.400476	113.901009	241.59684900000002	607.719212	728.6126830000001	602.673133	320.242125	294.165736	450.414555	3.45166557	22.3164813	306.492723	267.53719	93.1109338	5.19533788	315.904854	1.04375826	181.16540600000002	124.76366999999999	14.036621100000001	457.582031	444.87804900000003	273.75912	1.0147570498837197	0.09939080004136525	0.23017647184182843	1.6722417544236752	0.7417834315669336	insig
LIPID-N-0599	C46H76NO10P	PS(18:1_22:6)	GP	PS	LMGP03010045	3.59296314	6.59533232	9.16469388	1.06802857	1.31501682	2.68613531	2.17213793	4.66852683	4.25726479	3.64854849	1.91309125	2.48096166	0.24281961800000001	0.0	6.97401247	7.85692149	1.17351955	0.0	2.92003883	0.0	0.756389414	1.00568119	0.0	1.75750977	3.01059233	1.50801099	0.5880061629058481	0.2004505046186726	0.3062563231556204	1.6246725863842717	0.7001490070071101	insig
LIPID-N-0601	C32H64NO6P	CerP(d18:1/14:0)	SP	CerP	LMSP02050013	0.0	0.0	0.0	0.315428571	0.294449784	1.14253939	1.35739901	1.63531707	1.41964113	1.0036504000000002	1.49972998	1.381436	1.01133641	0.0	0.0	0.0	0.357459697	1.37819591	1.08353398	0.7938290840000001	0.9607466920000001	0.8584244670000001	2.49172484	1.61043945	1.05479094	0.6636981510000001	0.1552714854135706	0.9559440867372953	0.9678850954543468	0.9829451577346784	-0.024817169543674904	insig
LIPID-N-0603	C36H72NO6P	CerP(d18:1/18:0)	SP	CerP	LMSP02050004	0.0	0.0	0.0	0.6610857139999999	0.408149928	4.43915663	0.737689655	1.43220488	0.987652764	1.83293391	3.11323091	1.18593892	0.6896313359999999	0.0	0.0	0.0	0.24147885100000002	0.46145691299999997	0.773718447	0.0	0.341611531	0.5601158479999999	1.81549823	1.55709961	0.9149216029999999	0.8320789609999999	0.8254766535126673	0.14027267885424294	0.25297631452205244	2.06557961736274	1.046546669664219	insig
LIPID-N-0608	C34H66NO6P	CerP(d18:1/16:1)	SP	CerP	-	0.0	0.0	0.0	0.982666667	0.836064392	2.59979611	1.25017734	2.6899122	4.35036857	1.01426807	2.28788641	4.03745939	1.72422646	20.0040445	0.724204782	0.0	0.147505188	4.53605084	1.43009709	0.583016997	1.35274102	1.21506951	3.24754679	1.72485352	1.73078397	1.37858071	0.5508709385322558	0.42257761316419085	0.5129290662284147	0.5718480483185238	-0.8062962504367461	insig
LIPID-N-0609	C36H70NO6P	CerP(d18:1/18:1)	SP	CerP	-	0.0	0.0	0.0	61.405238100000005	51.5891398	157.115848	63.7832512	84.34292679999999	64.8612997	59.941939500000004	151.302607	85.7147498	68.477946	0.0	0.0	0.0	17.3751796	131.16553000000002	106.675728	12.1777148	56.4258034	45.5057461	260.644917	115.34960900000002	75.26219509999999	57.3593203	0.04141499916193492	0.9277690325958192	0.9472463390883837	0.9665048420075506	-0.0491511348018259	insig
LIPID-N-0611	C36H68NO6P	CerP(d18:1/18:2)	SP	CerP	-	0.0	0.0	0.0	0.558085714	0.713253244	1.30356812	1.41850739	1.5666438999999999	1.35805044	0.75429895	1.34565177	1.87664717	0.721481238	0.0	0.0	0.0	0.181482841	1.69241166	1.37343689	0.5355524079999999	0.9255151229999999	0.685417053	2.17040465	1.42091797	1.09587979	1.03852574	0.23687520772701723	0.8856091463706004	0.9153054920380411	1.0446640442644946	0.06303905752134961	insig
LIPID-N-0613	C38H70NO6P	CerP(d18:1/20:3)	SP	CerP	-	7.68520885	4.64954338	9.0680102	3.44969048	3.44444978	4.65898981	3.69465517	5.52078049	5.60106693	4.34623224	6.99110801	5.91907083	4.07860434	25.5389282	5.57266112	9.25160124	5.38036712	5.88183509	6.78194175	4.59262512	3.65953686	4.46809082	4.80890238	5.03842773	6.37269164	1.92173913	0.6764171481867504	0.3758309026010854	0.47025535637577093	0.7741448985957757	-0.3693244704806578	insig
LIPID-N-0615	C19H39O7P	LPA(16:0)	GP	LPA	LMGP10050042	2.87572482	1.48605277	0.598913265	11.054619	10.3148006	13.468304000000002	44.1182266	6.18643902	6.32400582	46.256639899999996	15.3566108	3.7828459999999997	9.02797893	39.4704247	43.420218299999995	0.521002066	1.4015004	16.2230626	145.158252	2.16945231	87.7703214	85.25069509999999	26.4716743	146.46289099999998	3.81167247	14.546076999999999	1.383868610874908	0.041986527314383223	0.19592532414956745	0.2788599761079366	-1.8423872111277404	down
LIPID-N-0616	C21H43O7P	LPA(18:0)	GP	LPA	LMGP10050043	6.65808354	4.13868595	2.67489796	5.58780952	5.95127343	22.1459685	53.5310345	9.58121951	8.33297769	16.187646700000002	23.714897600000004	11.7157895	258.206715	376.574823	19.7088358	1.87293388	8.78611333	284.218227	160.160194	143.75354099999998	242.04253300000002	231.70064900000003	381.034396	163.57226599999998	8.65235192	66.7811094	1.555269180888663	0.007484608808903134	0.1934854181515485	0.2051010671237803	-2.2855930968278577	down
LIPID-N-0617	C21H41O7P	LPA(18:1)	GP	LPA	LMGP10050008	2.98027027	2.45593607	0.724020408	12.1881429	12.514272	15.2555144	11.988423599999999	5.68995122	5.64030068	35.522853600000005	16.1063315	3.80081222	0.461066491	10.9747219	28.5725052	0.521766529	0.723316042	0.0	22.5924272	0.0	10.026465	10.996200199999999	2.69347496	21.995898399999998	3.13581882	2.94205397	0.047893368549669975	0.8387142195172826	0.8753104765920711	1.0881552259531777	0.12188437252507135	insig
LIPID-N-0623	C35H69O8P	PA(16:0_16:0)	GP	PA	LMGP10010012	0.0	0.0	0.0	1.07779524	1.17075444	1.85811863	4.82440887	6.02829268	5.17812803	2.31485485	2.1529702	3.50610786	0.874970375	0.0	0.0	0.0	1.58893855	1.29709857	3.83141748	0.38136732799999995	2.36592628	2.39000927	1.86926151	4.50912109	3.525	3.48883058	0.35191166044271155	0.6927464763910295	0.7599376759808361	1.1481140279225972	0.19926593412940038	insig
LIPID-N-0624	C37H73O8P	PA(16:0_18:0)	GP	PA	LMGP10010908	0.0	0.0	0.0	0.25539619	0.391567516	0.33098887899999996	1.42814778	2.0340878	2.72390883	0.740321186	0.233619181	1.79089669	0.14609414099999998	0.0	0.0	0.0	0.37382921	0.0	1.39770874	0.142058546	0.8833846879999999	0.769357739	0.0738543247	1.38179687	1.61108885	0.890749625	0.47256354059885813	0.5251097670656291	0.6074478847382181	1.339082631783412	0.4212449888817199	insig
LIPID-N-0630	C37H71O8P	PA(16:0_18:1)	GP	PA	LMGP10010007	5.7390172	5.96260781	9.41020408	3.4917	3.33809226	5.20880445	16.2500493	25.0740488	17.9662464	7.29264978	5.37000931	14.3129955	0.16107834099999999	1.02856421	7.80977131	8.92453512	3.06096568	0.0	9.77	0.10911992400000001	3.98091682	3.45946247	0.821745068	10.040429699999999	13.2159408	7.06656672	1.0020209380208838	0.11136002754282252	0.23609080606411972	1.7258034937323943	0.787268203359708	insig
LIPID-N-0631	C39H75O8P	PA(18:0_18:1)	GP	PA	LMGP10010037	0.0	0.0	0.0	3.76751429	4.0162518	8.29171455	15.6572906	26.9868293	26.8475267	8.64119827	7.86090317	17.763027899999997	0.441983542	0.0	0.0	0.0	4.90007183	0.300274024	11.1866019	0.16809254	5.97493384	5.42626506	0.47662316600000004	11.2192383	15.710453	8.76671664	0.9113078642043123	0.17729701525373925	0.2845724370244286	1.8754967826602575	0.9072727881158462	insig
LIPID-N-0633	C37H69O8P	PA(16:0_18:2)	GP	PA	LMGP10010023	6.66265356	4.55648402	6.87357143	4.56290476	4.08279193	4.0518443	20.5071921	27.678731699999997	24.9412221	7.46510191	4.20571695	19.7404808	0.179366689	0.44884934299999996	6.08040541	6.08657025	1.92455706	0.0	10.4790291	0.123577904	1.58371456	2.10455978	0.142958523	9.74260742	18.0919861	5.14887556	1.1769062120517202	0.07158162500236694	0.20833494167445377	2.187106395348544	1.1290234043403389	insig
LIPID-N-0635	C39H73O8P	PA(18:1_18:1)	GP	PA	LMGP10010962	13.645503699999999	5.52064942	4.76670918	1.94490952	2.2529457	4.51337349	6.34009852	8.93190244	8.08685742	3.45521927	4.01350093	5.92582846	0.112301514	1.04809403	5.4231289	8.84421488	1.45096568	0.375229386	3.68723301	0.134762984	1.34060491	1.61670992	0.36625189700000005	4.34929688	5.19847561	2.4690005	1.35861011015246	0.044954979820112435	0.19592532414956745	1.91466118635004	0.9370891190333309	up
LIPID-N-0639	C39H69O8P	PA(18:2_18:2)	GP	PA	LMGP10010957	0.0	0.0	0.0	0.227488095	0.37791206200000005	0.330843373	2.16551232	1.84105366	1.86603298	0.427266831	0.421532588	1.19781676	0.0	0.0	0.0	0.0	0.282319234	0.0	0.693228155	0.030415203	0.0446619093	0.0737673772	0.0	0.799262695	1.67756098	0.285869565	1.0062990705341885	0.15752950639591606	0.268499474102385	2.278174621608817	1.1878783335577887	insig
LIPID-N-0640	C41H73O8P	PA(18:0_20:4)	GP	PA	LMGP10010024	99.014742	50.172095399999996	57.64387760000001	63.68523810000001	62.7943296	112.47358700000001	230.02019700000002	296.94243900000004	305.489816	102.969734	126.385475	244.760234	0.8021132320000001	21.253892800000003	53.3581081	88.1895661	49.800239399999995	1.04114693	211.956311	0.241207743	52.7308129	53.8752549	2.13901872	228.686523	270.8223	150.46776599999998	0.747316023141328	0.2611420475076996	0.35775234489552465	1.4800016035413286	0.5655987389757584	insig
LIPID-N-0643	C41H71O8P	PA(16:1_22:4)	GP	PA	LMGP10010223	0.0	0.0	0.0	0.6953952379999999	0.7681835659999999	1.73372567	1.23940394	3.21617561	0.751205626	0.697726992	1.5968622	1.81645874	0.0	0.0	0.0	0.0	0.393229848	0.0	1.40453398	0.08948847970000001	0.13618809099999998	0.321416126	0.0	1.03361328	1.47852787	1.13662669	0.923740042768638	0.11974059283408943	0.24190615365724463	2.088075064515062	1.0621735764945042	insig
LIPID-N-0647	C43H73O8P	PA(18:0_22:6)	GP	PA	LMGP10010039	10.8510565	17.823287699999998	5.56372449	0.80627619	0.8017251320000001	2.93302132	3.20562069	2.66021463	2.45196896	1.87680667	2.82926443	1.8351331999999998	0.0	0.0	4.94320166	7.25139463	0.7428994409999999	0.0	1.22543689	0.029830406	0.210856333	0.29693975899999997	0.0608209408	1.58484375	1.73949477	1.5982059	1.0487525384951195	0.10008720059197114	0.2310557368096296	2.7249698080809233	1.446240245312232	insig
LIPID-N-0655	C19H33O7P	LPA(16:3)	GP	LPA	-	0.0	0.0	0.0	0.0	0.0	0.0	0.0	0.0	0.0	0.0	0.0	0.0	0.0	0.0	0.0	0.0	0.0	0.547743335	0.023748155299999997	0.5998111429999999	0.0643194707	0.0292255792	0.269092059	0.0507026367	0.0	0.018792703600000002	0.7635578381847489	0.058496515516015896	0.20513711854201705	0	-Inf	insig
LIPID-N-0659	C25H39O7P	LPA(22:5)	GP	LPA	-	0.0	0.0	0.0	0.141933333	0.15748198	0.480769231	0.426115764	0.134237073	0.0174092144	0.20960222399999998	0.333081937	0.0	1.97233706	8.07780586	0.380582121	0.0	0.0710031923	1.45725976	0.734626214	0.162700661	1.00724953	1.08831325	2.76001517	0.845708008	0.0	0.681264368	1.0533696252268046	0.11845577336033265	0.2414998438281511	0.2243049550132977	-2.156466604226201	insig
LIPID-N-0660	C21H43O9P	LPG(15:0)	GP	LPG	LMGP04050034	0.051094348899999996	0.0640649417	0.0903632653	0.0339084762	0.033702739100000004	0.058994068600000005	0.037839803	0.06404	0.073829098	0.0433237801	0.0640057728	0.040442755	0.060234364699999994	0.0768569262	0.060438669400000006	0.06957954549999999	0.0408892259	0.10479293199999999	0.0699440777	0.0880022663	0.060582797699999996	0.07579017610000001	0.0506095094	0.0713396484	0.0532630662	0.0310406797	0.9945908638372516	0.15402831667301745	0.26658044368438016	0.8390794084589411	-0.2531207445693403	insig
LIPID-N-0661	C23H47O9P	LPG(17:0)	GP	LPG	LMGP04050033	0.0636211302	0.055197361699999996	0.065705102	0.0251111429	0.0265217684	0.060467840599999996	0.0315350739	0.038816	0.0421278371	0.0321678814	0.0634445065	0.029328525	0.06619223169999999	0.09631344789999999	0.0619656965	0.0494547521	0.0364718276	0.0448543087	0.051012815499999996	0.052528423	0.0631319471	0.0669227062	0.0631466869	0.0570726562	0.0389606272	0.0390397801	1.176619255309493	0.15744185446202572	0.268499474102385	0.8326489881906475	-0.2642196541841335	insig
LIPID-N-0665	C26H49O9P	LPG(20:2)	GP	LPG	LMGP04050024	0.0	0.0	0.0	0.0	0.0	0.0	0.0	0.0	0.0	0.0	0.0	0.0	0.0	0.0	0.0	0.0	0.012820431	0.0118075015	0.00855124272	0.023193956600000003	0.0100090737	0.0124048193	0.210626201	0.00744369141	0.0	0.0206888556	0.6002050443530982	0.1447888116566779	0.25774950540408975	0	-Inf	insig
LIPID-N-0666	C26H47O9P	LPG(20:3)	GP	LPG	LMGP04050025	0.0	0.0	0.0	0.047734285700000004	0.0528500721	0.192828545	0.0278107389	0.00941609756	0.0113316198	0.124809141	0.162656425	0.00829967511	0.0325008558	0.0	0.0	0.0	0.0304027135	0.0357515189	0.010981165	0.0380372049	0.010107845	0.00900465246	0.0743252403	0.00248601562	0.0	0.0453502249	0.9298456051938677	0.12059675343302513	0.24202292057604352	2.6135558308250304	1.3860139785034962	insig
LIPID-N-0681	C26H51O12P	LPI(17:0)	GP	LPI	LMGP06050029	0.0558511057	0.0910842212	0.017420102	0.450058095	0.418936088	2.55432808	7.70684729	0.302507317	0.227687682	1.22693638	2.45972067	0.48708642	21.4917709	1.0408089	0.05100291059999999	0.0138067149	0.399289705	20.350279	4.57302913	36.0917847	8.51979206	8.40443003	32.737683399999995	4.99605469	0.24925784	2.77515242	0.721917509646133	0.11587341941058692	0.23844755842037563	0.3118926347534171	-1.6808786105631832	insig
LIPID-N-0685	C29H55O12P	LPI(20:1)	GP	LPI	LMGP06050019	0.0	0.0	0.0	0.21995142899999998	0.237367612	0.644672845	2.17166502	0.285377561	0.298748788	0.640123533	0.634536313	0.6889343729999999	7.46221198	0.0	0.0	0.0	0.190916201	11.0097954	3.04904854	8.33571294	10.6613422	10.2090825	25.0103187	3.39380859	0.315808362	2.00774613	1.0068572677570862	0.042344029472832244	0.19592532414956745	0.17906374338163317	-2.4814548432067864	down
LIPID-N-0686	C29H53O12P	LPI(20:2)	GP	LPI	LMGP06050020	0.009093906629999999	0.0	0.0	0.09042142859999999	0.10391062	0.212682113	0.63382266	0.0470132683	0.0577408341	0.133823348	0.229271881	0.0827037037	2.3317709	0.103785642	0.0188585239	0.0	0.0673005587	2.22877867	0.59128932	1.57037771	2.42827977	1.67758109	10.0531108	0.588097656	0.06798554009999999	0.721209395	0.7043425748919432	0.12863235612852214	0.24629213594686852	0.1954725935659662	-2.354961747703334	insig
LIPID-N-0688	C43H83O8P	PA(22:0_18:1)	GP	PA	LMGP10010947	3.03399509	3.19014206	1.01587245	0.557842857	0.483882749	1.56568119	1.97628079	1.86865366	1.50763337	2.13766523	1.46445996	1.8262832999999998	0.0443201448	1.10924166	1.77990644	1.49117252	0.34660175600000004	0.048615871	1.10792233	0.024207837599999997	0.405689036	0.448142725	0.15259129999999999	1.21488281	0.933571429	0.547746127	1.5863247490709436	0.010488929127235544	0.1934854181515485	2.151101464090214	1.1050755760336037	up
LIPID-N-0692	C39H71O8P	PA(18:1_18:2)	GP	PA	LMGP10010961	19.0234889	13.593708800000002	12.0591327	3.7732619	3.9199135000000003	6.41790547	10.961822699999999	14.0244878	12.7518914	4.00037678	5.74294227	11.2991553	0.0	1.26601618	7.42286902	10.943130199999999	1.96249002	0.105877247	5.92467961	0.0	1.46876181	1.23774791	0.07892564490000001	7.32976563	11.8385017	3.67115442	1.4222701526324897	0.01612094895648765	0.1934854181515485	2.2078547510042545	1.1426452641004214	up
LIPID-N-0698	C26H52O2	FFA(26:0)	FA	FFA	LMFA01010026	7.04692875	50.011161799999996	0.0	1.11341905	1.22329649	26.860426300000004	1.08958621	3.08905366	2.7157517	9.72180358	31.177095	2.10154646	0.9564581959999999	0.0	0.0	0.0	3.12719872	1.2450341	1.43905825	0.951265345	1.8491966	1.37996293	0.362690946	1.42676758	0.0	0.8334632679999999	1.1663331159844015	0.04713487921624276	0.19592532414956745	10.868843801365383	3.442126573361671	up
LIPID-N-0721	C26H48O2	FFA(26:2)	FA	FFA	LMFA01030876	0.0	0.0	0.0	4.12452381	9.87179241	44.1304912	15.2371429	36.851122	12.7658584	3.20812847	63.89981379999999	33.470175399999995	0.46228308100000004	0.0	0.0	0.0	14.989465300000003	0.836584005	22.4986408	0.20595278600000003	2.69198488	3.89000927	0.42718361200000005	15.962793	37.4343206	5.25642179	0.7021884095824418	0.17808688960385446	0.28521270245008085	2.150053899584035	1.1043728271114315	insig
LIPID-N-0722	C28H52O2	FFA(28:2)	FA	FFA	LMFA01030877	0.0	0.0	0.0	6.57838095	8.06602595	16.1703429	15.4457143	30.2302439	34.9202716	9.1697344	5.78683426	25.418193600000002	1.16618828	0.0	0.0	0.0	7.36625698	0.873651581	16.4764078	0.803831917	3.46986767	3.19684893	0.751406171	13.364746100000001	16.810453	11.442079	0.9746889965393718	0.12686430207517177	0.24603192895307757	2.0515163778664425	1.0366906717407482	insig
LIPID-N-0730	C39H80NO7P	PE(O-18:0_16:0)	GP	PE-O	LMGP02020094	0.0	0.0	0.0	0.299766667	0.2943037	3.21699722	0.7530246309999999	1.01462439	0.9851212420000001	0.7008647309999999	3.11837989	0.75482781	0.302543779	0.0	0.0	0.0	0.42741739799999995	0.285779293	1.03530097	0.146031161	0.6898374290000001	0.737842447	0.696661608	1.13814453	0.475202091	0.939730135	0.5267217473985236	0.257953047127709	0.3543818227488959	1.740801310794247	0.7997515480265149	insig
LIPID-N-0734	C37H74NO7P	PE(O-16:1_16:0)	GP	PE-O	-	0.738972973	0.521719939	0.17847244899999998	0.357321905	0.252530514	1.46625579	0.753546798	0.691153171	0.687807953	0.629431748	1.71715084	0.5407641329999999	1.08373272	0.53135996	0.270747401	0.254535124	0.496914605	0.557544947	1.14605825	0.7122946179999999	0.574839319	0.589349398	1.33433485	1.03586914	0.43792682899999996	1.11675162	0.08056645258587201	0.7866067732638373	0.8307562546613895	1.061857179438102	0.08658973565951564	insig
LIPID-N-0736	C39H78NO7P	PE(O-16:0_18:1)	GP	PE-O	LMGP02020018	1.33171499	1.65192288	0.421884694	0.283826667	0.41699375299999997	1.40201112	0.986807882	1.52274146	1.81264791	1.12642372	2.21884544	1.65755686	0.028349440400000002	0.09450910009999999	0.46032744299999995	0.444870868	0.42033200299999995	0.0334154991	1.72013592	0.0189539188	0.700090737	0.682174235	0.0640005058	1.84498047	1.28508711	0.822918541	1.0140669116406567	0.06890922413249914	0.20759926882086024	1.7297578072851079	0.7905700524926488	insig
LIPID-N-0737	C39H78NO7P	PE(O-18:1_16:0)	GP	PE-O	-	0.0	0.0	0.0	0.39705428600000003	0.313470447	1.15174235	0.495758621	0.836072195	0.830517944	0.516504015	0.8382420859999999	0.580677063	0.021443713	0.0	0.0	0.0	0.353572227	0.0803725976	0.972271845	0.0129411709	0.54694518	0.573911029	0.19724431	0.956091797	0.581719512	0.744362819	0.220438163282517	0.6199744773992325	0.6959357228899864	1.1916651404109555	0.25297889340235563	insig
LIPID-N-0738	C41H82NO7P	PE(O-18:0_18:1)	GP	PE-O	LMGP02020047	0.0	0.0	0.0	1.76710476	1.58903412	8.93653383	5.67852217	9.53779512	8.75010669	4.92034589	9.19649907	7.88447044	0.112001975	0.0	0.0	0.0	1.60581006	0.111182269	7.56293204	0.0432120869	2.13232514	2.23060241	0.289301973	7.77808594	5.46137631	3.64384808	0.8201557211779809	0.13750694410939424	0.24932418908958828	1.8916046002972826	0.9196105554820524	insig
LIPID-N-0739	C41H82NO7P	PE(O-18:1_18:0)	GP	PE-O	-	0.20405995100000002	0.11377371900000001	0.0166663265	0.381020952	0.296040365	1.05855422	1.18552709	1.74501463	1.8957613999999998	0.836491662	1.03486034	1.3462768	0.0314768927	0.0858518706	0.0254939709	0.0245032025	0.402193136	0.0188476131	1.21578641	0.0037353352200000006	0.314854442	0.289095459	0.0779924127	1.21839844	1.17049652	0.606611694	0.9585729806873576	0.12280275120904124	0.24443276127420352	1.8602463955580302	0.8954937235412741	insig
LIPID-N-0740	C41H82NO7P	PE(O-16:0_20:1)	GP	PE-O	LMGP02020032	0.0	0.0	0.0	0.0979990476	0.09093753	0.453751622	0.145654187	0.513174634	0.483336566	0.12398641099999999	0.5136033520000001	0.287169591	0.0151770902	0.0	0.0	0.0	0.0438793296	0.015672163700000002	0.374440777	0.00442555241	0.369045369	0.282658017	0.0827561963	0.38074804700000003	0.148867596	0.168770615	0.4120183542676687	0.376139822406117	0.47025535637577093	1.4561229850512192	0.5421322116014209	insig
LIPID-N-0742	C43H86NO7P	PE(O-18:0_20:1)	GP	PE-O	LMGP02020054	0.0	0.0	0.0	0.103200952	0.0984382508	0.332850788	0.1262867	0.482284878	0.39333462700000005	0.176175417	0.358148976	0.28285770000000005	0.0	0.0	0.0	0.0	0.0423790902	0.0297822691	0.307617476	0.0	0.200332703	0.17400278	0.0432795144	0.296431641	0.19780487800000002	0.0973908046	0.7082235934297219	0.20642031208096298	0.3111231769897985	1.6944150044980852	0.7607872699499301	insig
LIPID-N-0748	C37H72NO7P	PE(O-16:1_16:1)	GP	PE-O	-	1.05071253	0.8418721459999999	0.08164438780000001	0.164273333	0.264383469	1.20426321	0.527945813	0.38236487799999996	0.249606208	0.536532427	0.653527002	0.605020143	0.12362212	0.0618892821	0.0936632017	0.181399793	0.296972067	0.0185223807	0.312467961	0.064068933	0.0925181474	0.0454956441	0.059197268600000005	0.152875	0.225186411	0.0	1.8691950255147167	0.001896708603934224	0.1934854181515485	4.167518957940816	2.0591887620107303	up
LIPID-N-0749	C39H76NO7P	PE(O-16:0_18:2)	GP	PE-O	LMGP02020100	0.0	0.0	0.0	0.311597143	0.35356847700000005	1.1399721999999999	0.773103448	0.896487805	0.415677983	0.462539839	0.731232775	0.7707017540000001	0.028344700499999997	0.0	0.0	0.0	0.325567438	0.0	0.755081553	0.0389661945	0.0856958412	0.125333642	0.0254652504	0.34100585899999997	0.7090174220000001	0.365902049	1.0042197511442184	0.07970165734312537	0.21776164431389497	2.1223489587335203	1.0856618851140902	insig
LIPID-N-0750	C39H76NO7P	PE(O-16:1_18:1)	GP	PE-O	-	32.6787224	25.2628108	11.8206122	12.7875238	11.5097549	52.6643188	31.6127094	47.356097600000005	45.7623666	26.661272399999998	55.4791434	38.8327485	0.8169716920000001	1.51233569	9.37453222	16.2242769	16.960415	0.46452324899999997	30.641165	0.409813031	8.20391304	7.98289157	0.879843197	30.3234375	32.4050523	20.018790600000003	1.4807283827389428	0.00938646122884755	0.1934854181515485	2.241977391735988	1.164771729974371	up
LIPID-N-0751	C40H78NO7P	PE(O-17:1_18:1)	GP	PE-O	-	1.02179853	0.960106545	0.37341020399999997	0.636642857	0.598154733	2.14513438	1.18107389	1.67899512	1.44495635	1.10371834	2.13014898	1.4922937	0.0421508887	0.0380219414	0.305617464	0.420683884	0.507968077	0.036229758199999997	0.9886990290000001	0.029726534500000002	0.279992439	0.320126043	0.0392556399	0.976027344	1.19728223	0.627151424	1.632975467289747	0.003304924885563244	0.1934854181515485	2.5679113603980483	1.360595404126405	up
LIPID-N-0752	C41H80NO7P	PE(O-18:0_18:2)	GP	PE-O	LMGP02020048	0.0	0.0	0.0	0.538561905	0.552868813	2.54772938	2.55678818	2.57332683	2.29951503	1.02297097	2.87865922	2.57355426	0.0375249506	0.0	0.0	0.0	0.526640064	0.020643273400000002	1.54723301	0.0247571294	0.19150472600000001	0.21134013	0.055992918600000004	1.51615234	1.50614983	0.503428286	1.2168257720080293	0.031756718396793435	0.19592532414956745	2.8803989981072164	1.5262686702508959	up
LIPID-N-0753	C41H80NO7P	PE(O-18:1_18:1)	GP	PE-O	-	22.9793612	12.8165398	9.55020408	15.6965714	14.5014897	44.894532	47.12867	80.98634150000001	70.542192	34.8060531	46.9083799	63.7564652	1.05288348	1.05419616	9.20795218	12.0051653	17.3685555	0.738270304	49.3537864	0.469552408	14.8674858	13.543095499999998	1.61467881	48.7630859	50.6285714	25.8429785	1.1131626102904373	0.06806105530770663	0.20759926882086024	1.896947219245874	0.9236795376889909	insig
LIPID-N-0755	C41H80NO7P	PE(O-16:1_20:1)	GP	PE-O	-	0.0	0.0	0.0	0.403518095	0.436096108	1.12140871	0.653743842	1.35060488	1.54050436	0.6447930820000001	1.17796089	1.75278752	0.0328290981	0.0	0.0	0.0	0.258228252	0.06683013019999999	1.32829126	0.006866307840000001	1.13364839	1.12227062	0.261988872	1.14563477	0.7484912890000001	0.785542229	0.3557615058245068	0.4522862496573974	0.5400046139526538	1.3290351217363583	0.41037923048718833	insig
LIPID-N-0757	C43H84NO7P	PE(O-20:0_18:2)	GP	PE-O	LMGP02020073	0.0	0.0	0.0	0.091192381	0.0801023546	0.381571826	0.438069951	0.45290536600000003	0.44480116399999997	0.210319951	0.430938547	0.47536842100000004	0.0	0.0	0.0	0.0	0.0454207502	0.0	0.287848544	0.0	0.0716466919	0.049991288200000004	0.0	0.328867187	0.243982578	0.130787606	1.1358828810187878	0.04579083216091999	0.19592532414956745	2.5940044466925127	1.3751809526874297	up
LIPID-N-0758	C43H84NO7P	PE(O-18:1_20:1)	GP	PE-O	-	0.0	0.0	0.0	0.439006667	0.363338779	0.798620945	0.479228571	1.79030244	1.65224054	0.641544163	0.838426443	1.70652372	0.021919815699999998	0.0	0.0	0.0	0.183907422	0.0479024179	0.7489203879999999	0.00980783758	0.814776938	0.763503244	0.092820435	0.984873047	0.6971097559999999	0.43793203399999997	0.8113495936400652	0.1685712832922438	0.27853397771617633	1.8260073944857829	0.8686926075819206	insig
LIPID-N-0759	C43H84NO7P	PE(O-16:1_22:1)	GP	PE-O	-	0.0	0.0	0.0	0.0668085714	0.0669639596	0.19665431	0.11193202	0.380963902	0.35274490799999997	0.129436689	0.219199255	0.21737491899999997	0.00911119157	0.0	0.0	0.0	0.023033040699999997	0.012028766299999999	0.18590485399999998	0.0	0.351147448	0.355088044	0.0254844714	0.215398437	0.096706446	0.11825287400000001	0.2714415338591029	0.587514173247959	0.6663682870524127	1.2661847653777687	0.3404879424002789	insig
LIPID-N-0760	C43H84NO7P	PE(O-20:1_18:1)	GP	PE-O	-	0.0	0.0	0.0	0.476938095	0.36562325799999995	0.8176774790000001	0.552349754	1.49941463	1.52390883	0.848931439	0.8319292359999999	1.08527615	0.0356892693	0.0	0.0	0.0	0.45996488399999996	0.0257099814	0.688533981	0.0091920491	0.47467863899999996	0.40860797	0.197576125	0.940273438	1.19740418	0.647931034	0.8092393632389299	0.23062900548562487	0.33216951530456734	1.5916715695456152	0.6705426764156601	insig
LIPID-N-0763	C45H88NO7P	PE(O-18:1_22:1)	GP	PE-O	-	0.0	0.0	0.0	0.0417866667	0.055334935099999996	0.154506951	0.123407882	0.49758829299999996	0.429231814	0.09905126619999999	0.18126257	0.230059779	0.00756714944	0.0	0.0	0.0	0.0308775738	0.00732548047	0.167648544	0.0	0.45096408299999996	0.324537535	0.015109256399999998	0.204064453	0.12630662	0.0971184408	0.3006622619030132	0.6177926076137089	0.6959357228899864	1.2779906371360927	0.35387726679601234	insig
LIPID-N-0765	C45H88NO7P	PE(O-22:1_18:1)	GP	PE-O	-	0.0	0.0	0.0	0.10071523800000001	0.0754877463	0.199610751	0.20448867	0.257668293	0.275061106	0.234990735	0.251141527	0.23677193	0.0	0.0	0.0	0.0	0.0781757382	0.0	0.152958252	0.0	0.0598727788	0.049715662699999996	0.00318793121	0.16387793	0.152390244	0.05957771110000001	1.3078267752800383	0.02829480741421199	0.1934854181515485	2.550774656525791	1.3509354523419614	up
LIPID-N-0770	C40H76NO7P	PE(O-17:1_18:2)	GP	PE-O	-	0.6929729729999999	0.41143886399999996	0.124118367	0.15661333300000002	0.164920711	0.5216589429999999	0.431246305	0.35514926799999996	0.382475267	0.231299568	0.5494729979999999	0.482258609	0.0252211982	0.029952679500000003	0.11302494800000001	0.148803719	0.128333599	0.0	0.187915534	0.0318919736	0.0300863894	0.0358561631	0.0	0.196757812	0.360301394	0.124202899	1.9166055900363828	9.302731218127461e-4	0.1934854181515485	3.2649108863866507	1.707043614888836	up
LIPID-N-0773	C41H78NO7P	PE(O-18:1_18:2)	GP	PE-O	-	15.8119902	7.82866565	5.07884694	6.03414286	6.24238347	20.697868399999997	28.376256199999997	27.2444878	27.060523800000002	12.487214300000002	22.2314711	32.8417154	0.447515471	0.38688978799999996	2.90189189	5.56503099	5.8556265	0.301351519	15.962524300000002	0.303622285	2.14340265	1.9107506999999997	0.515574102	16.6275391	18.1440767	8.30304848	1.5391979430676666	0.008224719539933749	0.1934854181515485	2.6910733039003403	1.428181690024454	up
LIPID-N-0774	C41H78NO7P	PE(O-18:2_18:1)	GP	PE-O	-	0.0	0.0	0.0	3.97459048	3.66186449	8.63855422	9.94522167	14.366048800000002	14.7293889	8.72538604	9.7744879	14.8162443	0.288189598	0.0	0.0	0.0	3.4647087	0.143087415	7.64417476	0.181328612	1.35357278	1.4523355	0.244362165	7.85019531	11.631620199999999	4.89407296	1.1595534986951321	0.06072876640647998	0.20513711854201705	2.2882453861843715	1.1942417717179667	insig
LIPID-N-0777	C43H82NO7P	PE(O-20:1_18:2)	GP	PE-O	-	1.32548403	0.409175038	0.489676531	0.998495238	1.04538203	2.68159407	5.1329064	5.45356098	4.87656644	2.14318715	3.18772812	4.80452242	0.0349052008	0.0200193124	0.24772349300000002	0.6013584710000001	0.7487693540000001	0.019071543700000002	3.45066019	0.0122553352	0.573049149	0.541067655	0.044134951900000004	3.4690625	2.98663763	1.10950525	1.2276115767216689	0.04102584660696791	0.19592532414956745	2.357117958771325	1.237023958111276	up
LIPID-N-0778	C43H82NO7P	PE(O-18:2_20:1)	GP	PE-O	-	0.0	0.0	0.0	0.119269524	0.108820759	0.21776089	0.13273004900000002	0.404478049	0.27799418	0.155159975	0.229741155	1.09616634	0.0160219882	0.0	0.0	0.0	0.08039585	0.0	0.21953398100000002	0.0107183192	0.134556711	0.17452734	0.0	0.23282226600000003	0.160777875	0.137672164	0.7315540250585857	0.16717895867011165	0.2768605002266662	2.3962920165325063	1.2608037282989137	insig
LIPID-N-0781	C45H86NO7P	PE(O-18:2_22:1)	GP	PE-O	-	0.0	0.0	0.0	0.027618476200000002	0.0223262854	0.059203151100000004	0.030314088700000002	0.156030244	0.105733269	0.0346844966	0.0774504655	0.164410656	0.0	0.0	0.0	0.0	0.0125478851	0.0	0.07022349509999999	0.0	0.13345179599999998	0.12364596800000001	0.0	0.054670703099999995	0.0546705575	0.04448125940000001	0.3311861216015856	0.5027905038577873	0.5877975521863075	1.372863229518551	0.45718790522002123	insig
LIPID-N-0782	C45H86NO7P	PE(O-22:1_18:2)	GP	PE-O	-	0.0	0.0	0.0	0.07696	0.055220567000000005	0.18423818399999997	0.162782266	0.16446048800000002	0.21986227	0.183056208	0.22664059600000003	0.17295516600000002	0.0	0.0	0.0	0.0	0.0781471668	0.0	0.105707767	0.0	0.0195724008	0.018436978700000002	0.0	0.0941533203	0.10170383300000001	0.050339830099999996	1.425196584305149	0.015183988040313805	0.1934854181515485	3.089714435258924	1.6274735041898982	up
LIPID-N-0783	C45H86NO7P	PE(O-18:1_22:2)	GP	PE-O	-	0.0	0.0	0.0	0.15508	0.13606343099999998	0.47792400399999996	0.57629064	0.998546341	0.937445199	0.340205065	0.571281192	0.712430149	0.021314549	0.0	0.0	0.0	0.0931268955	0.0181311841	0.6326174760000001	0.00533121813	0.325856333	0.307358665	0.0712159838	0.558521484	0.521196864	0.446492754	0.7282448546725926	0.2287802107602333	0.3320296510361921	1.6532988099549613	0.7253474945522111	insig
LIPID-N-0784	C45H86NO7P	PE(O-18:0_22:3)	GP	PE-O	-	0.0	0.0	0.0	0.10045714300000001	0.07681643440000001	0.32153290100000004	0.215480788	0.589826341	0.60228904	0.23745398399999998	0.35376536299999994	0.39098765399999996	0.0075811718200000005	0.0	0.0	0.0	0.0734847566	0.00862597644	0.458867961	0.0	0.12647448	0.126801668	0.026514719300000003	0.468996094	0.3216777	0.21500849600000002	0.6085290727885923	0.2970275828703128	0.3925391697534296	1.5856924003198727	0.6651129377677407	insig
LIPID-N-0785	C47H90NO7P	PE(O-24:2_18:1)	GP	PE-O	-	0.0	0.0	0.0	0.125013333	0.115074483	0.452381835	0.581719212	0.91708878	0.729218235	0.637350216	0.457292365	0.44350617299999995	0.0	0.0	0.0	0.0	0.127580208	0.00274313701	0.35648155299999995	0.0	0.0939468809	0.0815827618	0.00992756702	0.464160156	0.21019163800000001	0.123049475	1.3515891038943981	0.031204359444441353	0.19592532414956745	3.033786309570074	1.6011194702320193	up
LIPID-N-0787	C47H90NO7P	PE(O-24:1_18:2)	GP	PE-O	-	0.0	0.0	0.0	0.0187434286	0.0159399327	0.043341798	0.0426500493	0.04717756099999999	0.023761784700000003	0.029409759100000002	0.0409396648	0.0313298246	0.0	0.0	0.0	0.0	0.017777493999999998	0.0	0.0186623301	0.0	0.0	0.0	0.0	0.0236875	0.0178639373	0.00448824588	1.489510717321993	0.010625478997467703	0.1934854181515485	3.5559596858930216	1.830238968348813	up
LIPID-N-0788	C41H76NO7P	PE(O-16:0_20:4)	GP	PE-O	LMGP02020019	3.95238329	6.49731101	2.42612245	2.96272381	2.49317636	17.194532000000002	8.09586207	12.0165854	12.390203699999999	4.06842495	15.6294227	9.22254711	0.020354312	0.192067745	3.09143451	2.11779959	2.02467678	0.0224794792	9.25438835	0.00834007554	1.33606805	1.63594995	0.10254324699999999	9.22957031	7.34123693	6.64272864	1.1354497379969046	0.03228825404960134	0.19592532414956745	2.2551456888468495	1.173220638707909	up
LIPID-N-0789	C41H76NO7P	PE(O-16:1_20:3)	GP	PE-O	-	6.80874693	4.31921867	1.50865306	1.88986667	1.71198462	7.75784986	5.32123153	6.50993171	5.75278371	6.50562075	6.97528864	4.33871345	0.010408229100000001	0.23476946399999998	1.37570686	1.92472107	1.79348763	0.0166469932	2.75753398	0.0227550519	0.722531191	0.6920240959999999	0.0895665149	3.21869141	2.76824042	2.31752124	1.9981071722627284	6.798656854895357e-4	0.1934854181515485	3.31268254739727	1.7279999573460887	up
LIPID-N-0790	C41H76NO7P	PE(O-18:3_18:1)	GP	PE-O	-	0.0	0.0	0.0	0.7984904759999999	0.794920711	3.39621872	5.4326601	3.9587122000000003	4.06964113	1.89150093	3.12141527	5.021715400000001	0.0380446346	0.0	0.0	0.0	0.931843575	0.009249907009999999	2.85052427	0.0247346553	0.20790170100000002	0.15626228	0.0337530602	2.60208984	3.89780488	2.29726137	1.0084445650963343	0.09731883187230124	0.22754515336808895	2.1921748302812283	1.1323628606714622	insig
LIPID-N-0791	C41H76NO7P	PE(O-18:2_18:2)	GP	PE-O	-	5.06904177	2.94112633	2.41276531	4.66415238	4.83373378	10.0377201	14.579014800000001	15.169658499999999	13.5971872	6.17689932	10.4058659	19.091358	0.278317314	0.21875126399999997	2.41676715	3.82667355	2.48652833	0.14003347800000002	8.03242718	0.17934938600000003	0.5951493379999999	0.504639481	0.26435306	8.25244141	15.0134146	4.26845577	1.3469989742764465	0.025972735840016806	0.1934854181515485	2.364918689794017	1.2417905819378137	up
LIPID-N-0792	C43H80NO7P	PE(O-16:0_22:4)	GP	PE-O	LMGP02020037	1.4437543	1.48021309	1.01487755	0.606452381	0.618279673	2.77911029	0.782812808	2.06200976	2.17383123	0.71130945	3.00929236	1.39920728	0.0	0.115607685	1.29904366	1.50628099	0.648391061	0.0119489151	2.18038835	0.0	0.40922495299999995	0.46341612600000004	0.032990086	2.32900391	1.48712544	1.16808596	0.7061693662281187	0.15651490325975226	0.268499474102385	1.5518293007759452	0.6339698716564497	insig
LIPID-N-0793	C43H80NO7P	PE(O-18:0_20:4)	GP	PE-O	LMGP02020092	4.30207371	5.24292237	2.53964286	2.65380952	2.55522345	14.3937905	8.12704433	12.2782439	11.2790495	4.50105003	17.335288600000002	8.02521118	0.030951678700000002	0.207512639	3.61755717	3.09680785	2.3275818	0.0279866088	10.212330099999999	0.0	1.54732514	1.30332715	0.16708851800000002	10.8155273	5.19433798	6.52113943	1.0175527103110618	0.05046031007288475	0.19944995445903257	2.070767381739017	1.050165498483399	insig
LIPID-N-0794	C43H80NO7P	PE(O-18:1_20:3)	GP	PE-O	-	1.97999017	1.44362253	1.57081633	0.802271429	0.877078328	2.21569972	2.47969458	4.59822439	3.76252182	1.07361952	2.06132216	3.27389214	0.00288567479	0.029621638	1.57158004	1.72303719	1.34318436	0.00920923745	2.39316505	0.0134193579	0.392979206	0.340609824	0.0145513404	1.28589844	1.02918118	1.58233883	1.371117067708084	0.01586494114187834	0.1934854181515485	2.22884634120169	1.156297159250134	up
LIPID-N-0795	C43H80NO7P	PE(O-18:2_20:2)	GP	PE-O	-	0.20551253100000003	0.0819335363	0.09686530609999999	0.07402190480000001	0.0781922153	0.09960611679999999	0.18608571399999999	0.266167805	0.294351115	0.33304509	0.116817505	0.233894737	0.0	0.0210008089	0.11109979199999999	0.11514669400000001	0.054524182000000004	0.00410557967	0.167458252	0.0	0.0862514178	0.0624748842	0.00586226606	0.112263672	0.164875436	0.101165417	1.5148616654705889	0.02073631504064591	0.1934854181515485	2.053702293587088	1.0382270625254584	up
LIPID-N-0796	C45H84NO7P	PE(O-18:0_22:4)	GP	PE-O	LMGP02020060	0.0	0.0	0.0	1.04557143	0.948673715	3.81354958	1.63734975	4.62680976	3.86560621	1.8013218	4.68145251	2.10184535	0.014640553	0.0	0.0	0.0	0.8334636870000001	0.017083943	3.56864078	0.0	0.916482042	0.6499240039999999	0.04858765809999999	4.17818359	2.12099303	2.22485757	0.6130556231219179	0.24345042169659692	0.3431737010688592	1.685427675029787	0.7531147198082672	insig
LIPID-N-0797	C45H84NO7P	PE(O-20:0_20:4)	GP	PE-O	LMGP02020083	0.0	0.0	0.0	0.296464762	0.279090822	1.4707507	0.8713399009999999	1.7854438999999998	1.4986421	0.599255096	1.75468343	1.20363223	0.007860697829999999	0.0	0.0	0.0	0.290301676	0.00498721637	0.954479612	0.004349084039999999	0.312385633	0.278795181	0.024128174	1.05833984	0.877195122	0.6930134929999999	0.9513837133016918	0.09037712017221565	0.22226954205649516	2.1714579495494095	1.1186640151616278	insig
LIPID-N-0798	C45H84NO7P	PE(O-16:0_24:4)	GP	PE-O	-	0.0	0.0	0.0	0.009683142859999999	0.00737347429	0.09835125119999999	0.0203566502	0.0409576585	0.0412467507	0.017687832	0.150461825	0.0336966862	0.0	0.0	0.0	0.0	0.0	0.0	0.0	0.0	0.0	0.0	0.0	0.0	0.0	0.015121139399999999	1.1752575561746383	0.02805723603219882	0.1934854181515485	27.76346807238613	4.795115888247412	up
LIPID-N-0801	C47H88NO7P	PE(O-20:0_22:4)	GP	PE-O	LMGP02020088	0.0	0.0	0.0	0.0221948571	0.023143680899999998	0.10712975	0.0483549754	0.11396975599999999	0.11937439400000001	0.0650327363	0.08804990689999999	0.10153671199999999	0.0	0.0	0.0	0.0	0.0369230646	0.0	0.07819029129999999	0.0	0.027188468799999997	0.0151154773	0.0	0.0525652344	0.0634299652	0.0666926537	0.94834591667793	0.1038571905958378	0.23222636105615962	2.0252170773254963	1.0180765547114032	insig
LIPID-N-0802	C47H88NO7P	PE(O-18:0_24:4)	GP	PE-O	-	0.0	0.0	0.0	0.0271524762	0.0342675637	0.124701576	0.0807605911	0.199332683	0.20263239600000002	0.08630945029999999	0.214683426	0.10882716	0.0	0.0	0.0	0.0	0.0369639266	0.0	0.09767184470000001	0.0	0.012265973500000001	0.00418715477	0.0	0.127577148	0.105302265	0.0855252374	0.9835563294069106	0.09244348076786513	0.22367424698627628	2.29751254808277	1.200072740951676	insig
LIPID-N-0806	C40H72NO7P	PE(O-15:1_20:4)	GP	PE-O	-	0.131046683	0.29893658	0.0516081633	0.20152	0.216352715	0.885820204	0.14623349800000002	0.510677073	0.424510184	0.32951080899999996	1.12780261	0.336851202	0.0	0.0	0.15193763	0.10286053699999999	0.277524342	0.0	0.227683495	0.0	0.0116350662	0.04462595	0.0	0.16253418	0.5688885020000001	0.139954023	1.1949117088288108	0.03591754461973225	0.19592532414956745	2.7617616512914465	1.465588815853133	up
LIPID-N-0808	C41H74NO7P	PE(O-18:3_18:2)	GP	PE-O	-	0.5313415229999999	0.329535261	0.44987346899999997	0.59317619	0.617813551	1.28949954	1.10164532	1.5704878	1.50868089	0.502773317	1.18630354	2.58606888	0.0204143515	0.0	0.233133056	0.5327995870000001	0.277532322	0.0	1.20923301	0.0282058546	0.026618147400000004	0.028822798900000002	0.007735306020000001	1.3071875	2.52247387	0.344762619	0.9002132301471812	0.1298711946575919	0.24642118361000373	1.8850358147840762	0.914591934274058	insig
LIPID-N-0809	C41H74NO7P	PE(O-16:1_20:4)	GP	PE-O	-	46.260442299999994	41.1312024	24.965	25.1360952	24.2153772	86.7012048	65.8536946	110.043902	99.4733269	38.5740581	85.3212291	78.6393762	0.09787820929999999	1.30705763	29.4318087	36.2815083	43.0285714	0.184117793	56.23106800000001	0.132203022	10.213610599999999	10.470250199999999	0.47360546299999995	56.3648437	70.0890244	56.417291399999996	1.2852048307437964	0.030833805648578017	0.19592532414956745	1.9599672558956631	0.9708295522223471	up
LIPID-N-0810	C41H74NO7P	PE(O-20:5_16:0)	GP	PE-O	-	0.0	0.0	0.0	0.0364340952	0.0187530034	0.118428174	0.12765615800000002	0.313939512	0.136954413	0.11061704800000001	0.13555679699999998	0.158385965	0.0	0.0	0.0	0.0	0.0	0.0	0.0	0.0	0.0	0.0	0.0	0.0	0.10623432099999999	0.0346677661	1.6265609106128667	0.011213766499021928	0.1934854181515485	8.209425349243107	3.0372812384692573	up
LIPID-N-0811	C42H76NO7P	PE(O-17:1_20:4)	GP	PE-O	-	2.03282555	3.32257737	1.39592857	1.51405714	1.56567996	5.46114921	3.92321182	4.50870244	4.61840931	1.41003088	5.39731844	4.0960104	0.0147011192	0.0532229525	1.32425156	1.87116736	1.77406225	0.0	2.26578641	0.0	0.411727788	0.419512512	0.007229640870000001	2.54367187	3.24900697	2.16789605	1.5121913400844529	0.006405537041991438	0.1934854181515485	2.440436109224858	1.2871389823765396	up
LIPID-N-0814	C43H78NO7P	PE(O-18:1_20:4)	GP	PE-O	-	59.2009828	46.0781329	43.242755100000004	35.85	33.3840461	78.0079703	85.6842365	153.493659	153.97866100000002	52.709944400000005	83.2689013	103.725796	0.0848248848	1.1959454	42.3990644	50.4934917	49.1671189	0.21332548	86.9062136	0.140974504	16.0316635	15.315199300000002	0.46610521	83.6552734	101.597561	57.636181900000004	1.1698270349208317	0.055140225578840046	0.20130377004117378	1.8382355593675657	0.8783216515867923	insig
LIPID-N-0815	C44H80NO7P	PE(O-19:1_20:4)	GP	PE-O	-	0.16401769	0.19287468300000002	0.15775714300000002	0.21595714300000002	0.17471119699999998	0.328557924	0.309333005	0.60617561	0.507621726	0.167600988	0.39221787700000005	0.33554256	0.0	0.0	0.14666736	0.17744938	0.18420909800000002	0.0	0.255	0.0	0.0778153119	0.0728546803	0.00420390491	0.277765625	0.353700348	0.218067966	1.3323539792465862	0.022895198640460086	0.1934854181515485	2.009560375540455	1.0068799225991052	up
LIPID-N-0816	C44H80NO7P	PE(O-17:1_22:4)	GP	PE-O	-	0.6552186729999999	0.6180111620000001	0.5592551020000001	0.387641905	0.40703315700000003	1.59749768	1.06152709	1.73126829	1.76837051	0.520329833	1.641527	1.70944769	0.0	0.0194592518	0.530904366	0.631208678	0.308459697	0.00265282083	1.13204854	0.0	0.203088847	0.143671918	0.0051132524	1.00972656	1.20966028	0.964252874	1.174889441804938	0.03184499762163268	0.19592532414956745	2.054646172027426	1.0388899706406944	up
LIPID-N-0817	C45H82NO7P	PE(O-18:0_22:5)	GP	PE-O	-	0.0	0.0	0.0	0.326281905	0.361927919	1.64714551	1.96072906	2.64772683	2.39530553	0.826670784	1.77442272	1.02003249	0.0	0.0	0.0	0.0	0.41169992	0.00865709857	1.7386699	0.0	0.276655955	0.219093605	0.0215588265	1.66191406	0.939660279	1.18531734	0.8709768529944072	0.1410145085239941	0.25400020732902145	2.005227849794426	1.003766176376967	insig
LIPID-N-0819	C45H82NO7P	PE(O-18:2_22:3)	GP	PE-O	-	0.0	0.0	0.0	0.0192814286	0.0509442576	0.186278035	0.351537931	0.37756878	0.441798254	0.18508462	0.194340782	0.31661078600000003	0.0	0.0	0.0	0.0	0.045535993600000005	0.0	0.23328932	0.0	0.0443958412	0.042204819299999995	0.00135320182	0.266201172	0.180923345	0.22367216399999998	0.9225760199075227	0.1375640659473054	0.24932418908958828	2.0465442213578062	1.0331898406116045	insig
LIPID-N-0820	C45H82NO7P	PE(O-18:1_22:4)	GP	PE-O	-	14.594103200000001	11.4794521	16.290408199999998	11.624381	10.5657857	23.223354999999998	17.6409852	48.9356098	48.470999	15.9059914	24.483054	33.88927879999999	0.028390520099999997	0.349478261	15.1568607	17.0009298	9.73551476	0.0765288283	31.6601942	0.045327100999999995	6.60126654	6.37006487	0.186103187	33.352929700000004	37.6477352	22.532333800000004	0.7709968879505631	0.19245678636128832	0.29871750138416986	1.533527291863597	0.6168538421744805	insig
LIPID-N-0821	C45H82NO7P	PE(O-20:1_20:4)	GP	PE-O	-	4.02643735	2.20851344	3.58176531	2.41130476	2.07800096	5.07399444	7.20990148	13.2850732	12.2364694	3.83546634	5.58055866	10.302664100000001	0.0140525346	0.08680485339999999	2.99754678	4.34146694	2.87765363	0.0136519529	7.44384466	0.005990764870000001	2.56134216	2.22874884	0.06789681339999999	7.68042969	7.15224739	4.70236882	0.9526908751584383	0.11511076223721657	0.23828894961269997	1.7040847580934784	0.7689970943900957	insig
LIPID-N-0823	C45H82NO7P	PE(O-16:1_24:4)	GP	PE-O	-	0.207456511	0.19571993899999998	0.169706122	0.107271429	0.112576646	0.35054680299999996	0.236417734	0.525594146	0.468527643	0.141493515	0.452022346	0.38519168299999995	0.0	0.0	0.12147921	0.200400826	0.11589465300000001	0.0	0.278104854	0.0	0.019017013200000002	0.0124563485	0.0	0.256398438	0.350043554	0.240092954	1.2513757804577956	0.02738895934529269	0.1934854181515485	2.1033628655414156	1.072697760748653	up
LIPID-N-0824	C47H86NO7P	PE(O-20:0_22:5)	GP	PE-O	-	0.0	0.0	0.0	0.023863809500000003	0.0163963479	0.0641571826	0.0789275862	0.164093659	0.167949564	0.0629950587	0.09471322160000001	0.0700519818	0.0	0.0	0.0	0.0	0.0	0.0	0.0921623301	0.0	0.0	0.0	0.0	0.0861066406	0.0559900697	0.0756381809	0.9983098966730425	0.10180967567389891	0.23138426016395017	2.3980479985671947	1.2618605355669161	insig
LIPID-N-0825	C47H86NO7P	PE(O-22:1_20:4)	GP	PE-O	-	0.0	0.0	0.0	0.233548571	0.169763575	0.563540315	0.550482759	0.7829092679999999	0.694729389	0.37535145200000003	0.611703911	0.598575699	0.0	0.0	0.0	0.0	0.24301995199999998	0.0	0.344106796	0.0	0.11355104	0.0755297498	0.0	0.405568359	0.34326829299999995	0.254442779	1.262796619611237	0.032821248106972026	0.19592532414956745	2.5741154722189052	1.364076772851918	up
LIPID-N-0826	C47H86NO7P	PE(O-20:1_22:4)	GP	PE-O	-	0.0	0.0	0.0	0.134369524	0.14289476199999998	0.324227989	0.456077833	1.12659512	1.02746848	0.445683755	0.399824953	0.8431448990000001	0.0	0.0	0.0	0.0	0.18145570600000002	0.0	0.589572816	0.0	0.16822778800000002	0.161319741	0.0100957511	0.67771875	0.604266551	0.429488256	0.7631560868331816	0.24043618304199713	0.3403241848106947	1.7363695669321344	0.7960740420429557	insig
LIPID-N-0828	C47H86NO7P	PE(O-18:1_24:4)	GP	PE-O	-	0.0	0.0	0.0	0.145785714	0.148275829	0.561992586	0.69629064	1.51123902	1.27012609	0.477829524	0.530849162	1.12632229	0.00615923634	0.0	0.0	0.0	0.210946528	0.0	0.707281553	0.0	0.0391442344	0.054565152900000004	0.0	0.743167969	0.973963415	0.564002999	0.8778729999670442	0.1786252270676669	0.28564176986488476	1.9662097833619778	0.975417257217515	insig
LIPID-N-0829	C49H90NO7P	PE(O-24:1_20:4)	GP	PE-O	-	0.0	0.0	0.0	0.035532571400000004	0.0249985584	0.0796767377	0.0519399015	0.055668878	0.0642744908	0.0431431748	0.09272960890000001	0.0400379467	0.0	0.0	0.0	0.0	0.060448204299999996	0.0	0.050540970899999996	0.0	0.0	0.0	0.0	0.0409958984	0.0328358885	0.0202217891	1.0731873604370696	0.05546546645411368	0.20130377004117378	2.380000586921505	1.2509619293099585	insig
LIPID-N-0831	C41H72NO7P	PE(O-16:1_20:5)	GP	PE-O	-	1.65694349	2.04785388	0.90425	0.6828190479999999	0.5511629020000001	3.14730306	7.02876847	9.54150244	7.62595538	3.96714021	3.12690875	4.72505523	0.0	0.050437209299999994	1.62968815	1.4659813999999998	1.55874701	0.0	2.09646602	0.0	0.341563327	0.335493976	0.034925644900000004	2.31503906	4.86594077	1.39521239	1.4912336885596	0.027237358615914198	0.1934854181515485	2.7972079285099065	1.4839874995347047	up
LIPID-N-0833	C41H72NO7P	PE(O-16:2_20:4)	GP	PE-O	-	0.0	0.0	0.0	0.21188095199999998	0.156851514	0.789291937	0.7576600990000001	2.25676098	1.93697381	0.5558604079999999	0.979636872	1.36805718	0.0	0.0	0.0	0.0	0.17109178	0.0	0.566165049	0.0	0.0292640832	0.0262392956	0.0	0.8345527340000001	1.24590592	0.578215892	1.0905624394006947	0.09177034952903898	0.22367424698627628	2.6113701677474257	1.3848069774979692	insig
LIPID-N-0837	C43H76NO7P	PE(O-18:2_20:4)	GP	PE-O	-	21.0179853	20.2630137	20.4461224	14.925714300000001	14.2444978	30.999443900000003	38.800197	66.0078049	61.14044620000001	20.7655343	30.9517691	50.4515919	0.042035813	0.26516784600000004	20.002806699999997	24.1577479	13.671588199999999	0.0385573466	31.1174757	0.0613665722	2.33996219	2.2431696	0.06264946889999999	32.5171875	44.5498258	26.3977011	1.2312647387643176	0.0419493571649596	0.19592532414956745	1.975716093535428	0.9823756494146098	up
LIPID-N-0839	C43H76NO7P	PE(O-16:0_22:6)	GP	PE-O	LMGP02020020	0.856452088	1.05194318	0.613096939	0.17827619	0.144567035	0.495768304	0.592221675	0.9754790240000001	0.658849661	0.281267449	0.781299814	0.393165692	0.0	0.0	0.865680873	0.544318182	0.174185156	0.0037093738399999994	0.46968543700000004	0.00791399433	0.0747761815	0.142859129	0.0215485078	0.412058594	0.773811847	0.24225987	1.1492464753011264	0.05168896597947533	0.19944995445903257	1.881261682517436	0.911700540946167	insig
LIPID-N-0840	C43H76NO7P	PE(O-16:1_22:5)	GP	PE-O	-	7.62383292	7.02541857	8.05362245	4.17471429	3.33626141	12.9827618	17.9505419	24.9112195	24.3586809	8.28357011	11.9392924	15.8512021	0.0176707044	0.306250758	7.90764033	9.23806818	5.10379888	0.0399956603	14.745534	0.014667516499999998	2.83300567	2.74748842	0.0831254426	14.9166016	14.507752599999998	9.981409300000001	1.0492463801639813	0.0808153621546663	0.21991970586876883	1.7774727040747018	0.8298274051338992	insig
LIPID-N-0841	C44H78NO7P	PE(O-17:1_22:5)	GP	PE-O	-	0.40335429999999994	0.239058346	0.238432653	0.0911252381	0.10941758800000001	0.247990732	0.603866995	0.572630244	0.565039767	0.226618901	0.357162011	0.38832488600000004	0.0	0.0	0.22556652800000002	0.265241736	0.159741421	0.0	0.44983301	0.0	0.072157656	0.0744995366	0.0	0.303804687	0.333641115	0.210796602	1.2550137817074154	0.03698096460206437	0.19592532414956745	1.92958327253015	0.9482893057469863	up
LIPID-N-0842	C45H80NO7P	PE(O-18:1_22:5)	GP	PE-O	-	9.18176904	5.42978184	8.03035714	3.48197143	2.90255646	7.50418906	13.469359599999999	21.0850732	21.263239600000002	6.93848054	8.42461825	12.574074099999999	0.024208031600000002	0.25868453	7.12323285	10.056869800000001	4.34678372	0.0203755735	10.9725243	0.0119711992	2.45758034	2.42035218	0.0851401113	10.9727539	12.3817073	6.96746627	1.0895521546419837	0.08342952889756955	0.21991970586876883	1.767299258384835	0.8215463534335816	insig
LIPID-N-0843	C45H80NO7P	PE(O-18:0_22:6)	GP	PE-O	LMGP02020104	0.580722359	0.540608828	0.458187755	0.19779238100000002	0.229504085	0.7094457829999999	0.765256158	1.30392195	1.06811833	0.47577517	0.681340782	0.497584146	0.0	0.028266734100000003	0.49740020799999995	0.363903926	0.208102155	0.0	0.6980271840000001	0.0	0.141544423	0.12535495800000002	0.009240364190000001	0.596519531	0.45908188200000005	0.43660070000000006	1.3536887629556162	0.017993427439574532	0.1934854181515485	2.1066692226005097	1.074963808043964	up
LIPID-N-0845	C47H84NO7P	PE(O-20:1_22:5)	GP	PE-O	-	0.0	0.0	0.0	0.06717761900000001	0.103790485	0.27400926800000003	0.361144828	0.82707122	0.54256644	0.28265596	0.13632122900000002	0.308592593	0.0	0.0	0.0	0.0	0.137839585	0.0	0.35125825200000005	0.0	0.244056711	0.253162187	0.0	0.690830078	0.311294425	0.437210395	0.2967599201176453	0.6935034937566207	0.7601965419916675	1.1969277049108724	0.2593360153420807	insig
LIPID-N-0847	C47H84NO7P	PE(O-18:1_24:5)	GP	PE-O	-	0.0	0.0	0.0	0.0672371429	0.0557837578	0.19545134399999997	0.165958621	0.263644878	0.263540252	0.0969666461	0.185326816	0.268662768	0.0	0.0	0.0	0.0	0.09121069429999999	0.0	0.166239806	0.0	0.0385909263	0.0574203892	0.0041462923600000005	0.17753418	0.207487805	0.19864767600000002	0.7261296609805763	0.22307783237248652	0.3271060878708119	1.6600543187102417	0.7312304488323094	insig
LIPID-N-0849	C49H88NO7P	PE(O-22:2_22:4)	GP	PE-O	-	0.070585258	0.0316752917	0.0663193878	0.0206807619	0.0156721768	0.0674776645	0.060933004900000004	0.160210732	0.127312318	0.0815355158	0.0471374302	0.0782053281	0.0	0.0	0.0374884615	0.0664932851	0.015920431000000002	0.0	0.0696992233	0.0	0.0150512287	0.00913957368	0.0	0.0755564453	0.0505590592	0.0380467766	1.3135503967594842	0.028050852349899333	0.1934854181515485	2.190064952021512	1.1309736573012301	up
LIPID-N-0855	C43H74NO7P	PE(O-18:3_20:4)	GP	PE-O	-	2.33731695	2.58457636	3.12654082	2.85277143	2.68470927	8.23084337	8.32699507	11.926439	12.0211445	4.57960469	7.78692737	12.7607537	0.00911843318	0.0	2.35174636	2.97094008	2.12687949	0.0086466832	7.67464078	0.0	0.338275992	0.140861909	0.0187949418	8.67382812	11.9430314	6.77771114	0.958266421749805	0.10341361154893268	0.23176721850981996	1.8414197273177224	0.8808185074603907	insig
LIPID-N-0856	C43H74NO7P	PE(O-18:2_20:5)	GP	PE-O	-	1.00936609	0.69709792	0.746336735	0.302525714	0.25489284	0.922722892	3.45184236	4.21022439	4.79278371	1.35324274	1.3252514	2.37001949	0.0	0.0	0.800519751	0.8322572309999999	0.422499601	0.0	1.1512233	0.0	0.0371502836	0.019231696	0.0	1.35378906	2.49207317	0.492142929	1.3607586450360685	0.041071294002023855	0.19592532414956745	2.8202374565077566	1.4958166388310588	up
LIPID-N-0857	C43H74NO7P	PE(O-16:1_22:6)	GP	PE-O	-	8.90914005	9.94571284	6.21561224	4.43718095	3.61176358	14.443188099999999	13.4317241	15.335999999999999	14.6377304	9.67368746	13.9238361	10.105068199999998	0.0401217907	0.131995956	5.53248441	7.50707645	4.53532322	0.0138977061	8.17642718	0.0327697828	1.48256144	1.60667285	0.201340415	8.28740234	11.252613199999999	7.33478261	1.5989998042959996	0.005691099123462692	0.1934854181515485	2.223192675248705	1.1526329864126377	up
LIPID-N-0858	C44H76NO7P	PE(O-17:1_22:6)	GP	PE-O	-	0.567282555	0.582729579	0.250522449	0.349258095	0.270771744	1.30263207	1.70431527	1.38235122	1.42492726	0.48294255700000005	1.10409683	0.934762833	0.0	0.0303779575	0.21307484399999999	0.24500723100000002	0.241431764	0.0	0.44596699	0.0	0.0213965974	0.07189545879999999	0.01203652	0.503542969	0.911480836	0.574537731	1.6788898076840204	0.004838337091497654	0.1934854181515485	3.166428479458132	1.6628564934291645	up
LIPID-N-0859	C45H78NO7P	PE(O-18:1_22:6)	GP	PE-O	-	8.54574939	6.94358194	7.73346939	2.99007619	2.85186929	6.69297498	16.0319212	17.160780499999998	17.6665373	6.844286599999999	7.41955307	10.8529565	0.0195791968	0.13517795800000001	6.81720374	8.32959711	3.27776536	0.008537693740000001	8.82460194	0.014633805500000001	1.17535917	1.26549583	0.0628239757	8.9159375	13.020122	5.4089955000000005	1.2636195309507472	0.043322171872065794	0.19592532414956745	1.9518101946460265	0.9648127636810502	up
LIPID-N-0860	C45H78NO7P	PE(O-20:3_20:4)	GP	PE-O	-	2.73832924	1.49161847	1.39295918	0.987828571	0.956953388	3.38906395	4.65130049	4.48333659	4.18938894	2.18875849	3.5505959000000002	3.10379467	0.00637857801	0.0	1.30559252	1.77380165	1.54557063	0.0	2.77916505	0.0	0.049303591699999996	0.140280816	0.00897991907	2.78994141	2.75602787	3.60987506	1.2783214761731567	0.033741532590929914	0.19592532414956745	1.9769209841214397	0.9832552089051184	up
LIPID-N-0862	C45H78NO7P	PE(O-18:3_22:4)	GP	PE-O	-	0.0	0.0	0.0	0.0680509524	0.0660370014	0.27381835	0.44118128100000004	0.59038439	0.467357905	0.25778999399999997	0.31747486	0.43307732299999996	0.0	0.0	0.0	0.0	0.12313008800000001	0.0	0.41248932	0.0	0.016426465	0.011691844299999999	0.0	0.380316406	0.435445993	0.35805997	0.725591606404037	0.2604019758952948	0.3574096734066181	1.677738847585774	0.7465181671398398	insig
LIPID-N-0865	C47H82NO7P	PE(O-20:1_22:6)	GP	PE-O	-	0.244610319	0.15753120199999998	0.188872449	0.11206761900000001	0.105682845	0.191240037	0.36739310299999994	0.585004878	0.586064016	0.25839407	0.223	0.286356075	0.0	0.0	0.139966736	0.194706612	0.0939146049	0.0	0.192495146	0.0	0.0506591682	0.0669151066	0.00186233687	0.235140625	0.277120209	0.162372814	1.50542767272263	0.01617328083426694	0.1934854181515485	2.3362956339522825	1.2242228438457363	up
LIPID-N-0866	C49H86NO7P	PE(O-22:1_22:6)	GP	PE-O	-	0.0	0.0	0.0	0.0138385714	0.0131662662	0.019629286399999998	0.0628034483	0.0822971707	0.0581546072	0.0258996912	0.028849534500000003	0.013396751100000001	0.0	0.0	0.0	0.0	0.0	0.0	0.0	0.0	0.0	0.0	0.0	0.0	0.0	0.014737831100000001	1.704273849878193	0.009104182434598011	0.1934854181515485	21.579520408535554	4.431590897066586	up
LIPID-N-0871	C45H76NO7P	PE(O-18:2_22:6)	GP	PE-O	-	6.96304668	6.77869102	6.42076531	1.62589524	1.54397886	4.19493976	6.52428571	7.72677073	6.68256062	3.91815936	3.87383613	4.32634178	0.0	0.0327613751	5.65483368	6.73362603	1.10914605	0.0	3.56506796	0.0206466478	0.197119093	0.195384615	0.0065041477	4.26501953	5.18480836	2.26231884	1.3588313803884071	0.020661935765296496	0.1934854181515485	2.0726992630747234	1.0515108047515498	up
LIPID-N-0877	C36H71O8P	PMeOH(16:0_16:0)	GP	PMeOH	-	26.981818199999996	26.977422600000004	27.4380102	26.7902381	25.927679	51.9216867	26.4549261	50.8970732	49.948593599999995	33.303582500000005	51.6028864	35.127680299999994	36.5427913	28.7717391	24.740384600000002	25.6479855	44.3439745	33.3884067	53.1592233	53.7719547	51.4503781	51.881834999999995	28.5978756	51.683105499999996	45.7334495	25.872813600000004	0.5254739606468074	0.41210446656977306	0.5023061125524636	0.9053474845009396	-0.14345647070430162	insig
LIPID-N-0882	C40H75O8P	PMeOH(18:0_18:2)	GP	PMeOH	-	0.0	0.0	0.0	0.154151905	0.162559827	1.08093605	0.309793103	0.182684878	0.259182347	0.02625979	1.12326816	0.6395107210000001	0.0	0.0	0.0	0.0	0.338760575	0.0	0.38971262100000004	0.0	0.005788960300000001	0.00909486562	0.0	0.296479492	1.15964286	0.0796506747	0.4451499054248872	0.38196580569420857	0.4757730788594381	1.7280044126418526	0.7891069015803107	insig
LIPID-N-0907	C48H94NO8P	PC(18:0_22:1)	GP	PC	LMGP01010811	7.64859951	5.57843734	2.5464898	2.67655238	3.30003844	6.38665431	7.07014778	7.13592195	5.83047527	4.55198271	13.517970199999999	11.1001949	0.0	1.58278059	2.672921	2.35988636	2.06671987	0.0	5.06666019	0.0	1.73758034	2.0976645	0.105465857	2.075	7.28789199	7.39835082	1.3799471478698668	0.012794221787701001	0.1934854181515485	2.245033258452446	1.166736817549497	up
LIPID-N-0908	C44H84NO8P	PC(16:0_20:2)	GP	PC	LMGP01011469	5.32761671	5.61811263	5.25642857	4.09279048	3.9092839999999995	7.42906395	11.777241400000001	7.48156098	3.87623666	4.67740581	12.209124800000001	13.1699805	0.42133113899999997	3.73250758	3.78981289	5.43192149	6.50167598	0.398626162	6.10996117	0.0	2.97196597	6.646339200000001	1.90024279	6.74767578	8.56614983	10.795102400000001	0.588157524837033	0.2329881215239149	0.33391912505244775	1.3405177188078903	0.42279028882239866	insig
LIPID-N-0957	C37H74NO8P	LNAPE(16:0/N-16:0)	GP	LNAPE	-	1.96803931	1.66684932	0.226281633	0.897185714	0.983498318	7.17929564	1.28432512	1.2564	1.18733269	1.0772761	7.24040968	1.30220923	0.837544437	1.11305359	0.300371102	0.45648450399999996	4.81302474	0.29596280199999997	1.28705825	0.491503305	1.40730624	1.1460518999999998	0.964248862	1.66578125	1.68648955	2.10490755	0.4781946087055805	0.32998885562955704	0.4255835970670788	1.5286642646399302	0.6122715872580933	insig
LIPID-N-0958	C37H72NO8P	LNAPE(16:1/N-16:0)	GP	LNAPE	-	3.4559312000000006	1.59408422	1.29047959	0.622033333	0.965016819	1.41630213	0.870586207	1.86734634	2.55823472	0.52239407	2.028473	0.891864847	0.0816675444	0.0	1.09200624	1.38801653	2.16461293	0.130086795	0.918312621	0.0960009443	0.447039698	0.745295644	0.0292407688	1.08978516	1.48555749	0.541634183	1.1827897846358906	0.06118079950639048	0.20513711854201705	1.7935575795035141	0.842824061621475	insig
LIPID-N-0959	C39H76NO8P	LNAPE(16:0/N-18:1)	GP	LNAPE	-	53.7002457	35.8225266	31.368265299999997	28.4448571	31.5261893	50.5310473	72.26798029999999	103.634146	104.41707099999999	35.4	50.8271881	84.4269006	0.194247531	0.993781598	46.440540500000004	36.269731400000005	49.39585	0.460612523	58.9407767	0.29231350300000003	24.2066163	25.6637627	0.723429439	64.8283203	101.672474	39.15032479999999	0.950321159242335	0.1494334225943767	0.2623626517030031	1.5200492018158325	0.6041180223970708	insig
LIPID-N-0960	C40H78NO8P	LNAPE(18:1/N-17:0)	GP	LNAPE	-	11.6229975	6.79888382	2.42420408	3.66741905	4.29021624	9.3265987	4.62520197	6.77730732	7.89809893	5.70266831	9.26674115	7.13385315	0.5718512179999999	1.7627906999999998	4.11543659	2.4632438	4.91002394	0.674587725	7.20269903	0.114489141	5.86028355	5.65638554	2.32423875	7.94984375	8.62385017	3.58773613	1.0068657092061364	0.10573763356979062	0.23255322658875638	1.4499983465617998	0.5360512551309325	insig
LIPID-N-0963	C45H86NO8P	LNAPE(22:1/N-18:1)	GP	LNAPE	-	0.0	0.0	0.0	0.19003619	0.23849976	0.46895458799999995	0.293576355	0.7407941459999999	0.839846751	0.270321186	0.496074488	0.368956465	0.0130472021	0.0	0.0	0.0	0.27250598600000003	0.0156271544	0.379601942	0.0126773371	0.46990926299999997	0.563781279	0.016743652	0.394744141	0.28485714300000003	0.24950824600000002	0.5702910678917082	0.32377387650687883	0.41989874295425444	1.4737487836705003	0.559490622505624	insig
LIPID-N-0964	C41H76NO8P	LNAPE(18:1/N-18:2)	GP	LNAPE	-	54.7174447	24.6674784	26.9483673	29.133714299999998	33.003556	37.6374421	40.8169458	61.039024399999995	62.597284200000004	26.4128474	36.996648	65.611436	0.121945359	0.26954196199999997	27.066632000000002	40.6698347	31.7155626	0.18709237399999998	37.020776700000006	0.10546270099999999	6.0547448	6.06003707	0.07758877089999999	43.6728516	93.7987805	17.6564718	1.0795356247855825	0.11289540879105614	0.23665862273872257	1.6418442740710253	0.71531729661653	insig
LIPID-N-0965	C41H74NO8P	LNAPE(18:2/N-18:2)	GP	LNAPE	-	0.0	0.0	0.0	3.75929524	4.00282556	6.28758109	12.4812808	11.245658500000001	11.1703201	3.80312539	6.78158287	13.9966212	0.0456089533	0.0	0.0	0.0	3.90154828	0.031917544900000004	8.04714563	0.0	0.365185255	0.385482854	0.009765300959999999	8.43822266	18.139895499999998	2.70612694	0.7685177743983741	0.25266156202326345	0.34987958745652037	1.7507053434924493	0.8079362880810781	insig
LIPID-N-0968	C43H74NO8P	LNAPE(20:4/N-18:2)	GP	LNAPE	-	4.14783292	2.33659056	3.14491837	1.72113333	2.00067275	2.61651529	3.06482759	4.4955122	4.3057614	1.25437925	2.36763501	4.40803119	0.00686517446	0.0	1.50574844	2.37356405	2.14009577	0.0	2.95	0.0	0.105376181	0.0540064875	0.0	3.63628906	6.71533101	1.03514243	1.0233344882303559	0.09309415280725035	0.22385256495315026	1.7484624609067976	0.8060868220322134	insig
LIPID-N-0970	C45H78NO8P	LNAPE(22:4/N-18:2)	GP	LNAPE	-	0.0	0.0	0.0	0.9896	0.956977415	1.72102873	0.851576355	2.39258537	2.35672163	0.659783817	1.89802607	1.8565822	0.0	0.0	0.0	0.0	0.678172386	0.0	1.84370874	0.0	0.0461383743	0.00616480074	0.0	2.48894531	3.50310105	0.8047126440000001	0.5036764375533126	0.4264041557246999	0.5158571004994504	1.4601391921388425	0.5461059048838139	insig
LIPID-N-0972	C47H80NO8P	LNAPE(22:5/N-20:2)	GP	LNAPE	-	6.37641278	3.5130898	3.45306122	0.118250476	0.11579336900000001	0.182026877	0.0761226601	0.278232195	0.385045587	0.0460937616	0.272787709	0.19815464600000002	0.0	0.23201617800000002	5.34864865	4.1181405	0.251162011	0.0	0.20113398100000002	0.0	0.10990926300000001	0.0581747915	0.00406994436	0.225203125	0.324148084	0.10054472800000001	0.26448074231489616	0.676761278606619	0.7457663938723997	1.368346314617826	0.4524334079659143	insig
LIPID-N-0973	C47H80NO8P	LNAPE(22:6/N-20:1)	GP	LNAPE	-	0.0	0.0	0.0	0.10202666699999999	0.10718789	0.118398517	0.140924138	0.133275122	0.14942579999999997	0.104211242	0.133804469	0.0315078622	0.0	0.0	0.0	0.0	0.07415147650000001	0.0	0.0868141748	0.0	0.0550079395	0.0230898981	0.0	0.12251660199999999	0.12280836199999999	0.07386606700000001	0.9883350114073208	0.11529515495706227	0.23828894961269997	1.8284880297661517	0.8706511820779477	insig
LIPID-N-0976	C47H78NO8P	LNAPE(20:4/N-22:4)	GP	LNAPE	-	1.49312039	1.20329782	1.19814286	0.266799048	0.21824507399999998	0.29685264100000003	0.14623349800000002	0.6412546339999999	0.38688651799999996	0.12785423099999998	0.292074488	0.605345029	0.0	0.0	2.01661123	1.26852273	0.0713599362	0.0	0.190515534	0.0	0.0	0.0	0.0	0.438408203	0.726299652	0.172022989	0.3918809770707745	0.48783492862110656	0.5730685675186752	1.4079590324091031	0.4936053562762821	insig
LIPID-N-0980	C36H72NO8P	PC(10:0_18:0)	GP	PC	LMGP01010390	18.455036899999996	22.3805175	14.3227551	6.1757619	3.6919654000000004	5.50541242	2.50555665	6.05715122	6.73658584	5.3988635	8.1958473	3.91030539	5.12601712	21.0481294	16.0950104	15.499690099999999	5.846001599999999	2.8166274	6.14048544	4.75316336	7.63873346	7.801557000000001	2.2096004000000002	5.64429687	6.71249129	5.14572714	0.09474503738766382	0.9708728425505044	0.9768989498490938	1.0103423076217437	0.014844166086553189	insig
LIPID-N-0981	C36H72NO8P	PC(12:0_16:0)	GP	PC	LMGP01010435	0.0	0.0	0.0	2.68327619	0.231335896	1.53549583	8.1682266	6.86778537	5.68331717	3.53785053	1.95945996	6.13591943	0.425795918	0.0	0.0	0.0	0.284296887	0.0	4.00524272	0.0	2.52695652	0.300569045	0.0	3.06478516	3.46310105	3.92502749	0.9907244060719373	0.12533825784485175	0.24603192895307757	2.1188678236448135	1.0832935942604767	insig
LIPID-N-0984	C37H74NO8P	PC(13:0_16:0)	GP	PC	LMGP01011342	2.89739558	3.67376966	4.02406122	2.67213333	1.34233542	7.27912882	40.810049299999996	34.6113171	34.1111542	17.1351452	11.4082868	25.2066277	0.0	0.0	2.11589397	4.56540289	6.47757382	0.111541228	8.05679612	0.0	1.49344991	0.08888897130000001	0.155280728	8.57628906	21.5625436	7.11924038	1.3721367844654768	0.04339295616613081	0.19592532414956745	3.0696700962803916	1.6180836145417028	up
LIPID-N-0989	C38H74NO8P	PC(12:0_18:1)	GP	PC	-	0.0	0.0	0.0	17.528381	13.1822201	69.86172380000001	42.093202000000005	34.848	41.9598448	37.7463867	110.52420900000001	46.2525016	1.21974325	0.0	0.0	0.0	19.4534717	2.48969622	22.496699	0.297102927	10.823913000000001	14.043466199999997	7.27283763	21.386132800000002	21.954878	50.3443278	0.9653075297553636	0.07340737297059338	0.20903733266644103	2.434392968652834	1.2835620719817677	insig
LIPID-N-0994	C39H78NO8P	PC(13:0_18:0)	GP	PC	LMGP01011346	2.72040295	3.8325723	2.8905102000000005	0.7158904759999999	0.8386256609999999	4.0453012	16.575468	11.8797073	13.978176500000002	6.76411365	9.0896648	11.1270955	0.0	0.0	1.24862786	2.64674587	2.65438148	0.0	4.23184466	0.0	0.14670983	0.939249305	0.0	3.03662109	8.57714286	1.81764118	1.5306733528704006	0.014565598473113997	0.1934854181515485	3.338378918848963	1.7391477154311503	up
LIPID-N-0996	C39H76NO8P	PC(13:0_18:1)	GP	PC	LMGP01011347	2.51475184	2.65514967	3.03938776	0.841157143	0.550523787	2.32884152	9.37945813	13.9201951	9.26159069	8.68326127	3.46581006	9.28401559	0.0	0.5392517689999999	1.38378378	2.58672521	0.0	0.0	4.72561165	0.0	0.0	0.0	0.0	1.00138672	7.51608014	0.0	1.5586251082733542	0.0155438690743438	0.1934854181515485	3.713442202741998	1.8927571238962788	up
LIPID-N-1002	C40H80NO8P	PC(10:0_22:0)	GP	PC	LMGP01010397	0.0	0.0	0.0	3.69977143	4.2424123	3.8265431000000003	3.80391133	8.81252683	7.86611057	5.32357011	8.83158287	9.20688759	1.33878868	0.0	0.0	0.0	2.90919393	1.94116553	5.5587767	0.735797923	2.89918715	4.1442076	1.16296409	6.48904297	5.34290941	5.69110445	0.7372364625055686	0.20001221262094715	0.3062096728373157	1.544491094527478	0.6271315524688952	insig
LIPID-N-1012	C41H82NO8P	PC(15:0_18:0)	GP	PC	LMGP01010539	2.49682555	5.67929985	2.92096939	5.8272381	6.68457472	14.134476399999999	7.20029557	12.7056585	18.0053346	5.48791847	15.185009299999999	19.7577648	0.0	0.0	2.27535343	2.98030992	6.40751796	0.0	5.33368932	0.0	1.33210775	0.23033549600000003	0.125468892	6.03302734	15.159581900000001	9.54977511	1.2627149501134973	0.027183488161800554	0.1934854181515485	2.3486145781501797	1.23180997779704	up
LIPID-N-1014	C41H80NO8P	PC(16:0_17:1)	GP	PC	LMGP01011527	0.0	0.0	0.0	59.399523800000004	46.5678039	71.3171455	188.586207	228.169756	211.208535	84.65596049999999	113.136872	179.994802	0.563712969	0.0	0.0	0.0	47.1778132	0.7584004959999999	88.97262140000001	0.17886496699999999	31.075425300000003	42.284522700000004	1.17773394	99.8046875	149.05662	92.7951024	1.0854875414215461	0.09336204198391244	0.22385256495315026	2.139235984249606	1.0970956384299482	insig
LIPID-N-1016	C41H80NO8P	PC(18:0_15:1)	GP	PC	LMGP01011442	21.4167076	89.1933029	47.394898	72.9161905	57.848149899999996	170.361446	397.9133	311.10634100000004	348.461688	151.32180400000001	252.50838	495.79077300000006	0.11326464800000001	1.11215369	23.2551975	45.4643595	74.15259379999999	0.0806955983	137.887379	0.0	7.40500945	7.28791474	0.224036419	133.55273400000002	249.872822	158.016992	1.3339808508489055	0.02552173737375711	0.1934854181515485	2.8823953006145375	1.5272682047452188	up
LIPID-N-1021	C41H76NO8P	PC(15:1_18:2)	GP	PC	LMGP01011444	1.43075184	3.73223744	4.51039796	1.91286667	2.10575685	3.38904541	21.2038424	15.0761951	13.2524733	7.5001853	9.233054	16.954386	0.14174456900000001	0.0	1.33061331	3.87177686	1.98702314	0.0	8.11761165	0.0	0.180807183	0.21563855399999998	0.0	8.43691406	15.8011324	2.55445277	1.1388599399662829	0.06757671593448113	0.20759926882086024	2.3635873474953475	1.2409781811636058	insig
LIPID-N-1027	C42H76NO8P	PC(18:1_16:3)	GP	PC	-	2.78402948	3.58174531	4.0674898	1.5555618999999998	0.488250841	1.70771084	1.0911133	2.12679024	1.88515034	2.87124151	5.7827933	3.88391163	0.0	0.0	2.057921	3.84729339	2.12336792	0.0776094234	1.861	0.0	1.57913989	0.673623726	0.0	2.23947266	1.27776132	1.50667666	0.9094406436031419	0.052861063617921256	0.19944995445903257	1.845629542155087	0.8841130018836078	insig
LIPID-N-1031	C43H82NO8P	PC(15:1_20:1)	GP	PC	LMGP01011451	0.0	0.0	0.0	2.1110381	1.57683806	2.75310473	7.77458128	10.0279024	15.4207565	3.83213095	3.78769088	12.7315789	0.0	0.0	0.0	0.0	0.0	0.0	4.15613592	0.0	0.0	0.0	0.0	4.41056641	4.15503484	2.77621189	1.2627166031340717	0.04198268347653154	0.19592532414956745	3.8724880026157473	1.9532607693973933	up
LIPID-N-1033	C43H80NO8P	PC(18:1_17:2)	GP	PC	LMGP01011562	9.90624079	13.6882801	17.9772449	3.6109619	1.8941951000000001	4.21751622	1.73399015	4.88261463	5.80077595	2.71556516	4.79614525	2.64747238	1.60710994	9.69656218	13.6587318	12.370351199999998	5.42790104	1.74750155	2.30337864	2.29374882	4.10374291	4.55484708	0.534977238	2.59943359	6.72228223	2.98338831	0.09366168344671552	0.7861204821758874	0.8307562546613895	1.0939356826073734	0.12952791810202932	insig
LIPID-N-1042	C45H80NO8P	PC(15:1_22:4)	GP	PC	LMGP01011460	4.37328747	15.012379500000002	14.366326500000001	30.9233333	23.551754000000003	58.3073216	41.289261100000004	123.387317	120.353055	40.0423718	86.1851024	159.378817	0.576562212	1.65589484	20.6225572	15.0538223	21.6536313	0.46300062	81.80621359999999	0.0	20.658601100000002	26.3514365	0.647475974	78.7566406	96.8885017	89.42278859999999	0.6225140026699449	0.26106508643183224	0.35775234489552465	1.581007966574409	0.6608446373410881	insig
LIPID-N-1044	C45H78NO8P	PC(15:0_22:6)	GP	PC	LMGP01011430	2.64140541	7.21567732	0.8230816329999999	20.676952399999998	13.6388275	25.7731233	21.989655199999998	12.7121951	12.1689622	42.0553428	44.0372439	16.677972699999998	0.537719552	2.89715875	1.7956237000000002	1.58538223	11.3628093	1.12446993	29.052621399999996	0.434443815	4.69627599	7.3218165	3.11272635	23.7974609	14.4746516	18.1628186	0.8899268825600661	0.11230090432385133	0.23609080606411972	1.8440274524030447	0.8828601336148238	insig
LIPID-N-1055	C38H74NO8P	PE(16:0_17:1)	GP	PE	LMGP02010567	0.0	0.0	0.0	1.34651429	1.55173474	4.25738647	1.53494581	2.00753171	2.59674103	1.35071032	5.23666667	2.31337232	2.50554312	0.0	0.0	0.0	3.24180367	2.16781153	2.46440777	1.00151086	2.20714556	2.46734013	5.19241275	2.45857422	2.88756098	1.98573713	0.08875782272960256	0.8611160874559712	0.8961257999987604	0.9473367308902267	-0.0780507720063761	insig
LIPID-N-1056	C40H78NO8P	PE(16:0_19:1)	GP	PE	LMGP02010509	0.0	0.0	0.0	0.301490476	0.278257568	0.289221501	0.07507093599999999	0.393356098	0.316977692	0.08376714019999999	0.420979516	0.124718648	0.42814483200000003	0.0	0.0	0.0	0.867741421	0.484989461	0.279652427	0.902353163	0.703508507	0.901547729	0.225371775	0.474839844	0.475081882	0.129307346	0.9881378310350654	0.06380854624588109	0.20642276934088802	0.4981242409835305	-1.005422474088154	insig
LIPID-N-1059	C38H72NO8P	PE(15:0_18:2)	GP	PE	LMGP02010657	2.53296314	2.75198376	0.48357653100000003	0.59357619	0.748049015	1.58671918	0.7508177340000001	3.8283122000000005	0.912106693	0.731741816	1.22594972	0.87814165	0.034244897999999996	0.0	0.8881496879999999	0.584829545	0.7472865120000001	0.0410209547	0.628467961	0.0275118036	0.160452741	0.16311862800000002	0.0323042994	0.9101542970000001	1.12825784	0.330993503	1.6012184719935902	0.015096625063549711	0.1934854181515485	3.0231347990586057	1.59604530896813	up
LIPID-N-1060	C39H74NO8P	PE(14:0_20:2)	GP	PE	LMGP02010416	0.935611794	0.18147234899999998	0.250265306	0.32516	0.31758577600000004	0.6487358670000001	0.740448276	0.433838049	0.372382153	0.197194565	0.766579143	0.323438596	0.014530217199999999	0.0898377149	0.354129938	0.208106405	0.730389465	0.0	0.36368932	0.0	0.19115311899999998	0.213004634	0.00508861912	0.344404297	0.45721777	0.22648575699999998	1.0722494427700748	0.07168207040478121	0.20833494167445377	1.7299292961184503	0.7907130747268792	insig
LIPID-N-1063	C40H76NO8P	PE(17:0_18:2)	GP	PE	LMGP02010546	0.541027027	0.308968037	0.11929898	0.171348571	0.283880827	0.6094161260000001	0.725684729	0.547557073	0.730531523	0.245634342	0.830260708	0.626719948	0.0	0.0	0.21277234899999997	0.197952479	0.361594573	0.0	0.32035728199999997	0.0	0.026224007599999998	0.0825367933	0.0	0.475492187	0.565881533	0.252108946	1.478010184431402	0.012327570425658805	0.1934854181515485	2.300806256757388	1.2021395041254979	up
LIPID-N-1066	C39H72NO8P	PE(16:0_18:3)	GP	PE	LMGP02010685	1.62192629	0.514586504	0.5968775510000001	0.347745714	0.303608842	1.25677479	1.78859113	2.46021463	1.94486906	0.8030574429999999	1.33077281	1.17902534	0.0	0.0	0.5205353429999999	0.77286157	0.809632881	0.0781531308	1.49404854	0.0	0.16396597400000001	0.303139944	0.029437329300000002	1.77972656	1.57476481	0.602158921	1.075949234483433	0.09844561486645739	0.22871361797796388	1.7405647586837856	0.7995554913347515	insig
LIPID-N-1068	C40H74NO8P	PE(18:1_17:2)	GP	PE	LMGP02010602	0.0	0.0	0.0	0.236490476	0.320964921	0.44730861899999996	0.698847291	0.432417561	0.8413346270000001	0.384034589	0.620631285	0.897348928	0.019398025	0.0	0.0	0.0	0.283787709	0.00571148171	0.45116699	0.0	0.0409243856	0.0674478221	0.0244637329	0.432765625	0.926114983	0.29674762600000004	0.9264188115586581	0.13525699041797268	0.2486554849258054	1.9369410167865975	0.953780022043851	insig
LIPID-N-1069	C41H76NO8P	PE(14:0_22:3)	GP	PE	-	0.0	0.0	0.0	0.2687	0.260193176	0.36292493	0.17253596100000002	0.425137561	0.53257808	0.224211242	0.465158287	0.21232488600000002	0.2599842	0.0	0.0	0.0	0.268456504	0.273414755	0.35749514600000004	0.20218508	0.282608696	0.37773864700000004	0.31109357600000004	0.33075390600000004	0.37149477399999997	0.18519140399999998	0.22127025119561144	0.7855997616397459	0.8307562546613895	1.075433517198991	0.10491834077961544	insig
LIPID-N-1070	C41H76NO8P	PE(18:0_18:3)	GP	PE	LMGP02010628	0.583577396	0.46344393700000003	0.38567449	0.11324761900000001	0.21792023100000002	0.30874884199999997	0.660827586	0.576803902	0.959355965	0.19346016100000002	0.77875419	0.590666667	0.0262580645	0.0	0.23609667399999998	0.42205681799999994	0.45165043899999996	0.0	0.555316505	0.0	0.140976371	0.15385078800000002	0.0	0.428011719	0.627787456	0.22781809100000003	1.121918002450258	0.05259008991938279	0.19944995445903257	1.806265421402344	0.8530099050033286	insig
LIPID-N-1072	C43H80NO8P	PE(18:1_20:2)	GP	PE	LMGP02010647	0.0	0.0	0.0	0.6055857139999999	0.763676117	0.71073772	1.03319212	1.53752195	1.20838991	0.6434095120000001	0.8025139659999999	1.16846004	0.0285394338	0.0	0.0	0.0	0.875315243	0.0	0.893027184	0.0157792257	0.21562759899999998	0.138912882	0.00268727365	0.8948496090000001	1.2783101000000001	0.675692154	0.8794374959613722	0.17472366330448216	0.28261843099915684	1.7037442023262699	0.7687087476896951	insig
LIPID-N-1078	C41H74NO8P	PE(18:1_18:3)	GP	PE	LMGP02010643	0.0	0.0	0.0	0.49228095200000005	0.520192215	1.16075996	2.06219704	3.27459512	2.67076625	0.889283508	1.2305959	2.02049383	0.0	0.0	0.0	0.0	1.00909816	0.0	1.59542718	0.0	0.120826087	0.145725672	0.0	1.65916016	1.77301394	0.464526737	0.987561494399236	0.1264945058195959	0.24603192895307757	2.1160807742850265	1.0813946985465932	insig
LIPID-N-1079	C42H76NO8P	PE(15:0_22:4)	GP	PE	LMGP02010472	0.139985258	0.21481583	0.10942346900000001	0.216119048	0.0841773186	0.17261260399999998	0.10785615800000001	0.219192195	0.2711387	0.152568252	0.284452514	0.134434048	0.144584595	0.232789687	0.342598753	0.17388119800000001	0.255517957	0.0699107254	0.197473786	0.19153352199999998	0.214514178	0.156727525	0.0418250885	0.18481543	0.25528919899999997	0.0503613193	0.18106957590144152	0.767692972727285	0.8181621966465367	0.9510491295863409	-0.07240822469553133	insig
LIPID-N-1080	C42H76NO8P	PE(15:1_22:3)	GP	PE	-	0.0	0.0	0.0	0.539652381	0.49302739100000004	0.953892493	0.49329064	1.50179512	1.41438409	0.439610871	0.9063240220000001	1.12303444	0.0113597103	0.0	0.0	0.0	0.5372322429999999	0.0	0.906019417	0.0	0.339272212	0.28732530100000003	0.0	0.853966797	1.48333624	0.7437831079999999	0.6493166672102771	0.3034386318580525	0.3988441116044131	1.529114747524772	0.6126966731953587	insig
LIPID-N-1081	C43H78NO8P	PE(18:2_20:2)	GP	PE	LMGP02010671	0.0	0.0	0.0	0.262133333	0.29017876	0.548116775	0.627802956	0.615237073	0.55971096	0.324061767	0.273433892	0.647863548	0.00727412772	0.0	0.0	0.0	0.262384677	0.0	0.422300971	0.0	0.0893230624	0.0334898981	0.0	0.463556641	0.36978919899999996	0.254096952	1.1130815165648293	0.06096318049361764	0.20513711854201705	2.1931090801137416	1.1329775700714693	insig
LIPID-N-1086	C42H74NO8P	PE(15:1_22:4)	GP	PE	LMGP02010503	52.6692875	30.790969099999998	30.792755100000004	16.1452381	18.1073522	33.8810009	17.7163547	44.5921951	45.4199806	13.8864731	34.5854749	34.2810916	0.0428129032	0.781162791	50.7855509	31.005062	21.1160415	0.105572846	34.750873799999994	0.05363928230000001	8.43487713	9.62734013	0.17481133	33.9914062	45.1087108	26.1804098	0.7368084356807253	0.20259678364085842	0.3079049034708463	1.42269741710014	0.5086288584438294	insig
LIPID-N-1087	C42H74NO8P	PE(17:2_20:3)	GP	PE	LMGP02010612	7.10108108	1.67945205	1.32693878	0.679866667	1.10887074	1.22348471	1.75588177	2.22440976	2.03418041	1.57630636	1.5055121	1.26767381	0.0	0.0745879676	1.22144491	1.44633264	1.08649641	0.0166990701	0.91083301	0.0	0.330300567	0.264715477	0.0103512393	0.880195313	1.01045296	0.610824588	1.4955320396515797	0.02776430904730057	0.1934854181515485	2.9865139181982734	1.5784624452581713	up
LIPID-N-1089	C43H76NO8P	PE(18:2_20:3)	GP	PE	LMGP02010672	0.0	0.0	0.0	0.48667619	0.583921192	1.14496756	1.34869951	1.62949268	1.55056256	0.7323224209999999	1.08515829	1.69487979	0.0	0.0	0.0	0.0	0.39950838	0.0	1.27384466	0.0	0.022023440499999998	0.0466437442	0.0	1.50869141	1.69678571	0.510104948	0.852120798191287	0.16118744974114663	0.2726289462644349	1.8793381494139227	0.910224674310279	insig
LIPID-N-1092	C45H80NO8P	PE(20:1_20:4)	GP	PE	LMGP02010863	0.0	0.0	0.0	0.344208571	0.520523787	0.383647822	0.380609852	0.9518653659999999	1.09442289	0.132926498	0.446104283	1.00340481	0.0	0.0	0.0	0.0	0.166890662	0.0	0.542466019	0.0	0.044247259000000004	0.07734698799999999	0.0043543550799999995	0.518498047	1.11302265	0.168143928	0.8596800787671893	0.1730565198518279	0.2814170406841596	1.9953601226630673	0.9966491475971708	insig
LIPID-N-1096	C45H78NO8P	PE(20:2_20:4)	GP	PE	LMGP02010894	0.0	0.0	0.0	0.564966667	0.816862086	1.18840593	0.32093202	1.05629268	1.02976722	0.36225077200000005	1.25353818	0.661461988	0.0	0.0	0.0	0.0	1.53938547	0.0	0.768916505	0.0600200189	0.27057845	0.317379055	0.008328325749999999	1.03520508	0.882752613	0.581344328	0.38487550433416146	0.4819573715774883	0.5670772622028672	1.3277081335402212	0.40893803781997257	insig
LIPID-N-1098	C45H76NO8P	PE(18:2_22:5)	GP	PE	-	0.0	0.0	0.0	0.186111429	0.38035752	0.23951065800000002	0.261487685	0.39893853700000004	0.547227934	0.0753119209	0.132631285	0.550422352	0.0	0.0	0.0	0.0	0.0	0.0	0.254679612	0.0	0.0	0.0	0.0	0.194686523	0.637928571	0.0	1.0223005991110474	0.10412783644994593	0.23222636105615962	2.549446167265713	1.3501838751154247	insig
LIPID-N-1100	C45H76NO8P	PE(20:3_20:4)	GP	PE	LMGP02010925	0.415610811	0.406555048	0.467359184	0.09165761900000001	0.062009610800000003	0.13707692300000002	0.183171429	0.229098537	0.29129970899999996	0.156710315	0.173804469	0.266725146	0.0	0.0	0.483507277	0.673533058	0.0733307263	0.0	0.241943689	0.0	0.0	0.0	0.00486019221	0.191058594	0.347949477	0.0410496752	0.5228138107138102	0.39520914055943845	0.4865908321318318	1.400463261453714	0.4859041374904333	insig
LIPID-N-1102	C47H80NO8P	PE(22:3_20:4)	GP	PE	-	0.0	0.0	0.0	0.23742381	0.34268620899999996	0.357836886	0.126059113	0.33378536600000003	0.32099321	0.18419271199999998	0.158072626	0.229491878	0.0	0.0	0.0	0.0	0.157844374	0.00707365158	0.267473786	0.0	0.0463867675	0.0439458758	0.0	0.268667969	0.320027875	0.18851974	0.8501467013675122	0.15563089224996313	0.26784182926148964	1.7620365105251168	0.8172438181333592	insig
LIPID-N-1104	C45H74NO8P	PE(20:4_20:4)	GP	PE	LMGP02011173	0.0	0.0	0.0	0.24965381	0.33868572799999996	0.244116775	0.251412315	0.747931707	0.629885548	0.10329895	0.316247672	0.582737492	0.0	0.0	0.0	0.0	0.207139665	0.0	0.41368737899999997	0.0	0.0	0.0	0.0	0.315519531	0.611051394	0.0897246377	0.9387839481251099	0.13345209428414215	0.24788409900776046	2.1158891721509083	1.0812640627186438	insig
LIPID-N-1106	C47H76NO8P	PE(20:3_22:6)	GP	PE	LMGP02010932	0.7666977890000001	0.256349061	0.59194898	0.136739048	0.304346949	0.32553290100000004	0.552541872	0.722212683	0.9503472359999999	0.277497221	0.575046555	0.539267057	0.0	0.108222447	1.02551455	0.682308884	0.333323224	0.00802560446	0.551405825	0.0	0.22354442300000002	0.20712882300000002	0.0	0.539738281	0.934965157	0.325148426	0.41834306308675123	0.5101978969904497	0.5930212757533022	1.2144425745097436	0.2802942730707532	insig
LIPID-N-1107	C47H74NO8P	PE(20:4_22:6)	GP	PE	LMGP02010961	0.0	0.0	0.0	8.08009524	10.3717444	12.111584800000001	18.5924138	33.755512200000005	35.25645	11.4407659	14.8926443	24.0393762	0.0423171824	0.0	0.0	0.0	10.3987231	0.077184129	25.6778641	0.0	7.36909263	7.35360519	0.16599494199999998	22.9283203	31.786411100000002	14.3433283	0.5422782462025534	0.4254903040197904	0.5151787166513478	1.403681671828255	0.48921579707735247	insig
LIPID-N-1108	C49H76NO8P	PE(22:5_22:6)	GP	PE	-	0.436318428	0.47445154700000003	0.820857143	0.286965714	0.550341182	0.9633086190000001	1.30651232	2.89203902	2.85534433	1.00151946	0.9535474859999999	1.43176088	0.0	0.0	1.30737006	0.513262397	0.519489226	0.0	1.70200971	0.0	0.35441966	0.519390176	0.00961760243	1.38561523	1.95146341	1.09502249	0.682474031775394	0.2687826224494952	0.3654742275431626	1.4932115706910882	0.5784185930423806	insig
LIPID-N-1114	C41H81O10P	PG(17:0_18:0)	GP	PG	LMGP04010312	1.20034398	1.18657534	1.50643878	0.25573619	0.281959635	1.00989805	2.12477833	2.03273171	1.95975752	1.05497838	0.777302607	1.92365822	0.0	0.0	0.6740072770000001	1.54236054	0.297074222	0.0	1.12896117	0.0	0.047218242	0.10875440199999999	0.0267924127	0.919894531	1.40795296	0.71866067	1.3792077222757315	0.017703129035919755	0.1934854181515485	2.228591364182488	1.1561321074397184	up
LIPID-N-1119	C43H85O10P	PG(18:0_19:0)	GP	PG	LMGP04010317	1.94235872	1.86478437	1.43891837	0.19866381	0.21673762600000002	0.625114921	1.30900985	0.954109268	0.887797284	0.408780729	0.619286778	1.08353476	0.0	0.0869191102	0.894823285	1.45225207	0.33286272899999997	0.00449295722	0.464995146	0.0	0.0618452741	0.10017608900000001	0.00822240769	0.495456055	0.602916376	0.488655172	1.2879030800406366	0.025413353630645074	0.1934854181515485	2.3127719339341173	1.2096230065686637	up
LIPID-N-1120	C44H87O10P	PG(16:0_22:0)	GP	PG	LMGP04010705	5.97528256	2.96447489	2.30253571	0.23435904800000001	0.292214801	0.636365153	0.4511133	0.553180488	0.375771096	0.369733169	0.6488808189999999	0.454471085	0.021546148799999998	2.19104651	1.71477651	3.04274277	0.488571429	0.09955176689999999	0.5211805829999999	0.0056993578799999995	0.627013233	0.9537812790000001	0.21274001	0.624931641	0.44214459899999997	0.426481259	0.38244170083203355	0.5740863464143713	0.6538532529669014	1.3461707946433286	0.4288614626622417	insig
LIPID-N-1122	C46H91O10P	PG(18:0_22:0)	GP	PG	LMGP04010847	0.0	0.0	0.0	0.0405270476	0.0306972609	0.107022243	0.0470492118	0.0583299512	0.101700291	0.0673038913	0.08470121039999999	0.0863768681	0.0	0.0	0.0	0.0	0.0730392658	0.0104701798	0.0777930097	0.0	0.0807324197	0.0916968489	0.020677339399999998	0.0761514648	0.0584438153	0.0726851574	0.13505211795097638	0.7572431646686046	0.8105779730385138	1.110414160157291	0.15109787059585583	insig
LIPID-N-1130	C36H69O10P	PG(14:0_16:1)	GP	PG	LMGP04010203	0.608624079	0.241480974	0.0	0.08058	0.0555386833	0.365067655	0.170966502	0.0978790244	0.0885670223	0.124441631	0.366544693	0.112705653	0.103825543	0.292138524	0.139981809	0.154624483	0.26551636100000003	0.0457706138	0.105512621	0.0	0.14101134199999998	0.0965653383	0.20290086	0.0835564453	0.0915635889	0.19289905	0.6731430876454536	0.385564423574568	0.4780079381627606	1.333425353839488	0.4151370639890523	insig
LIPID-N-1132	C37H71O10P	PG(15:0_16:1)	GP	PG	LMGP04010205	0.28793464399999996	0.163315576	0.025748877599999997	0.0231483333	0.0277748679	0.216750695	0.0313138424	0.037647122000000005	0.025879437400000004	0.0340443484	0.161626629	0.036331319	0.0794450296	0.055782103099999994	0.0	0.0452390496	0.0730782921	0.0119208927	0.0322208738	0.0	0.0574300567	0.0510202039	0.173530602	0.0187545898	0.0274220383	0.0598785607	0.9414302446292429	0.1464264386285722	0.26021458460302904	1.8984065417104747	0.9247889770293491	insig
LIPID-N-1133	C37H71O10P	PG(16:0_15:1)	GP	PG	LMGP04010167	0.0	0.0	0.0	0.0186222381	0.023953676099999998	0.15071269699999998	0.0339450246	0.020538146299999997	0.024906304599999998	0.018116615200000002	0.163402235	0.0331936322	0.0742508229	0.0	0.0	0.0	0.0194538707	0.0504089275	0.0481707767	0.015659678899999998	0.0248927221	0.0490140871	0.13165553900000002	0.0369897461	0.024810017400000002	0.0768445777	0.08164784617502009	0.7261253420920413	0.7876705383734485	1.1752279948795774	0.23294066757668627	insig
LIPID-N-1135	C40H77O10P	PG(18:0_16:1)	GP	PG	LMGP04010211	2.22762654	2.32145611	1.04286735	0.20184571399999998	0.239559827	0.7112891570000001	0.628034483	0.511828293	0.631964113	0.523131563	0.60941527	0.412841455	0.0216742594	0.0	1.14536383	1.61073864	0.342110934	0.00922529448	0.033982233	0.0155149197	0.144981096	0.214182576	0.018124785	0.465579102	0.0	0.445268366	1.0916023473975898	0.08629200713039525	0.21991970586876883	2.2684749858112694	1.1817227513593644	insig
LIPID-N-1140	C44H85O10P	PG(16:0_22:1)	GP	PG	LMGP04010199	5.10457002	2.32038559	2.11434184	0.341235238	0.32200913	0.73839481	0.619221675	0.8800048779999999	1.06668283	0.358863496	0.639901304	0.620775828	0.00763015142	0.6930637009999999	2.96712578	1.15883264	0.437381484	0.0498737136	0.647818447	0.0	0.426932892	0.461872104	0.017157359599999998	0.670209961	0.796479094	0.359513743	0.6470507835207828	0.2669086764044508	0.36451406845404233	1.7422935980391703	0.8009877563963191	insig
LIPID-N-1147	C46H89O10P	PG(18:0_22:1)	GP	PG	LMGP04010320	0.0	0.0	0.0	0.0826442857	0.0694036521	0.11917794300000001	0.1265	0.0904509268	0.0884058196	0.059253798600000004	0.119331471	0.159705003	0.0	0.0	0.0	0.0	0.0720458101	0.005426999379999999	0.176520388	0.0	0.07774716450000001	0.0876004634	0.0	0.11034179699999999	0.154634146	0.0489054973	0.26996239903852837	0.5526669046669106	0.6339158914379108	1.2477429322901628	0.3193207318668055	insig
LIPID-N-1148	C46H89O10P	PG(22:0_18:1)	GP	PG	LMGP04010946	2.62840786	0.976717402	1.06979592	0.09488714289999998	0.130942335	0.21906302100000002	0.0952586207	0.109442927	0.16912706100000002	0.12418406400000001	0.23793482300000002	0.13291423	0.0802560895	0.0	0.650155925	0.19482076399999998	0.17874221899999998	0.0580748915	0.12959611699999998	0.12221718599999999	0.122340265	0.280380908	0.0858442084	0.152024414	0.132550523	0.12771964	0.7677182186753939	0.17784234383574085	0.2851340435784021	2.7160532380618547	1.4415117584983552	insig
LIPID-N-1152	C38H71O10P	PG(16:0_16:2)	GP	PG	-	0.8705405409999999	0.444653983	0.462995408	0.138104762	0.15408025	0.8482279890000001	0.233530049	0.23632878	0.24427643100000002	0.15641321800000002	0.7627821229999999	0.24788499	0.0483402238	0.20218149600000002	0.27633316	0.599354339	0.440146049	0.047544637300000005	0.166404854	0.0	0.331660681	0.314073216	0.0751709661	0.228070312	0.196237805	0.405481759	0.650484318684823	0.20316323971068037	0.30812387394790297	1.4768997762297886	0.5625719268188591	insig
LIPID-N-1153	C39H73O10P	PG(15:0_18:2)	GP	PG	LMGP04010344	0.0	0.0	0.0	0.0285449048	0.008270591059999999	0.0780968489	0.0366125616	0.032044878	0.034943162	0.031926868399999996	0.0594522346	0.0324385965	0.0	0.0	0.0	0.0	0.0331663208	0.009510973340000001	0.0137337864	0.0	0.013294518	0.031709267799999996	0.0	0.019674218700000003	0.008018292679999999	0.0205745627	1.0153906320070658	0.065591714762138	0.20759926882086024	2.287053768139546	1.1934902835967367	insig
LIPID-N-1173	C40H73O10P	PG(16:0_18:3)	GP	PG	LMGP04010372	14.0293366	5.95961441	7.51459184	3.60106667	4.03906776	7.60667285	6.23842365	8.48019512	8.18960233	3.54033354	7.408305400000001	7.26874594	0.621057275	1.25173407	5.16531185	7.21084711	5.15477255	0.6419590820000001	7.56965049	0.916331445	6.46705104	6.51422614	0.850091047	7.89222656	8.19520906	4.55181409	0.769812423832761	0.17093232600479227	0.28052898047355673	1.3545263661656095	0.43778847620228045	insig
LIPID-N-1175	C40H73O10P	PG(18:0_16:3)	GP	PG	-	0.232048157	0.170591578	0.180942347	0.041352	0.0354257568	0.0751490269	0.0769778325	0.123256585	0.0901420951	0.047174922800000005	0.0661635009	0.145568551	0.0	0.0	0.08918139289999999	0.158422004	0.055667757400000004	0.0	0.0526129126	0.0	0.0	0.0	0.0	0.0799893555	0.17744425100000003	0.0277681659	1.0917650292346854	0.06270840142966091	0.20513802171720913	2.0040878681751284	1.002945764122669	insig
LIPID-N-1178	C44H81O10P	PG(20:1_18:2)	GP	PG	LMGP04010541	1.18931695	0.424691527	0.9127142859999999	0.140481429	0.146772705	0.321249305	0.0749182266	0.190531707	0.187501455	0.206578752	0.26014432	0.08912930470000001	0.0	0.0	0.365490125	0.866797521	0.41067358299999995	0.0	0.234015534	0.019618508	0.28604631399999997	0.15673030599999999	0.0102339909	0.298042969	0.350756969	0.0709585207	0.3521123275004704	0.48931291040745484	0.5743423461661116	1.350126445559058	0.43309452863786974	insig
LIPID-N-1183	C46H85O10P	PG(22:1_18:2)	GP	PG	LMGP04010363	0.7328943490000001	0.286749366	0.18625102	0.0531890476	0.0591456031	0.149521779	0.15516650199999998	0.0796779512	0.139220175	0.0791482397	0.144521415	0.157640026	0.0	0.0	0.12426403300000001	0.249851756	0.132458101	0.0034009919399999996	0.108269903	0.00871647781	0.0244641777	0.045137534800000004	0.0	0.10367871099999999	0.177043554	0.089998001	1.0537662677804776	0.12713540247265753	0.24603192895307757	2.0829760907669455	1.0586462796426381	insig
LIPID-N-1187	C40H71O10P	PG(16:1_18:3)	GP	PG	LMGP04010212	0.0	0.0	0.0	0.07014761900000001	0.07766314269999999	0.161517146	0.38915024600000003	0.260459512	0.20359165899999998	0.0700216183	0.125481378	0.12822872	0.0064758920299999995	0.0	0.0	0.0	0.143688747	0.0218102914	0.143420388	0.0	0.11875141800000001	0.22195273399999998	0.0172424886	0.17031738300000002	0.0960052265	0.129505247	0.5295033879087604	0.4056036660760711	0.49645616510485546	1.404672502608885	0.4902338073596021	insig
LIPID-N-1188	C42H75O10P	PG(16:1_20:3)	GP	PG	LMGP04010219	3.2467371	1.23978184	1.67312755	0.252402381	0.288519462	0.859066728	0.812837438	0.736920976	0.84685354	0.832742434	0.681175047	0.325809617	0.026057669500000002	0.47170273	1.42038462	1.11805785	0.839106145	0.0280423435	0.7091456309999999	0.0	0.851475425	0.806995366	0.203063733	0.649606445	0.33210975600000003	0.535572214	0.6317296404625982	0.2625526661933238	0.3593474108593428	1.4841986866012242	0.5696842354810817	insig
LIPID-N-1189	C42H75O10P	PG(18:1_18:3)	GP	PG	LMGP04010330	0.0	0.0	0.0	0.490604762	0.512119173	0.890486562	0.6547044329999999	0.724250732	0.6948651790000001	0.41181717100000004	0.8403808190000001	0.838213125	0.031737327200000005	0.0	0.0	0.0	0.6583751	0.0115732176	0.638094175	0.0163378659	0.257327977	0.39804541200000004	0.053020232699999996	0.62346875	0.897404181	0.517386307	0.6579881024369651	0.2508608783578885	0.3489094580783216	1.495733136241104	0.5808527973077737	insig
LIPID-N-1193	C45H81O10P	PG(19:0_20:4)	GP	PG	LMGP04010472	0.348940049	0.253986301	0.0997668367	0.5039428570000001	0.687722249	1.09494903	2.2371133	2.78023415	3.17626576	1.28494132	1.11206704	2.80630929	0.00707656353	0.156794742	0.0985452183	0.19177737600000003	0.7062362329999999	0.0069317421	2.17771845	0.0	0.77405104	0.804514365	0.0708715225	2.10362305	2.37609756	1.63672164	0.6622633550183252	0.3187442159048745	0.4146870663661254	1.476358750937444	0.5620433347516136	insig
LIPID-N-1194	C46H83O10P	PG(18:1_22:3)	GP	PG	-	0.606638821	0.389497717	0.49631785700000003	0.108734762	0.0945992311	0.14356719199999998	0.0415675862	0.126820488	0.0703942774	0.0767572576	0.108020484	0.0714925276	0.0	0.0	0.255600312	0.44835072299999995	0.16941660000000003	0.0	0.08459485439999999	0.0	0.074478828	0.06783095459999999	0.0	0.134339844	0.13294947699999998	0.0254269365	0.5775590390337554	0.26839762147673646	0.36529116579716275	1.6758272961069633	0.7448734784595554	insig
LIPID-N-1195	C46H83O10P	PG(18:2_22:2)	GP	PG	LMGP04010364	0.0	0.0	0.0	0.0833761905	0.0643382989	0.139264133	0.0378050246	0.060827512199999996	0.0701599418	0.0979413218	0.132417132	0.06885185190000001	0.0	0.0	0.0	0.0	0.13570391099999998	0.0	0.0628852427	0.0	0.06349678639999999	0.034365431	0.0	0.0779568359	0.0685218641	0.0207744628	0.6750087436594124	0.22657747113594412	0.33002174372513593	1.6281518758296534	0.7032352820897358	insig
LIPID-N-1197	C46H83O10P	PG(20:1_20:3)	GP	PG	LMGP04010549	0.0	0.0	0.0	0.0145407619	0.0264565593	0.03347405	0.0734758621	0.0830072195	0.061986808899999996	0.042826065499999996	0.05814227190000001	0.0700090968	0.0	0.0	0.0	0.0	0.0162063847	0.0	0.052712233	0.0	0.0146618147	0.00615274328	0.0	0.042137304699999996	0.0352270035	0.0223016492	1.1721747727883873	0.04901030417286372	0.19797039065074487	2.4494235446370607	1.292442260596309	up
LIPID-N-1200	C48H87O10P	PG(22:0_20:4)	GP	PG	LMGP04010644	0.0	0.0	0.0	0.0222135238	0.00605069678	0.0206400371	0.0159609852	0.027421561	0.0275111542	0.0169879555	0.020788733700000003	0.0222508772	0.0	0.0	0.0	0.0	0.031609816400000004	0.0	0.0136280583	0.0	0.0024503119100000004	0.0324309546	0.0	0.0234712891	0.0218304878	0.0131577211	0.41969665087249985	0.5042628852626705	0.5885756396785891	1.297642446953856	0.3758929171834257	insig
LIPID-N-1205	C42H73O10P	PG(16:0_20:5)	GP	PG	LMGP04010654	2.76456511	2.49746829	2.99404082	0.645957143	0.65993753	1.57611677	0.998068966	1.93731707	1.93268671	0.798122298	1.3555959	1.19240416	0.020444108	0.283678969	1.73264033	3.15274277	1.11584996	0.015017049	1.34784466	0.0	0.87939603	1.13153846	0.075221042	1.25370117	1.35167247	1.32244878	0.6220846162493958	0.2158230453336798	0.32033145792659085	1.4180264225692423	0.5038844150558934	insig
LIPID-N-1212	C45H77O10P	PG(19:2_20:4)	GP	PG	-	3.83572482	2.77145611	1.72121429	0.5560809520000001	0.59094666	1.80065802	0.685108374	1.61929756	1.49441319	0.861012971	1.5344041000000002	1.14955166	0.0	0.100032356	1.12953222	2.22534091	1.29949721	0.0	1.26491262	0.0	0.5632060489999999	0.494258573	0.0445765807	1.24856445	1.26587108	1.02454773	1.0674782728214365	0.0849497509236129	0.21991970586876883	1.7466487085340017	0.8045894780785203	insig
LIPID-N-1213	C47H81O10P	PG(19:0_22:6)	GP	PG	LMGP04010479	0.0	0.0	0.0	0.0831228571	0.08859298410000001	0.09383225210000001	0.628147783	0.47853561	0.522358875	0.165707844	0.173946927	0.405630929	0.0	0.0	0.0	0.0	0.0552900239	0.0	0.260516505	0.0	0.0644060491	0.104547729	0.004220794129999999	0.259375977	0.463926829	0.254416292	0.8221534892175504	0.24142385966226804	0.3413153209760166	1.799874345736021	0.8478961914931604	insig
LIPID-N-1220	C48H81O10P	PG(20:1_22:6)	GP	PG	LMGP04010557	0.0	0.0	0.0	0.10297571400000001	0.0990120135	0.177169601	0.207019704	0.445961951	0.391031038	0.257291538	0.21344692699999998	0.249243015	0.0	0.0	0.0	0.0	0.22844134100000002	0.0	0.26071165	0.0118073654	0.0499587902	0.0478280816	0.0	0.175929687	0.318017422	0.095141929	0.9373171806385897	0.17267228456189376	0.28138833440217836	1.804248247408831	0.8513978533747846	insig
LIPID-N-1221	C46H75O10P	PG(20:4_20:4)	GP	PG	LMGP04010858	0.0554894349	0.11984424199999999	0.0	0.00447061905	0.007782604520000001	0.0312355885	0.00127852709	0.00199476098	0.0022613191100000003	0.0041356084	0.0297680633	0.0015307472400000002	0.007091244240000001	0.0	0.0	0.0	0.00562083001	0.0	0.0	0.0	0.0	0.0	0.0	0.0	0.0	0.006354572710000001	1.1837154184467897	0.06087638888455487	0.20513711854201705	22.285911010264545	4.478060031971073	insig
LIPID-N-1223	C48H75O10P	PG(20:4_22:6)	GP	PG	LMGP04010839	0.129130221	0.243493658	0.0	0.014730381	0.012889572299999999	0.0572915663	0.011904285700000001	0.007657102440000001	0.0058107759499999995	0.0180586782	0.0626471136	0.00626755036	0.034531270600000004	0.034172093	0.0	0.0107720041	0.027918435800000002	0.0	0.0	0.025549952799999998	0.0	0.0	0.08761962570000001	0.0	0.0	0.027858220899999998	0.9929511989855065	0.1612603020056253	0.2726289462644349	2.825804088247704	1.4986614477274263	insig
LIPID-N-1225	C50H75O10P	PG(22:6_22:6)	GP	PG	LMGP04010977	0.199120885	0.22324353100000002	0.0017624693899999998	0.0063947618999999995	0.0058824123	0.021917238199999998	0.011215418700000002	0.00269051707	0.00367662464	0.0174222359	0.0263574488	0.0024394152	0.011367281100000001	0.0372098079	0.0041956341	0.0058668905	0.017484597	0.00312923125	0.0006593592230000001	0.017697356	0.0031210491499999997	0.00378820204	0.0822574608	0.000262185547	0.0	0.00844087956	0.9332552420915758	0.2425347518549918	0.3425539234815421	2.897629414949368	1.5348730968266517	insig
LIPID-N-1229	C37H72NO10P	PS(15:0_16:0)	GP	PS	LMGP03010910	0.0	0.0	0.0	0.635257143	0.795944258	1.33229842	5.27950739	7.27633171	4.33051406	3.13536751	1.19595903	2.2537102000000004	0.0	0.0	0.0	0.0	0.843144453	0.0	1.33402913	0.0	1.00044423	1.19438369	0.25375822	2.45995117	2.45304007	1.33662169	1.1537415161304645	0.10949586314862023	0.2357001841868151	2.412320989641034	1.2704218887271954	insig
LIPID-N-1233	C39H76NO10P	PS(16:0_17:0)	GP	PS	LMGP03010229	0.0	0.0	0.0	1.64130476	1.93016819	16.007136199999998	4.51862069	4.94805854	3.32556741	5.40872143	16.6569832	2.32806368	0.779038841	0.0	0.0	0.0	4.50183559	1.22074396	2.72701942	0.0	3.92468809	3.04921223	8.34178048	3.09447266	1.5238676000000002	6.39685157	0.5554966839041481	0.32205230340666097	0.41840989374026566	1.6544819634073045	0.726379563971592	insig
LIPID-N-1247	C44H84NO10P	PS(18:0_21:0)	GP	PS	LMGP03010319	0.0	0.0	0.0	7.89542857	8.26496877	28.0559778	12.3515271	16.964878	11.8622696	11.7211242	26.350372399999998	10.7155945	2.01278473	0.0	0.0	0.0	16.6622506	2.87265964	11.6974757	0.44154107600000003	24.4935728	20.2588508	6.82281234	18.572167999999998	11.472996499999999	10.7593703	0.08732442702244676	0.7918806392817548	0.8341905073733432	1.0978707457626975	0.1347082133379018	insig
LIPID-N-1259	C39H76NO10P	PS(18:0_15:1)	GP	PS	LMGP03010172	0.0	0.0	0.0	11.1052381	9.72662182	39.2860056	33.6656158	32.1194146	29.664985499999997	30.3444101	41.804469299999994	23.7698506	0.856695194	0.0	0.0	0.0	20.856823600000002	0.949373838	18.2219417	0.0	10.817296800000001	9.7823911	1.94395043	25.8496094	20.8481707	18.0962519	1.0325553872140016	0.08245173278884167	0.21991970586876883	1.9812484030684854	0.986409772407323	insig
LIPID-N-1261	C41H80NO10P	PS(17:0_18:1)	GP	PS	LMGP03010327	3.69047666	5.62207002	1.67196429	1.51065714	1.14639116	5.19321594	1.74127586	1.67891707	0.740046557	2.08494132	6.21817505	2.48682261	0.0	0.0	1.17699584	1.02327479	2.02821229	0.0	1.74464078	0.0	1.87117202	1.54497683	0.33856348	1.32742187	1.0627438999999999	2.01969015	1.2282460195844385	0.02045302336465086	0.1934854181515485	2.389707867202468	1.2568342649432243	up
LIPID-N-1281	C47H90NO10P	PS(23:0_18:1)	GP	PS	-	0.731945946	0.92173516	0.45012449	1.18729048	0.717799135	2.15453197	0.687522167	1.3241561000000002	0.88870999	1.86196418	2.25165736	0.815776478	0.0	0.0	0.419243243	0.59616219	1.00568236	0.0	0.809778641	0.0	1.6315879	1.72485635	0.215087506	0.976591797	0.6897282229999999	0.9077711140000001	0.8498303371991431	0.12635076923367256	0.24603192895307757	1.558873736816801	0.6405040796423862	insig
LIPID-N-1292	C42H78NO10P	PS(18:1_18:1)	GP	PS	LMGP03010030	8.06869779	6.4108067	6.61561224	4.00554286	3.91526189	11.4781279	6.96635468	17.9382439	16.0786615	9.48035825	12.1372439	15.693567300000002	0.132742594	0.944079879	6.20992723	4.87658058	4.54332003	0.0	7.84631068	0.0	7.658922500000001	4.33273401	0.21704097100000003	14.3176758	8.46562718	8.84527736	1.0714710755238719	0.05064717220506379	0.19944995445903257	1.7422441210076955	0.800946786675968	insig
LIPID-N-1296	C43H80NO10P	PS(19:0_18:2)	GP	PS	LMGP03010354	0.0	0.0	0.0	2.5816381	1.32043248	5.40074143	1.30881773	1.97507317	2.77699321	4.37818406	3.75783985	1.25938921	0.0	0.0	0.0	0.0	4.99198723	0.0	3.25842718	0.0	3.28725898	3.21202966	0.0	3.62174805	2.92332753	0.977411294	0.1346362888432287	0.7913213776828606	0.8341905073733432	1.111660295843659	0.15271599275968192	insig
LIPID-N-1297	C44H84NO10P	PS(18:0_20:2)	GP	PS	LMGP03010569	2.60748894	4.91618468	2.59544898	0.7486904759999999	0.580201826	1.55499537	2.36995074	3.08212683	3.09478177	1.56507721	2.02236499	2.68140351	0.0	1.44159252	1.70022869	2.32997934	0.75772067	0.0	1.85614563	0.550285175	3.94272212	1.18661724	0.0	2.13671875	1.71001742	1.92507246	0.7362514679655077	0.18188408395802724	0.28844443314648016	1.4238917393390844	0.5098394601694454	insig
LIPID-N-1301	C45H84NO10P	PS(21:0_18:2)	GP	PS	LMGP03010686	0.0	0.0	0.0	1.35910476	1.15938011	4.63354958	3.816867	2.27201951	2.69899127	2.24495368	3.68037244	4.01993502	0.0	0.0	0.0	0.0	2.58670391	0.0	2.4244466	0.0	0.952646503	0.6660092679999999	0.0	3.25318359	2.4604877999999997	1.57147926	0.84094439279538	0.12859603040912912	0.24629213594686852	1.8602409981113581	0.8954895376007113	insig
LIPID-N-1303	C47H88NO10P	PS(23:0_18:2)	GP	PS	-	0.0	0.0	0.0	1.23680952	0.5768909179999999	0.861523633	0.6876945809999999	0.788316098	0.380612997	0.38346633700000005	1.30544693	0.9029044829999999	0.0	0.0	0.0	0.0	1.4592498	0.0	0.603619417	0.202679887	0.8439130429999999	0.7121557	0.0	1.24655273	0.406815331	0.586336832	0.15521457348224726	0.670058140135011	0.7400566437978661	1.1752658293526208	0.2329871119502697	insig
LIPID-N-1307	C42H76NO10P	PS(16:0_20:3)	GP	PS	LMGP03010595	2.27282555	1.25852867	0.825862245	2.8763619	1.71097069	4.79981464	2.09349754	9.18571707	5.77633366	4.69806053	6.82990689	4.54050682	0.565872284	0.0	0.5125155929999999	0.905289256	4.12517159	0.403273404	5.13460194	0.0	7.62185255	4.99406858	0.808381386	8.175	5.72195122	3.72461769	0.22553451483031897	0.7115392074205995	0.7741504128461258	1.1259897489217983	0.1711936930957571	insig
LIPID-N-1314	C45H82NO10P	PS(18:1_21:2)	GP	PS	-	5.85346437	2.94364282	4.55473469	3.39977143	2.57891398	4.00949027	0.99982266	2.94796098	1.86318138	2.46390982	3.35256052	1.17710851	0.0	0.0	3.59802495	2.07836777	3.15517957	0.0	2.75573786	0.0	1.45446125	1.90228916	0.0	3.71044922	2.71974739	0.9511144429999999	0.8088041442174613	0.08238928773427859	0.21991970586876883	1.618990360230023	0.6950943955912237	insig
LIPID-N-1320	C41H80NO10P	PS(17:2_18:2)	GP	PS	LMGP03010290	0.0	0.0	0.0	1.5409381000000002	1.52636233	0.513464319	2.99501478	2.29602927	1.7613869999999998	1.13131563	2.44040968	2.77494477	0.0	0.0	0.0	0.0	2.09106943	1.01371358	1.99067961	0.189262512	0.6083138000000001	1.16574606	0.0	2.87269531	4.65557491	1.03682159	0.23548113072057045	0.835385882980425	0.8730859622266763	1.0867895397655991	0.12007258495213469	insig
LIPID-N-1322	C44H84NO10P	PS(18:1_20:3)	GP	PS	LMGP03010335	12.100491400000001	7.39462202	8.750510199999999	3.23809524	2.61001442	4.15914736	2.49233498	7.71902439	4.78991271	3.20983323	6.47590317	3.69512671	0.508703094	0.0	3.37900208	6.50733471	3.6892897000000002	0.5423831370000001	5.02034951	0.682708215	0.948298677	2.04094532	0.0	5.19863281	4.45982578	1.57026987	1.1805044509417795	0.02681805545430386	0.1934854181515485	1.9725503216529348	0.9800621052441066	up
LIPID-N-1323	C44H84NO10P	PS(18:2_20:2)	GP	PS	LMGP03010358	0.0	0.0	0.0	0.83252381	1.25484863	2.10306766	0.877852217	1.5332878	1.13233754	0.9442865970000001	2.69447858	0.5421624429999999	0.0	0.0	0.0	0.0	0.800574621	0.763471792	1.48251456	0.0	2.33743856	1.50728452	0.0	2.0975	1.13173345	0.6822588709999999	0.0503811836520459	0.7974271505987581	0.8394272819073507	1.10294287917285	0.14135807645245452	insig
LIPID-N-1324	C46H82NO10P	PS(20:0_20:4)	GP	PS	LMGP03010638	23.189975399999998	13.957990900000002	12.7980612	2.01445714	1.42576165	6.02880445	1.06333498	3.16757073	1.97725509	1.63899321	5.34391061	2.38301494	0.158953259	11.6572295	13.550104000000001	15.6338326	1.84002394	0.0	2.44629126	2.11698772	2.87793951	3.58350324	2.54846737	3.73283203	2.68868467	2.24049975	0.17645079565832636	0.7411757764987128	0.8010188577123126	1.1576133097965182	0.21115341463521503	insig
LIPID-N-1325	C47H84NO10P	PS(21:0_20:4)	GP	PS	LMGP03010643	0.0	0.0	0.0	4.90038095	4.35648246	16.1575533	4.54774384	10.3113171	10.2661494	6.63767758	12.8986965	6.88440546	0.14755102	0.0	0.0	0.0	9.77581804	0.0	9.97932039	0.0	1.97165406	2.04728452	0.0	15.268652300000001	9.05749129	8.04222889	0.3836246616678785	0.4465870239909918	0.5353906885808193	1.373434153843507	0.45778774536056305	insig
LIPID-N-1332	C44H84NO10P	PS(18:2_20:3)	GP	PS	LMGP03010359	0.0	0.0	0.0	1.79192381	2.02550697	1.11092678	0.7713448279999999	1.20570732	1.96558681	1.17366275	3.40182495	0.9253021440000001	0.0	0.0	0.0	0.0	1.72897047	0.0	0.910225243	0.0	0.7513081290000001	1.14924004	0.0	2.76220703	1.81875436	0.308157921	0.5203160961583589	0.3244672021277224	0.42005115164538326	1.5242332047695457	0.6080836493047432	insig
LIPID-N-1335	C46H68NO10P	PS(18:1_22:4)	GP	PS	LMGP03010339	19.9616708	14.632470800000002	22.115102	4.81066667	3.36361365	11.384986099999999	4.62790148	7.28854634	6.86211445	6.96368128	12.5922719	5.2565822	1.55134299	25.0325581	10.5626299	18.227531	3.91383879	3.38011159	9.03339806	0.916793201	6.49293006	3.22493049	7.30723318	11.2567383	3.77996516	4.13457271	0.0017307962629183311	0.6784984424710445	0.7471163981624559	1.131897203241443	0.1787429412899835	insig
LIPID-N-1336	C46H68NO10P	PS(20:1_20:4)	GP	PS	LMGP03010550	3.51569533	4.78303399	2.8717551	1.13525714	1.93760692	1.01442076	1.44331034	3.34809756	3.39380213	1.75526868	1.10138734	2.43538661	0.0	0.0	2.05126819	0.0	1.13080607	0.0	0.8248970870000001	0.0	2.46240076	1.09115848	0.0	2.22837891	1.55989547	1.22936532	1.3484894717914742	0.011166537426644323	0.1934854181515485	2.2845152549491794	1.1918880762369062	up
LIPID-N-1338	C48H84NO10P	PS(18:1_24:4)	GP	PS	-	8.22068796	11.216996400000001	2.3775102	1.37730476	1.43923114	2.27809082	1.9911330000000003	2.0904	1.92692532	6.15565164	3.90931099	1.5517154	0.731619487	6.70045501	5.06927235	2.53727273	1.54418994	0.8771915690000001	1.87818447	0.0	1.02439509	1.27227989	2.6603743	1.98339844	0.890296167	1.33677161	0.868012759175091	0.19859786150556086	0.3043637394292157	1.6298136451220648	0.7047070143777263	insig
LIPID-N-1342	C44H84NO10P	PS(18:2_20:4)	GP	PS	LMGP03010632	1.22759705	2.28241502	2.8110000000000004	0.5578333329999999	0.33476405600000003	0.45709731200000003	1.63426601	1.91519024	1.84478177	0.9601420629999999	2.21404097	2.00933723	0.0	0.0	1.26461538	2.89543388	0.991452514	0.0	1.28394175	0.0	0.309499055	0.0540255792	0.0	0.6761328129999999	1.66317073	0.332533733	0.9775600390109564	0.060868081754330096	0.20513711854201705	1.9268123688934644	0.9462160902395141	insig
LIPID-N-1352	C48H82NO10P	PS(20:2_22:4)	GP	PS	LMGP03010587	0.0	3.24807712	2.83183673	0.472727619	0.35591734700000005	1.38533828	0.43088078799999996	1.1319122	0.600504365	0.621945645	2.08366853	0.759382716	0.0	0.0	2.12893971	3.41274793	0.587415802	0.0	0.49811262100000003	0.0	0.553077505	0.102653383	0.0	1.12911133	0.7077282229999999	0.748555722	0.25355624986548797	0.44358833453495183	0.5331098682755311	1.4107933248726796	0.4965066548235951	insig
LIPID-N-1361	C46H68NO10P	PS(20:3_20:4)	GP	PS	LMGP03010612	0.0	0.0	0.0	3.22582857	1.71405094	4.12407785	2.22151724	4.39379512	3.06896217	2.74791847	5.22294227	2.70565302	0.0	0.0	0.0	0.0	3.16614525	0.203141971	3.77408738	0.0	8.49398866	6.12311399	1.26158827	6.61695312	2.86809233	3.09975012	0.3776258466333115	0.620093515940358	0.6959357228899864	0.8263785334741961	-0.27512531654663874	insig
LIPID-N-1365	C46H68NO10P	PS(18:2_22:6)	GP	PS	LMGP03010829	0.0	0.0	0.0	0.788338095	0.43255165799999995	1.24249305	1.06848276	1.90209756	0.807619787	1.85314392	1.32340782	0.605008447	0.0	0.0	0.0	0.0	0.49207980799999995	0.0	1.20608738	0.0	0.16430623800000002	0.118006487	0.0	1.11344727	1.50808362	1.20007996	0.8562938569148055	0.20529957452695632	0.3097539599119227	1.7275053952822834	0.7886902163934699	insig
LIPID-N-1375	C41H79O13P	PI(15:0_17:0)	GP	PI	LMGP06010867	0.0	1.15546423	0.3327	0.19084	0.193663623	0.549291937	0.6859655170000001	0.0910702439	0.154651794	0.8581778879999999	0.322728119	0.196011696	0.635113891	1.24245703	0.509946985	0.18905165300000001	0.17201276899999998	0.877123373	1.02476699	0.733524079	0.16951417800000002	0.32487303100000003	1.77215984	0.6790742190000001	0.143855401	0.161861069	0.607252040536478	0.2449811387074251	0.344342467605138	0.6706913716227083	-0.5762790528424384	insig
LIPID-N-1376	C41H79O13P	PI(16:0_16:0)	GP	PI	LMGP06010007	0.925238329	3.05158295	0.10376683699999999	0.48529523799999996	0.40257808700000003	1.07846154	1.48774877	0.41175512200000003	0.473743938	1.79595429	1.24027933	0.45314619899999997	1.42519421	2.36374115	0.632759875	0.13722778900000002	0.454081405	1.87137632	1.7021068	1.62089707	0.744406427	0.922431881	4.10264542	1.76604492	0.44133275299999997	0.504302849	0.25639253892513136	0.42736396477763827	0.5165899126848171	0.7724306835721599	-0.37252262070993103	insig
LIPID-N-1378	C42H81O13P	PI(16:0_17:0)	GP	PI	LMGP06010197	2.04968059	4.07450025	4.56262245	2.17972381	1.71905815	3.07169601	0.472374384	2.54850732	2.45980601	1.83604694	3.07901304	0.927667316	0.0701922317	0.0	4.72086279	5.38796488	4.67011971	0.0	3.48932039	0.0	1.02812854	0.735836886	0.0	3.68117187	2.71862369	1.09846077	0.046300669536405256	0.8641581742135319	0.8980105243429793	1.0552260058530425	0.07755202509718269	insig
LIPID-N-1379	C43H83O13P	PI(15:0_19:0)	GP	PI	LMGP06010839	0.0	0.0	0.0	0.27671999999999997	0.233227295	0.6856478220000001	0.37711625600000004	0.279430244	0.21651212399999997	0.521435454	0.7629050279999999	0.168871995	0.0	0.0	0.0	0.0	0.0852035116	0.208216987	0.363295146	0.0	0.374257089	0.37535495799999996	0.293709661	0.5501542970000001	0.10404878	0.17580409800000002	0.4652137194822541	0.3935964220796657	0.4858351775078107	1.392017484111571	0.47717733193566814	insig
LIPID-N-1380	C44H85O13P	PI(16:0_19:0)	GP	PI	LMGP06010925	0.0	0.0	0.0	0.12777333300000002	0.09425564630000001	0.191985171	0.660724138	0.527713171	0.695371484	0.11817788800000001	0.330331471	0.189089019	0.0	0.0	0.0	0.0	0.223680766	0.0	0.196487379	0.0	0.21330812899999999	0.12608063	0.0	0.160275391	0.457456446	0.16885557199999998	0.9130479044715607	0.1950466815164447	0.3005559379599221	1.8985429087174737	0.9248926054855039	insig
LIPID-N-1382	C45H87O13P	PI(15:0_21:0)	GP	PI	LMGP06010647	0.8097592140000001	0.608985287	0.19295918399999998	0.165802857	0.19364248	0.221045412	0.323829557	0.19074243899999999	0.19400969899999998	0.742977146	0.495	0.168556205	0.0696352864	0.635808898	0.28470062399999996	0.164529959	0.151893855	0.32038685699999997	0.213776699	0.0	0.09261965970000001	0.0220526413	0.39565907899999997	0.22219335899999998	0.0810327526	0.0791074463	1.096976995689004	0.12749357352243657	0.24604910551486106	1.643144187017769	0.7164590833119515	insig
LIPID-N-1386	C39H73O13P	PI(12:0_18:1)	GP	PI	LMGP06010290	2.64008845	4.229365799999999	3.01982653	5.48395238	6.44175877	11.7820204	5.46133005	10.036487800000002	11.1663434	8.06460778	11.1462756	6.08610786	10.9744569	1.8373913	3.37794179	2.36600207	10.0438947	8.68766274	14.024174800000003	12.3423041	11.9258034	12.125115800000001	10.9031866	12.523242199999999	9.40043554	5.75012494	0.5592152398528911	0.33750214926067423	0.43270266763736703	0.8371771646746289	-0.256395134535942	insig
LIPID-N-1391	C42H79O13P	PI(16:0_17:1)	GP	PI	LMGP06010222	0.0	0.0	0.0	0.012039904799999999	0.0193239789	0.0115499537	0.314294581	0.246731707	0.204927255	0.136733786	0.0196385475	0.151122807	0.0	0.0	0.0	0.0	0.0754869912	0.0	0.0463141748	0.0	0.0	0.0	0.0	0.132893555	0.0	0.0	1.2643290289503029	0.06192856327739754	0.20513711854201705	4.383139613247029	2.1319646328053596	insig
LIPID-N-1392	C43H81O13P	PI(15:0_19:1)	GP	PI	LMGP06010117	0.0	0.0	0.0	2.31450476	2.75603075	5.85351251	3.76387192	2.00298537	2.58263822	6.48826436	6.45862197	1.76877193	0.917827518	0.0	0.0	0.0	2.87985634	1.69872288	4.76963107	0.341240793	2.14189036	2.71047266	5.62670713	5.23240234	2.03343206	2.56453773	0.31824536257690794	0.6608883506831471	0.7327703173828172	1.1636105667502252	0.21860830272731793	insig
LIPID-N-1393	C43H81O13P	PI(19:0_15:1)	GP	PI	LMGP06010146	0.684791155	1.31263318	0.290229592	0.43426666700000005	0.348331571	1.05846154	0.613995074	0.20070243899999998	0.296818623	1.25523162	0.7846405959999999	0.24538791399999998	0.542138249	0.7332052579999999	0.213171518	0.120109504	0.391731844	0.510035958	1.23414563	0.130692162	0.26736862	0.6079481	0.814648457	0.689708984	0.212533101	0.337414293	0.5177045641579627	0.32887392336221444	0.42500181947340204	1.2882001246683579	0.3653567366504249	insig
LIPID-N-1395	C44H83O13P	PI(16:0_19:1)	GP	PI	LMGP06010164	0.54819656	0.6667376970000001	0.730086735	0.17321714300000002	0.153421432	0.337167748	0.123061084	0.279797073	0.27898739100000003	0.151880173	0.32973556800000003	0.058459649100000004	0.0	0.0	0.50000104	0.34914876	0.30260016	0.0	0.423726214	0.051379414500000005	0.14743572800000002	0.0332598703	0.0	0.35752343700000005	0.281388502	0.12389905	0.4271193988802648	0.2396471350322194	0.34008366175688237	1.490353495381528	0.5756545625985773	insig
LIPID-N-1397	C45H85O13P	PI(15:0_21:1)	GP	PI	-	7.13464373	6.64008118	2.00332653	1.55045714	2.0120519	3.2318443	3.56571429	2.06643902	2.35815713	7.85423101	3.64337058	2.12586095	0.668123766	5.95884732	3.31218295	1.88359504	1.27759777	0.91850589	2.38714563	0.334577904	1.77481096	2.138962	4.04686899	2.02919922	1.03137631	1.65109445	1.0975952204327106	0.11873050551615837	0.24160084734738502	1.5604337836543636	0.6419471384039773	insig
LIPID-N-1398	C45H85O13P	PI(19:0_17:1)	GP	PI	LMGP06010232	0.0	0.0	0.0	0.24112952399999998	0.227341663	0.546396664	0.457404926	0.359153171	0.202971872	1.23523162	0.694543762	0.236335283	0.12651415400000002	0.0	0.0	0.0	0.222126097	0.176220707	0.360943689	0.0	0.24161247600000002	0.486531974	0.296110268	0.25359375	0.09367421599999999	0.18218690699999998	0.9212137986319227	0.1582694519699029	0.26944589314362705	1.8707403726147034	0.9036093505981599	insig
LIPID-N-1402	C40H73O13P	PI(13:1_18:1)	GP	PI	-	1.61835872	1.61038052	2.41145918	2.47827619	2.80639116	4.23825765	3.33844335	5.59041951	7.18046557	3.68060531	5.20944134	3.81662118	5.79693219	1.82033367	2.23869023	1.94238636	5.46288907	3.89129572	7.70512621	5.47809254	5.22251418	5.05823911	3.23586242	6.43863281	6.69773519	2.87464268	0.5778615318771834	0.38286008282601136	0.47620874752186754	0.8572258210960944	-0.22225278779610086	insig
LIPID-N-1404	C41H75O13P	PI(14:1_18:1)	GP	PI	LMGP06010088	0.0	0.0	0.0	0.16455999999999998	0.100180682	0.26901390199999997	0.190085714	0.300721951	0.429402522	0.17652625100000002	0.3033054	0.243889539	0.035314285699999996	0.0	0.0	0.0	0.047264165999999996	0.0379450713	0.301798058	0.0797794145	0.253466919	0.173457831	0.0	0.490177734	0.22237108	0.22116241899999997	0.24457752284173892	0.6069154540103661	0.6848334473326559	1.2109952751594724	0.2761932361988017	insig
LIPID-N-1406	C42H77O13P	PI(15:1_18:1)	GP	PI	LMGP06010141	2.73833907	2.07591071	0.0763056122	0.24101523800000002	0.29905334	0.721531047	0.379505419	0.0766718049	0.08580931130000001	1.21027795	0.804560521	0.0811786875	0.7339104670000001	0.549453994	0.112692308	0.085651343	0.362814046	0.19960694399999998	0.080998835	1.46559962	0.18257656	0.15980630199999998	3.33462822	0.0637378906	0.010535278700000001	0.335935032	0.6957742254988253	0.5703772490396939	0.6506492621961794	1.3715465567721237	0.4558035949053031	insig
LIPID-N-1407	C43H79O13P	PI(15:0_19:2)	GP	PI	-	3.23956757	2.80980213	1.17934694	0.5922666670000001	0.641268621	2.28691381	2.54988177	1.1895122	1.31730359	0.9937615809999999	2.90290503	1.1377193	0.0875977617	2.02623862	1.31450104	1.31028926	1.13910615	0.134039678	2.12491262	0.0640627007	1.69416824	1.81828545	0.8246332829999999	2.29142578	0.643850174	0.787511244	0.514246234335353	0.30434401891188856	0.39931467948960914	1.293997131305122	0.3718344189869414	insig
LIPID-N-1408	C44H81O13P	PI(15:0_20:2)	GP	PI	LMGP06010120	0.0	0.0	0.0	0.11928285699999999	0.174406535	0.668387396	0.34008867	0.1764	0.208512124	0.290085238	0.673869646	0.104851852	0.0343772219	0.0	0.0	0.0	0.132765363	0.0	0.19098737899999998	0.0	0.171982987	0.183191844	0.101149216	0.167900391	0.26192682899999997	0.11780309800000001	0.8501759396524858	0.12114738013354205	0.2422971902094485	2.1015640612218247	1.0714634343144938	insig
LIPID-N-1409	C44H81O13P	PI(18:0_17:2)	GP	PI	LMGP06010256	0.513380835	0.21809132399999998	0.637852041	0.286358095	0.22832676600000001	0.456717331	0.27091921199999996	0.820216585	1.01080504	0.47759975299999996	0.313832402	0.282587394	0.0	0.0	0.286258836	0.581616736	0.427977654	0.0	0.6263825239999999	0.0	0.289765595	0.197510658	0.0403434497	1.01981445	0.702869338	0.187474263	0.42943567077103834	0.45306759741763714	0.5404951959381297	1.265291213735559	0.339469467338956	insig
LIPID-N-1411	C45H83O13P	PI(19:0_17:2)	GP	PI	LMGP06010262	1.82607371	1.23734145	1.02110204	1.23885714	1.39206151	2.84663577	3.05056158	1.73462439	2.0100485	1.8392341	3.57364991	1.90365172	0.0	0.9820728009999999	1.13230769	0.8178667359999999	1.8830008000000003	0.0702572846	2.51413592	0.0	1.12231569	1.09634847	0.630758725	3.23986328	1.31371951	1.58083958	0.7565990244705607	0.13247271970320224	0.24708020495979585	1.4449819236804544	0.5310514451275574	insig
LIPID-N-1423	C47H85O13P	PI(18:0_20:3)	GP	PI	LMGP06010568	6.74535627	6.31197362	6.25443878	2.81622857	2.65129265	11.01038	7.01325123	6.74167805	6.56058196	4.51514515	12.0382682	7.03196881	0.280667544	2.30915066	4.47852391	4.529121900000001	4.72162809	0.241289523	7.84324272	0.0	4.449451799999999	3.58689527	1.40370258	8.59537109	5.92327526	6.14947526	0.7397418642125846	0.09826301109370442	0.22871361797796388	1.4746370523788084	0.5603599123275707	insig
LIPID-N-1429	C45H79O13P	PI(18:0_18:4)	GP	PI	LMGP06010404	1.74494349	2.29686454	4.07367347	0.189759048	0.162405574	0.427651529	0.35666896600000003	0.646321951	0.611627546	0.663279802	0.385841713	0.42049382700000004	0.0	0.445707786	3.03173597	2.85838843	0.446378292	0.0	0.532953398	0.0	0.55037051	0.44411306799999994	0.042761962599999995	0.938951172	0.6984059229999999	0.21726836600000002	0.07731704184427958	0.7493585872772338	0.8055977109709089	1.173654405971499	0.23100765530422096	insig
LIPID-N-1430	C45H79O13P	PI(18:1_18:3)	GP	PI	LMGP06010298	0.0	0.0	0.0	0.0480561905	0.0416885151	0.130523633	0.104569458	0.0	0.0	0.0	0.155074488	0.007706302790000001	0.226608295	0.0	0.0	0.0	0.0	0.0	0.0	0.42239660100000004	0.0	0.0	0.564891249	0.0	0.0	0.12048175900000001	0.14612270810071526	0.5950789890364792	0.6735610899955182	0.6447431637294538	-0.6332035238188245	insig
LIPID-N-1433	C47H83O13P	PI(16:0_22:4)	GP	PI	LMGP06010762	0.0	0.0	0.0	0.155955238	0.348657376	1.60177943	0.584029557	0.390759024	0.539625606	0.538743669	1.42987896	0.307730994	0.0	0.0	0.0	0.0	0.49785155600000003	0.0904606324	0.425504854	0.0	0.16129017	0.183027804	0.20482347	0.474484375	0.41187108	0.736541729	0.6775848049765293	0.20727152549680483	0.312083752012217	1.8510442606646968	0.8883393921712306	insig
LIPID-N-1441	C47H81O13P	PI(18:1_20:4)	GP	PI	LMGP06010599	4.66510074	3.33243024	3.60902041	0.606966667	0.660677559	3.23629286	1.26426601	1.07309268	1.26036857	1.09024089	3.31413408	1.06639376	0.0813759052	0.8926592520000001	3.40883576	2.95145661	0.8943256190000001	0.0	1.21514563	0.0	1.15275047	0.860209453	0.0960748609	1.56724609	0.73795993	1.47671164	0.6679280682396392	0.13586631950456124	0.248718896056656	1.656050536337675	0.7277466990517867	insig
LIPID-N-1446	C39H77O8P	PA(16:0_20:0)	GP	PA	LMGP10010863	6.87832924	4.68986301	1.57287245	0.13047	0.251826526	0.9366357740000001	0.6936502459999999	0.690176585	0.343618817	0.266885114	0.908739292	0.591802469	0.0468184332	4.66514661	2.32761435	1.93132748	0.31331205100000004	0.0	0.598993204	0.0365803588	0.385338374	0.30365987	0.0	0.6556015620000001	0.386320557	0.505932034	0.43044787279139524	0.510056671443121	0.5930212757533022	1.4865355857358942	0.5719539999089929	insig
LIPID-N-1447	C41H81O8P	PA(16:0_22:0)	GP	PA	LMGP10010704	0.0	0.0	0.0	1.87949048	1.67910139	7.68403151	4.39615271	3.79573659	4.35643065	3.76413218	7.27874302	4.47592593	2.64415405	0.0	0.0	0.0	1.50798883	3.73038438	4.85069903	0.18763644899999998	4.42732514	4.67348471	12.969044	4.39445313	3.10447735	4.53354323	7.457356823125967e-4	0.8777921412241878	0.908941613943286	0.9453539791762683	-0.081073460389884	insig
LIPID-N-1448	C42H83O8P	PA(16:0_23:0)	GP	PA	-	0.0	0.0	0.0	0.21370047600000003	0.27181211	0.643120482	1.08103448	1.32025366	0.9516954409999999	0.38121803600000004	0.5778230910000001	0.851215075	0.08417379859999999	0.0	0.0	0.0	0.150698324	0.0783353999	0.9097631070000001	0.0	0.520960302	0.635907322	0.141058675	0.767727539	0.7225296170000001	0.5399150420000001	0.5595499918267208	0.3601043798686959	0.4551601331555151	1.4274000578826054	0.513389736099676	insig
LIPID-N-1449	C42H83O8P	PA(18:0_21:0)	GP	PA	LMGP10010317	0.0	0.0	0.0	6.06004762	6.46069198	19.1718258	22.4022167	23.902731699999997	21.7913676	13.1667696	18.6701117	23.3816764	0.189731402	0.0	0.0	0.0	7.74515563	0.38463050200000004	13.512912599999998	0.105832861	4.3879017	3.74476367	0.51455741	14.393457000000001	15.260191599999999	12.117241400000001	1.1040376818155027	0.06525368618407205	0.20759926882086024	2.1505388237237275	1.1046981765223232	insig
LIPID-N-1450	C44H87O8P	PA(18:0_23:0)	GP	PA	-	0.0	0.0	0.0	0.135679524	0.232212878	0.435677479	0.5151133	0.924152195	0.731773036	0.338726992	0.520583799	0.61737167	0.0373648453	0.0	0.0	0.0	0.0934094174	0.0340453813	0.47042427200000003	0.0	0.544279773	0.583563485	0.09537430449999999	0.5333671879999999	0.29896864100000003	0.37875612200000003	0.5823817812634017	0.31091527614289804	0.4061104636459161	1.4803352738973088	0.5659239618066947	insig
LIPID-N-1451	C44H87O8P	PA(20:0_21:0)	GP	PA	LMGP10010522	0.0	0.0	0.0	0.120705714	0.12150072099999999	0.411739574	0.39921083700000004	0.309347317	0.314436469	0.244579988	0.479577281	0.476495127	0.0	0.0	0.0	0.0	0.11478212300000001	0.0	0.251982524	0.0	0.09699432890000001	0.0793561631	0.0	0.203935547	0.243610627	0.22570664699999998	1.1036178646712635	0.047023546795173204	0.19592532414956745	2.365725769363409	1.2422828487795576	up
LIPID-N-1453	C46H91O8P	PA(21:0_22:0)	GP	PA	LMGP10010697	0.0	0.0	0.0	0.0465720952	0.056974050899999996	0.24802317	0.127230542	0.062303024400000004	0.049473423899999994	0.08989870289999999	0.19638175	0.0832391163	0.0	0.0	0.0	0.0	0.0545271349	0.0	0.048864077699999994	0.0	0.0	0.0	0.0	0.0359186523	0.0458100174	0.0579525237	1.2118009846305264	0.02804824825780817	0.1934854181515485	3.9498349129765065	1.981792355768902	up
LIPID-N-1455	C39H75O8P	PA(16:0_20:1)	GP	PA	LMGP10010532	24.5227027	19.2076104	14.2227041	2.74564762	2.93650168	5.01661724	8.088867	8.39274146	7.34092144	3.54216183	5.20157356	7.75867446	0.512907834	8.69125379	20.5152807	17.1944215	1.56839585	0.8729758209999999	7.36878641	0.153516525	2.95520794	3.31164968	1.58560445	7.53837891	6.38277003	5.5862069000000005	0.44587531461289465	0.450944391634718	0.5388434622400111	1.307737862449504	0.38707337994504654	insig
LIPID-N-1457	C41H79O8P	PA(20:0_18:1)	GP	PA	LMGP10010953	4.41566585	4.85022324	1.96943878	14.100428599999999	12.961364699999999	41.557089899999994	64.4536946	71.4359024	62.54258000000001	35.7219889	44.2534451	66.3554256	2.2321659	0.0	1.62382017	2.3528719	13.2636872	2.32238686	45.3603883	0.569800755	14.812192800000002	12.9558851	4.14721295	47.1452148	43.88493029999999	27.6002999	1.0365177326703436	0.08916807463846078	0.22050206931782082	1.9758007768194035	0.9824374849870567	insig
LIPID-N-1462	C39H73O8P	PA(16:0_20:2)	GP	PA	LMGP10010562	8.2636855	8.1332826	5.20321429	1.2587618999999999	1.03560788	4.23928638	4.10960099	3.20138537	3.73694471	1.69583076	3.87816574	3.46621832	0.06861948650000001	2.07194641	7.42266112	7.04529959	1.08453312	0.13649411	2.80054369	0.018822474	1.34697543	1.08294717	0.678583713	3.62300781	2.91156794	2.91638181	0.6999901757992334	0.23206031841405203	0.3332440989823838	1.4571800620719964	0.5431791605922893	insig
LIPID-N-1464	C41H77O8P	PA(18:1_20:1)	GP	PA	LMGP10010538	42.296511100000004	41.5089295	22.8629082	2.58330476	2.92037001	6.46856348	11.713251199999998	10.6475122	12.086421000000001	7.570475599999999	7.34941341	14.4092268	0.41404410799999997	3.17048028	20.456081100000002	29.6117769	2.55066241	0.423583385	7.21766019	0.149706327	0.793344045	1.24937905	0.45375113799999994	6.71862305	8.18493902	4.50326337	1.000528925011624	0.11202023521707682	0.23609080606411972	2.1387924628651813	1.0967964977804456	insig
LIPID-N-1465	C41H77O8P	PA(20:0_18:2)	GP	PA	LMGP10010354	0.0	0.0	0.0	5.26261905	4.63569438	15.6343837	34.7684729	21.3534634	20.8551891	10.494502800000001	17.6868715	32.7298895	0.7714614879999999	0.0	0.0	0.0	4.13537909	0.9294606320000001	13.359029099999999	0.559534466	1.66885633	1.64956441	1.34031866	13.4676758	13.606010500000002	7.26681659	1.2057136957226309	0.04342155811561315	0.19592532414956745	2.8317532975814848	1.5016955832672951	up
LIPID-N-1470	C41H75O8P	PA(18:0_20:3)	GP	PA	LMGP10010598	16.0907125	25.4760528	4.60985714	0.662033333	0.63346468	1.70957368	3.31807389	2.53359024	2.52781765	3.33339098	3.9700838	2.08437297	0.0398133641	1.23324065	2.96344595	8.24576446	0.7987071029999999	0.062783013	1.5088834999999998	0.0	0.31637618100000003	0.490326228	0.232659079	1.8450293000000002	1.44251742	1.55437281	1.079851632226303	0.1146016753040581	0.23828894961269997	3.2370974623234186	1.6947008027710384	insig
LIPID-N-1471	C41H75O8P	PA(18:1_20:2)	GP	PA	LMGP10010332	8.98412776	6.2899036	4.49145408	1.07762857	0.9166218159999999	4.42074143	7.20527094	4.46554146	3.84162949	2.30151328	3.85692737	6.04183236	0.0739354839	0.0	4.07675676	6.33533058	0.9007422190000001	0.0	2.56123301	0.030876203999999997	0.309384688	0.23997683	0.0660222559	2.96961914	3.00102787	2.7166017000000005	1.4331550542360398	0.016212351072066148	0.1934854181515485	2.325410403462821	1.2174853548399496	up
LIPID-N-1472	C41H75O8P	PA(20:1_18:2)	GP	PA	LMGP10010355	32.2189189	22.859715899999998	8.54459184	3.64639048	3.91931283	8.26219648	15.911133	11.400390199999999	11.989621699999999	5.29546016	7.885167599999999	18.48564	0.301356814	2.5610364	9.2254158	14.125929800000002	1.58418196	0.33853378799999995	6.67949515	0.238328612	0.48536578399999997	0.268790547	0.5528022260000001	6.96325195	10.614547	3.89956522	1.5173154583185742	0.01872844301640167	0.1934854181515485	2.6195188508364082	1.3893018441067424	up
LIPID-N-1474	C43H79O8P	PA(22:1_18:2)	GP	PA	LMGP10010361	2.77697789	1.18819381	1.15157143	0.109631905	0.06324315230000001	0.251667285	0.319414286	0.6890204879999999	0.525628516	0.228009883	0.176238361	0.639551007	0.0372373272	0.0	0.519430873	1.19494318	0.0983607342	0.0149420955	0.339672816	0.0	0.0439961248	0.0447675626	0.0161186646	0.386413086	0.264082753	0.112132934	1.0346632975072956	0.10252281224063053	0.23138426016395017	2.6875648717742546	1.4262995785374368	insig
LIPID-N-1480	C37H65O8P	PA(18:1_16:3)	GP	PA	-	0.0	0.0	0.0	0.0	0.0	0.0	0.0	0.0	0.0	0.0	0.0	0.0	0.278567479	0.0	0.0	0.0	0.0	0.157939244	0.0942082524	0.0798757318	0.23022778800000002	0.124206673	0.427081437	0.152140625	0.0	0.030921239399999998	1.0568327612249462	0.06817461282777838	0.20759926882086024	0.21484441321542824	-2.21863583293116	insig
LIPID-N-1483	C42H75O8P	PA(19:0_20:4)	GP	PA	LMGP10010470	2.35603931	5.22409944	0.0	0.514109524	0.7977510809999999	1.40048193	2.29395074	1.80007805	1.9929195	0.7858925259999999	1.95094972	1.53305393	0.0	0.0	1.4868763	1.93383264	0.544786113	0.020649721	1.07418447	0.0	0.179908318	0.170935125	0.0	1.03535156	1.26571429	0.8329535229999999	1.4233245541603616	0.039772933806236935	0.19592532414956745	2.4164846858924784	1.2729098519322077	up
LIPID-N-1484	C43H77O8P	PA(18:0_22:4)	GP	PA	LMGP10010797	63.516461899999996	87.3318113	49.617755100000004	5.48657143	5.23661701	14.4993513	12.8265025	21.5678049	21.6168768	6.78752316	17.2912477	19.7445094	0.030761422000000004	2.29091507	59.245322200000004	66.34607439999999	4.15213887	0.183582765	14.9724272	0.029609726200000002	3.04748582	3.13338276	0.197610015	15.945117199999999	15.3523519	15.735982	0.5927650561632822	0.3189025966160334	0.4146870663661254	1.6226414233110915	0.6983442235668149	insig
LIPID-N-1486	C43H77O8P	PA(20:0_20:4)	GP	PA	LMGP10010636	0.0	0.0	0.0	17.972904800000002	18.451754	41.9494903	59.86798029999999	85.137561	75.2173618	26.3157505	39.2589385	64.3295647	0.18594535899999998	0.0	0.0	0.0	20.0496409	0.359592064	45.8990291	0.14438715800000002	9.10488658	8.18001854	0.5708902379999999	47.6733398	49.6000871	36.9735632	0.9476199328922269	0.12797519066878724	0.24629213594686852	1.9614577504634763	0.9719262602922556	insig
LIPID-N-1487	C43H77O8P	PA(20:1_20:3)	GP	PA	LMGP10010607	0.0	0.0	0.0	0.357420952	0.43922585299999994	1.00917516	1.74515764	0.93651122	1.48069835	0.7566707840000001	0.985521415	0.9726640679999999	0.0	0.0	0.0	0.0	0.202261772	0.0	0.367651456	0.0	0.164032136	0.0389112141	0.0	0.584499023	0.541321429	0.436238381	1.502596572107992	0.013242732704355973	0.1934854181515485	3.718783730117802	1.8948308489020256	up
LIPID-N-1489	C45H81O8P	PA(20:0_22:4)	GP	PA	LMGP10010525	60.470270299999996	79.77980720000001	43.0738265	8.618	7.884286400000001	18.024096399999998	19.336601	39.65795120000001	39.102812799999995	13.163557800000001	18.7139665	33.6663418	0.0718512179	2.62868554	58.170997899999996	69.51239670000001	5.84237031	0.300345319	24.7852427	0.0349254958	5.14587902	4.52227062	0.565392008	25.7283203	27.626742200000002	21.981809100000003	0.7362397300341529	0.25673633616537933	0.35337576836347967	1.545758617909877	0.6283150489308074	insig
LIPID-N-1493	C43H75O8P	PA(18:0_22:5)	GP	PA	-	0.0	0.0	0.0	5.04571429	5.02748679	17.5689527	29.9280788	40.9118049	32.0150339	14.493082099999999	15.9331471	23.2358025	0.424861751	0.0	0.0	0.0	3.40446927	0.6544637320000001	21.1550485	0.08860434369999999	5.59922495	5.01048193	1.0764694	20.2474609	19.758101	15.369914999999999	0.9580061201297901	0.13491447440496473	0.2486554849258054	1.9984353985706547	0.9988709369474371	insig
LIPID-N-1494	C43H75O8P	PA(20:1_20:4)	GP	PA	LMGP10010548	45.342113	69.0679858	57.64234690000001	4.90685714	5.50341182	9.45143652	20.7844828	22.9726829	19.8312318	7.53273626	11.616573599999999	18.0994152	0.143855168	0.0	48.9477131	47.9850723	4.8812929	0.0	9.74718447	0.0495096317	0.924569943	1.00680259	0.114894284	11.7099609	15.3333624	10.117291400000001	0.7166390912430554	0.16618901630975072	0.2761614747106222	1.9420480381288023	0.9575788874270537	insig
LIPID-N-1497	C45H79O8P	PA(22:1_20:4)	GP	PA	LMGP10010643	5.13375921	4.67608321	3.11921429	0.22047619	0.23575396399999998	0.348033364	0.907753695	0.9077892679999999	1.03206596	0.450957999	0.476156425	0.61179987	0.0	0.0	2.60908004	4.10489153	0.247521149	0.0304274024	0.537667961	0.0	0.0589067108	0.0883730306	0.0	0.562039063	0.39193641100000004	0.394798601	0.7334753130211994	0.25075586537457073	0.3489094580783216	2.007596096562297	1.0054690461315126	insig
LIPID-N-1498	C47H83O8P	PA(24:1_20:4)	GP	PA	-	0.0	0.0	0.0	0.277497619	0.253679	0.7852038920000001	0.710965517	1.45825366	0.92228516	0.527133416	0.739337989	0.767745289	0.0	0.0	0.0	0.0	0.252447725	0.0	0.609901942	0.0113875354	0.12431001900000001	0.131940686	0.0210538189	0.77009082	0.44093292700000003	0.432578711	1.0951344674406913	0.06870658168468093	0.20759926882086024	2.3051598404516076	1.2048667910154427	insig
LIPID-N-1504	C43H73O8P	PA(20:2_20:4)	GP	PA	LMGP10010579	6.57213759	10.5008625	3.78889796	0.802580952	1.40673715	3.4165431000000006	5.24182266	5.6344878	4.23815713	1.97901174	3.58625698	5.54188434	0.0	0.0	5.70909563	6.51110537	0.697186752	0.0	3.60257282	0.0	0.376966919	0.0476406858	0.031420586699999996	2.85549805	4.71642857	3.25735132	1.139927999484048	0.07355564180596527	0.20903733266644103	1.8956617271132015	0.9227015443223351	insig
LIPID-N-1506	C45H77O8P	PA(20:0_22:6)	GP	PA	LMGP10010834	13.062751800000001	15.4560122	10.805612199999999	0.683033333	0.9007736670000001	1.75341983	4.79751232	4.758156099999999	4.65919496	1.96970352	1.77796089	3.79808317	0.0	0.0	8.52006237	15.185433900000001	0.82943336	0.0402460632	2.35079612	0.0	0.31714839300000003	0.293242817	0.0	2.15412109	2.94713415	1.85850075	0.7656205468107458	0.22605310863330444	0.3298114854959912	1.8675206322586237	0.9011241819129174	insig
LIPID-N-1510	C43H71O8P	PA(18:2_22:5)	GP	PA	-	0.0	0.0	0.0	0.42276	0.456960115	1.36492122	2.55382759	0.907943415	0.857358875	0.629752934	1.2875419	1.19270955	0.115138249	0.0	0.0	0.0	0.243569832	0.058249101100000006	0.413234951	0.0273120869	0.304012287	0.333848007	0.7075720790000001	0.421616211	0.688190767	0.450509245	1.2578431889580717	0.04446569615158591	0.19592532414956745	2.6832802721022655	1.4239977538358584	up
LIPID-N-1511	C45H75O8P	PA(20:2_22:5)	GP	PA	-	3.02068305	1.91814815	0.768857143	0.283162381	0.210660259	2.51194625	1.97584236	1.85841951	1.01754607	0.716460778	2.71662011	1.63155296	0.0	0.518528817	1.21165281	0.547329545	0.845610535	0.404426534	0.69173301	0.0	0.326573724	0.368224282	1.09518968	0.8518076170000001	0.6936463409999999	1.88926537	1.300538292140167	0.03480265388492512	0.19592532414956745	1.972672826166414	0.9801517005078054	up
LIPID-N-1512	C45H73O8P	PA(20:3_22:5)	GP	PA	-	0.0	0.0	0.0	0.14051333300000002	0.169070639	0.78371177	0.813699507	0.42448487799999995	0.289666343	0.45266707799999994	1.00052142	0.287738791	0.0	0.0	0.0	0.0	0.179784517	0.0413428394	0.23215534	0.0	0.17957183399999999	0.16743466199999998	0.565113809	0.245510742	0.242207317	0.582183908	0.8305469798511744	0.19304647667355102	0.2989966130219861	1.7911817269710952	0.8409117154923773	insig
LIPID-P-0001	C7H15NO3	DL-Carnitine	FA	CAR	-	0.6986044229999999	0.987163876	0.9747091840000001	0.286354286	0.163753003	0.34483595899999997	0.17981280800000002	0.707902439	0.484659554	0.31220012399999997	0.472469274	0.21834437899999998	0.060525872300000005	0.437379171	0.452012474	0.6418181820000001	0.129964086	0.0649690019	0.206638835	0.13895373	0.238836484	0.149152919	0.08841628730000001	0.17536523399999998	0.236973868	0.133052974	1.0308346852030208	0.038373351755174895	0.19592532414956745	1.904403383586303	0.9293390972703015	up
LIPID-P-0002	C9H17NO4	Carnitine C2:0	FA	CAR	LMFA07070049	4.97842752	6.95981735	5.05740816	2.16765714	1.05176358	1.46430028	0.82544335	4.37198049	2.92758487	2.15184682	2.51407821	2.08181936	0.627623436	3.71898888	3.76804574	3.51053719	1.27175579	0.927904526	1.41752427	0.834961284	2.49227788	1.28130677	1.22890238	1.18759766	3.42702091	0.8326536729999999	0.749913447732053	0.18255998609916874	0.289201975807478	1.4355405954131975	0.52159412885453	insig
LIPID-P-0003	C10H19NO4	Carnitine C3:0	FA	CAR	LMFA07070105	0.8218083540000001	0.7918518520000001	1.67704082	0.5570666670000001	0.263194618	0.5528563479999999	0.366041379	1.55070244	1.00459748	0.680963558	0.8789385470000001	0.76948668	0.18143778800000002	0.556385238	0.581361746	1.12940599	0.33316201100000004	0.224509609	0.632508738	0.180983947	0.9407863890000001	0.494557924	0.259431462	0.550449219	0.9181097559999999	0.259536232	0.6714542629132372	0.13189160234977781	0.24708020495979585	1.429785775116866	0.51579900411646	insig
LIPID-P-0004	C11H21NO4	Carnitine C4:0	FA	CAR	LMFA07070054	0.134047174	0.193796043	0.120912755	0.0785047619	0.0351911581	0.0952298424	0.0501507389	0.15067122	0.100982541	0.08282273009999999	0.133977654	0.0988356075	0.042921659	0.0737785642	0.058218815	0.10211208699999999	0.0342110136	0.053567265999999995	0.059827184500000005	0.0929431539	0.0964574669	0.048387025	0.0403097623	0.0499652344	0.110162021	0.0281401299	1.3557858918983612	0.02333839106116733	0.1934854181515485	1.554150922450594	0.6361266096006053	up
LIPID-P-0006	C11H21NO5	Carnitine C4-OH	FA	CAR	LMFA07070071	0.0445782801	0.124224252	0.0360128571	0.045056	0.0200847669	0.0670142725	0.006389162560000001	0.102983415	0.069556547	0.048110685599999994	0.10230446900000001	0.044659129299999996	0.00773811718	0.0293261881	0.0285093555	0.025646487599999997	0.0180031125	0.0235595164	0.0206109709	0.0136680831	0.0443795841	0.021369786800000002	0.012649823000000001	0.022219726600000003	0.0717491289	0.009584607700000001	1.425235628021558	0.018860773601436984	0.1934854181515485	2.1059528724853016	1.0744731517518091	up
LIPID-P-0007	C13H25NO4	Carnitine C6:0	FA	CAR	LMFA07070070	0.08002800980000001	0.13939726	0.0182542347	0.0272070476	0.016998029799999998	0.07077553290000001	0.014083645300000001	0.0273157073	0.0219225994	0.0402478073	0.08296238360000001	0.018924366499999998	0.0207677419	0.0643109201	0.026974844100000003	0.0187402376	0.0153714286	0.0169864228	0.0214783495	0.0214994334	0.0308063327	0.0150966636	0.015306676799999999	0.0183999023	0.0227683798	0.012058071	1.0746899638254446	0.07282002430629099	0.20903733266644103	1.9309168779332406	0.9492860605212834	insig
LIPID-P-0008	C12H23NO5	Carnitine C5-OH	FA	CAR	LMFA07070073	0.05746732190000001	0.0569411466	0.118183673	0.0435742857	0.022368284500000002	0.0398242817	0.031706798	0.186230244	0.128399612	0.0591320568	0.0564081937	0.0863612736	0.0406183015	0.0691334681	0.0549100832	0.0702427686	0.0434336792	0.0865424675	0.048454757300000005	0.0630338055	0.10431758	0.0491484708	0.0320141629	0.0382859375	0.103226481	0.022526736600000003	0.4538358271568411	0.4704678484428809	0.558002108410269	1.1807594875922576	0.23971512782157867	insig
LIPID-P-0009	C13H25NO5	Carnitine C6-OH	FA	CAR	LMFA07070072	0.0	0.0	0.0	0.007074095240000001	0.004024642	0.011791658899999998	0.00408734975	0.0123633171	0.00828104753	0.00753576282	0.0134195531	0.00818525016	0.00511576037	0.0	0.0	0.0	0.00450981644	0.0104939244	0.0103661165	0.0149564684	0.015539886599999999	0.0074650231700000005	0.011138745600000001	0.00961546875	0.009628658540000001	0.00241753123	0.13853108243952544	0.5878108193532935	0.6663682870524127	0.8517324502644602	-0.23152777863239793	insig
LIPID-P-0010	C15H29NO4	Carnitine C8:0	FA	CAR	LMFA07070095	0.062246683	0.144947742	0.035542449	0.047345714299999994	0.043774147	0.220680259	0.0233121182	0.0596398049	0.0458886518	0.0573025324	0.147951583	0.030827030499999998	0.0246383147	0.0373935288	0.0397511435	0.031961157000000004	0.022982043100000002	0.0190933664	0.0422062136	0.0123952786	0.0612899811	0.041044671	0.0279508346	0.04645625	0.0373926829	0.0224789605	1.0883026771931323	0.041334384709058	0.19592532414956745	2.134053636801962	1.093596436975715	up
LIPID-P-0011	C13H23NO6	Carnitine C6-2OH	FA	CAR	LMFA07070087	0.0	0.0	0.0	0.0243373333	0.0170271024	0.0792066728	0.028680788199999998	0.0571129756	0.0473920466	0.033303767799999995	0.0645314711	0.0380493827	0.0289013825	0.0	0.0	0.0	0.0389162011	0.0342192188	0.0390594175	0.0405707271	0.094731569	0.0766661724	0.0228228629	0.0593398437	0.030006446000000003	0.0294962519	0.23768922977110601	0.7335661998616296	0.7933825690126892	0.8984910411395717	-0.15442397620272827	insig
LIPID-P-0012	C16H31NO4	Carnitine C9:0	FA	CAR	LMFA07070029	0.0	0.0	0.0	0.00157929524	0.0012638587199999998	0.0105999073	0.00200269951	0.00279517073	0.00219667313	0.00124016677	0.008096945999999999	0.00198005198	0.0026251349600000004	0.0	0.0	0.0	0.00184990423	0.00306752635	0.00232038835	0.0012759206800000002	0.0031074480199999996	0.00110027804	0.00118453212	0.003853125	0.00359031359	0.0011970065	0.4230102069779492	0.3544306722901417	0.4504480408286731	1.5248482664419303	0.6086656911065145	insig
LIPID-P-0013	C17H33NO4	Carnitine C10:0	FA	CAR	LMFA07070059	0.0765100737	0.130320142	0.055275	0.0686804762	0.0427219606	0.283403151	0.043306206900000005	0.101742439	0.07538545099999999	0.0809302038	0.216180633	0.043634308	0.0168048716	0.0421362993	0.050234927199999994	0.0673868802	0.00806664006	0.014710973300000001	0.0670073786	0.00613639282	0.0593954631	0.0497975904	0.044550935800000004	0.110820313	0.0523578397	0.023350924500000002	1.0518208685085317	0.04449412265521965	0.19592532414956745	2.0721362804209034	1.0511188894249972	up
LIPID-P-0014	C19H37NO4	Carnitine C12:0	FA	CAR	LMFA07070062	0.034489828	0.070493658	0.0069630612199999995	0.00494857143	0.007552186450000001	0.045491380899999996	0.00557832512	0.0124687805	0.00883165858	0.0265588635	0.043108752300000004	0.0126018843	0.00445682686	0.0	0.0	0.0	0.00407565842	0.00551876007	0.0130740777	0.0024105948999999997	0.0076370510400000004	0.0081747544	0.012117703600000002	0.012425293	0.00717961672	0.0064391304299999995	1.3986557030766096	0.019305899892581285	0.1934854181515485	3.586771753045868	1.8426859412179533	up
LIPID-P-0015	C20H39NO4	Carnitine C13:0	FA	CAR	-	0.0	0.0	0.0	0.0018764619	0.00200103796	0.0176794254	0.0102352217	0.007940292679999999	0.00637086324	0.0196284126	0.0190119181	0.00901773879	0.00464868993	0.0	0.0	0.0	0.00177481245	0.0014350589000000002	0.00569467961	0.0049424740299999995	0.0041996219299999995	0.0048792956400000006	0.0182010116	0.00584363281	0.0105188153	0.00301095452	0.8432342227697739	0.2479133252596395	0.34679342430854654	1.6266030073440167	0.701862186337765	insig
LIPID-P-0016	C19H37NO5	Carnitine C12-OH	FA	CAR	LMFA07070039	0.0	0.0	0.003421	0.006897476190000001	0.00392841903	0.015078962	0.0019429359600000003	0.0069745561	0.00501338506	0.011912909199999999	0.013045716899999999	0.00530986355	0.00112205398	0.00238072801	0.0	0.0	0.0019073743	0.00262018599	0.0042336699	0.0	0.006080680529999999	0.0046057089899999995	0.00847713708	0.00511921875	0.00434533101	0.0036020589700000005	0.8056821704915939	0.13575985799518414	0.248718896056656	1.721090034963779	0.7833225707065075	insig
LIPID-P-0017	C21H41NO4	Carnitine C14:0	FA	CAR	LMFA07070102	0.305833907	0.49894063899999996	0.060658673499999996	0.11327381	0.117644402	1.01084337	0.150315271	0.245893659	0.203211445	0.9641445340000001	1.09052142	0.187817414	0.08495128369999999	0.108949444	0.08031081080000001	0.0649085744	0.244320032	0.122267824	0.205152427	0.0430058546	0.135273157	0.167079703	0.245764289	0.199357422	0.140909408	0.104654673	1.2539909928188995	0.04033721536293289	0.19592532414956745	2.703638682173172	1.434902360840845	up
LIPID-P-0018	C22H43NO4	Carnitine C15:0	FA	CAR	-	0.0341706143	0.061524099400000004	0.0127647449	0.0132197619	0.0176885151	0.228093605	0.0253712315	0.0341593171	0.026357517	0.111621371	0.225029795	0.0297795971	0.010029756400000001	0.0121342265	0.0123633576	0.00701663223	0.0320951317	0.0149987601	0.0359312621	0.00942326723	0.016872495300000002	0.0180027804	0.0343975721	0.0378961914	0.020263414599999998	0.011042428799999999	1.0197059499256744	0.0651718999159672	0.20759926882086024	3.1619332689559174	1.6608069206493967	insig
LIPID-P-0020	C21H41NO5	Carnitine C14-OH	FA	CAR	LMFA07070045	0.0	0.0	0.0	0.0012527381	0.0018836569	0.0028045505100000004	0.000504275862	0.0015288	0.00237753637	0.00765917233	0.0022421973899999998	0.00185231969	0.000677011192	0.0	0.0	0.0	0.0	0.0014146435199999998	0.00146220388	0.0	0.00244824197	0.0013158665400000002	0.00295000506	0.00153010742	0.0017249128899999998	0.00123354823	0.8205968791125184	0.2989609980394126	0.3940235737484219	1.6181121910230651	0.6943116397959037	insig
LIPID-P-0021	C23H45NO4	Carnitine C16:0	FA	CAR	LMFA07070004	3.57497789	5.1651446	2.22242857	2.69180952	2.85918309	13.230213199999998	4.61152709	6.70919024	6.87740058	8.44928968	13.786219699999998	6.6611436	2.1103555	1.82484328	2.32534304	1.91604339	4.2379569	3.19434594	5.65537864	1.05607177	4.07402647	3.98183503	4.01485078	5.35265625	5.02114983	2.41847076	1.180892077900123	0.03773801280194024	0.19592532414956745	1.7515792639516574	0.8086562756778136	up
LIPID-P-0022	C23H45NO5	Carnitine C16-OH	FA	CAR	LMFA07070113	0.0	0.0	0.0	0.029332381	0.0292582412	0.0692630213	0.0101001478	0.022353561	0.0212813773	0.230863496	0.0839340782	0.0203978558	0.009984463459999999	0.0	0.0	0.0	0.016982921	0.0160794172	0.0129595146	0.0038810576	0.0109534026	0.011955328999999999	0.0216890238	0.00927253906	0.0122066202	0.0166302349	1.1157744777497387	0.10788049012991675	0.2342226712790901	3.9723126829057507	1.9899791899162598	insig
LIPID-P-0023	C25H49NO4	Carnitine C18:0	FA	CAR	LMFA07070008	2.89745455	6.06854389	1.31502551	3.20598095	3.33656896	21.2646895	4.56260099	7.94887805	6.20764306	15.5445337	21.248603399999997	8.37283951	1.98623436	0.995465116	1.61330042	1.14994835	3.60555467	4.1833849999999995	5.55374757	0.948630784	4.02907372	3.31670992	4.07500253	6.22476562	4.93466899	2.88435782	1.2249238176446546	0.035174427469917516	0.19592532414956745	2.3890733528709687	1.256451150235666	up
LIPID-P-0024	C27H53NO4	Carnitine C20:0	FA	CAR	LMFA07070052	0.189462408	0.485901573	0.0251332653	0.228066667	0.215709755	3.99332715	0.28666798	0.515289756	0.395305529	1.39986411	3.57575419	0.364665367	0.0830046083	0.023760161800000002	0.0288530146	0.0176489669	0.37787390299999996	0.106094854	0.18669320399999997	0.0351899906	0.167589792	0.126121409	0.155759231	0.158490234	0.127554878	0.09752373810000001	1.0431000054225823	0.055445032864573106	0.20130377004117378	7.30704265153464	2.869287628443039	insig
LIPID-P-0025	C25H49NO5	Carnitine C18-OH	FA	CAR	LMFA07070043	0.0285928256	0.03111862	0.0	0.025841714300000002	0.0250145123	0.130304912	0.0179461576	0.036609561	0.029872259900000003	0.37960963600000003	0.132608007	0.0304821313	0.0101199473	0.00457959555	0.00455128898	0.00327985537	0.025219154	0.014187538700000002	0.0186346602	0.006098017	0.0134289225	0.0124758109	0.019437127	0.0152875	0.015388763100000001	0.0170889555	1.2139415903767383	0.07964908479275395	0.21776164431389497	5.1758507288198095	2.371796010704308	insig
LIPID-P-0026	C10H17NO6	Carnitine C3:1-2OH	FA	CAR	LMFA07070080	0.0406415725	0.106400304	0.0318091837	0.0435011429	0.0188728976	0.0729227062	0.006036847289999999	0.101376585	0.0737179437	0.0442806671	0.10655214199999999	0.0589925926	0.00868400263	0.026870576299999997	0.022817671499999997	0.0207884298	0.0175092578	0.025677123399999998	0.0232375728	0.0116083097	0.0407599244	0.0207759036	0.0135983814	0.020594531200000002	0.0717599303	0.0088017991	1.471853018766956	0.013004631152426076	0.1934854181515485	2.19762894385517	1.1359478166555184	up
LIPID-P-0027	C11H19NO6	Carnitine C4:1-2OH	FA	CAR	LMFA07070101	0.0681012285	0.0605205479	0.143179592	0.05200809519999999	0.0222541086	0.043569972199999994	0.0353881773	0.20069073199999998	0.147645975	0.0696633725	0.0626595903	0.0898076673	0.0423670836	0.0923301314	0.07039604990000001	0.097821281	0.0472370311	0.0909752015	0.0483126214	0.0627633617	0.10276087	0.0549868397	0.0363461811	0.047134765599999996	0.116781359	0.024405197400000002	0.4057264730607754	0.5080091678330108	0.591528631977943	1.1631886872866544	0.21808514335672743	insig
LIPID-P-0028	C12H21NO4	Carnitine C5:1	FA	CAR	LMFA07070108	0.0	0.0	0.0	0.006270190479999999	0.00260344065	0.00440048193	0.00293424631	0.0144892683	0.00957590689	0.00799054972	0.00933240223	0.010582716	0.005533851219999999	0.0	0.0	0.0	0.0039871987200000005	0.00863099814	0.00610772816	0.00620494806	0.013205198500000001	0.006918294720000001	0.0051800202299999995	0.00503144531	0.0132445993	0.00254156922	0.2563863988786581	0.9085863985374285	0.93287627498987	1.0374521949630862	0.05304485966085377	insig
LIPID-P-0031	C15H27NO4	Carnitine C8:1	FA	CAR	LMFA07070014	0.0873066339	0.0929041096	0.0646239796	0.0399645714	0.0297795291	0.138433735	0.0423680788	0.066659122	0.052761202699999996	0.045356887	0.11725698300000001	0.0193046134	0.060637788	0.0526425683	0.0376698545	0.0600774793	0.0141888268	0.012276751399999999	0.048516116500000005	0.0238067044	0.0549258979	0.0287006487	0.0283148204	0.04838125	0.030528571400000003	0.043551824100000004	1.1540579274497613	0.014466419093016287	0.1934854181515485	1.7729329260887858	0.8261379569757356	up
LIPID-P-0032	C15H27NO5	Carnitine C8:1-OH	FA	CAR	LMFA07070038	0.0	0.0	0.0	0.0009615047620000001	0.00107549736	0.00783936979	0.0018832660100000002	0.00242087805	0.00177646945	0.00125524398	0.00441594041	0.00134639376	0.000382506912	0.0	0.0	0.0	0.000934006385	0.00245738376	0.00235232039	0.000904566572	0.00102640832	0.000666020389	0.0	0.00257296875	0.0019814547	0.0008394402800000001	0.5783515925640352	0.280429695761612	0.37709394112091416	1.7006044787768697	0.7660476425544279	insig
LIPID-P-0033	C17H31NO4	Carnitine C10:1	FA	CAR	LMFA07070056	0.0220007862	0.0400811771	0.0199303571	0.0204259048	0.0156555502	0.0992891566	0.0172793103	0.0342902439	0.027753734199999998	0.025855219300000003	0.06761527	0.015757115	0.0215078341	0.0188550556	0.0165540021	0.0175866219	0.0034156424600000003	0.00398921265	0.0346580583	0.0025518413600000003	0.0172518904	0.0119152919	0.014680526000000001	0.04223125	0.0211301394	0.0162368816	0.9134106464382037	0.048615364875259845	0.19797039065074487	1.9336315635614105	0.9513129281860652	insig
LIPID-P-0034	C17H31NO5	Carnitine C10:1-OH	FA	CAR	LMFA07070047	0.0	0.0	0.0	0.00116838095	0.00104554061	0.0067693419799999995	0.00203854187	0.0033272487800000005	0.0030417458799999997	0.00203679432	0.005337951579999999	0.0019874204000000003	0.0011425279800000002	0.0	0.0	0.0	0.0	0.00122096094	0.00161997087	0.0	0.00220661626	0.0021868860100000003	0.0014601011600000001	0.0019637109399999997	0.00160486934	0.00106186407	0.9073254326178247	0.0904921918996286	0.22226954205649516	2.0934737018985556	1.065898795136329	insig
LIPID-P-0035	C19H35NO4	Carnitine C12:1	FA	CAR	-	0.0228249631	0.0446855403	0.0158316837	0.016443619	0.011052667	0.0626895273	0.0113282266	0.033117561000000004	0.0283161979	0.021842866000000002	0.0498592179	0.020462508100000002	0.0099001975	0.0153381699	0.0237519751	0.0248258264	0.004127502	0.00735809051	0.026541553399999997	0.00246693107	0.026770415899999997	0.019138276200000002	0.0225551846	0.033299023399999995	0.022049216	0.0123178411	0.802598733722757	0.13255029081373498	0.24708020495979585	1.4482197028308559	0.5342804837337778	insig
LIPID-P-0036	C19H35NO5	Carnitine C12:1-OH	FA	CAR	LMFA07070024	0.0	0.0	0.0	0.00231335238	0.0016772801500000002	0.00743977757	0.00103437438	0.00314612683	0.00281348206	0.00326833848	0.00520521415	0.0029389213800000004	0.00183144174	0.0	0.0	0.0	0.0010648763	0.0011269559800000002	0.0022606213600000003	0.002207356	0.00349126654	0.0016758294699999998	0.00196968134	0.0018537890600000002	0.00202646341	0.0010693453300000002	0.8086899933313699	0.15000894065590598	0.26242571273017606	1.6893202256756374	0.7564428297405263	insig
LIPID-P-0037	C21H39NO4	Carnitine C14:1	FA	CAR	LMFA07070057	0.0846240786	0.187917301	0.0367463265	0.0419293333	0.039607112	0.122174235	0.0166576847	0.0578634146	0.054750727400000004	0.10869363800000001	0.13021880800000002	0.046982975999999996	0.0338499013	0.0555965622	0.060077442800000005	0.043886363600000006	0.016946129299999998	0.0401071296	0.0558528155	0.00841299339	0.0608744802	0.0533872104	0.0844845726	0.0614699219	0.0527041812	0.0398850575	1.0001685495357717	0.10824135318667177	0.23430880459844822	1.518129273455508	0.6022946459788951	insig
LIPID-P-0038	C21H39NO5	Carnitine C14:1-OH	FA	CAR	-	0.0	0.0	0.0	0.00455051429	0.00506641038	0.00936543095	0.00152296059	0.00603976585	0.00400512124	0.0076733168599999995	0.0104053073	0.00410895387	0.0025390322600000004	0.0	0.0	0.0	0.0015288028699999999	0.0042680967100000005	0.00528691262	0.0015940887599999998	0.005470170129999999	0.00434813716	0.009481841170000001	0.00655671875	0.00357491289	0.0038592303799999993	0.39071647940395327	0.5711373633386703	0.6510073539930624	1.2024825443636826	0.26601595150655777	insig
LIPID-P-0039	C23H43NO4	Carnitine C16:1	FA	CAR	LMFA07070097	0.149321867	0.331602232	0.13860510199999998	0.180202857	0.164968765	0.6452122339999999	0.11333990099999999	0.278842927	0.286083414	0.54912168	0.648283054	0.19148603	0.156941409	0.145819009	0.143935551	0.105617769	0.19644852399999999	0.22092932399999998	0.206502913	0.0582288952	0.38631758	0.358700649	0.457814871	0.18220703100000002	0.174883275	0.211984008	0.7123911968903114	0.24048953703894874	0.3403241848106947	1.34555546289196	0.4282018591240439	insig
LIPID-P-0040	C23H43NO5	Carnitine C16:1-OH	FA	CAR	LMFA07070044	0.0205843735	0.0249716895	0.027820204100000002	0.017340428600000003	0.00840269101	0.0200382762	0.010882610800000001	0.0317549268	0.00950440349	0.0344978382	0.0232638734	0.012697855800000001	0.00866319947	0.0297245703	0.0280975052	0.029276652900000002	0.0158521947	0.0125372598	0.0131384466	0.00563833805	0.0265952741	0.0142223355	0.012116439	0.0286655273	0.0156805749	0.00786466767	0.09518475916866626	0.8090264280816941	0.8485762462769172	1.0459988918292589	0.06488132314003639	insig
LIPID-P-0042	C25H47NO4	Carnitine C18:1	FA	CAR	LMFA07070096	1.89528747	2.94676814	2.85879592	3.75001905	3.91732821	8.76389249	3.64537931	9.62318049	8.67123181	7.81507103	8.50446927	7.31397011	3.53806452	1.75074823	2.40099792	2.25371901	3.6069593	4.61066336	7.99405825	1.22123702	7.87924386	6.7686747	6.53834092	7.11785156	5.71170732	3.18624688	0.5063633984787306	0.37142176319846787	0.46611144626205775	1.1999167736125964	0.2629343437835206	insig
LIPID-P-0043	C27H51NO4	Carnitine C20:1	FA	CAR	LMFA07070010	0.0	0.0	0.0	0.007217428570000001	0.006663767420000001	0.017374420800000002	0.00443138916	0.013525756100000001	0.00961617847	0.00798048178	0.0184877095	0.008546198829999999	0.0036679131	0.0	0.0	0.0	0.00597813248	0.0076099194	0.0069310291299999995	0.000980302172	0.004596937620000001	0.0017895458800000002	0.00928254932	0.00705957031	0.00687937282	0.00405213393	0.9727872607859226	0.10981020610233252	0.2357001841868151	1.7678052918360956	0.8219593833427525	insig
LIPID-P-0044	C29H55NO4	Carnitine C22:1	FA	CAR	-	0.00633719902	0.0068220700199999994	0.0061919387800000005	0.0226748571	0.025136568999999997	0.118747915	0.161652217	0.0156450732	0.0167946654	0.065147622	0.104495345	0.024060298900000002	0.404344964	0.216424671	0.08771257800000001	0.006691219010000001	0.012773503600000001	0.465485431	0.336928155	0.21403116100000003	0.654952741	0.537056534	0.576863935	0.342255859	0.0176236934	0.37015492299999997	1.6298376413107454	0.005366677069367502	0.1934854181515485	0.25477008359317105	-1.9727322159812297	down
LIPID-P-0045	C25H47NO5	Carnitine C18:1-OH	FA	CAR	LMFA07070025	0.0	0.0	0.0	0.0273971429	0.0298193176	0.041946617199999994	0.006567832510000001	0.0187702439	0.0122962173	0.137646078	0.039172067000000005	0.018012410700000002	0.0158042133	0.0	0.0	0.0	0.015336153200000001	0.0303042777	0.0133587379	0.00530946176	0.0252206994	0.023949212200000004	0.0348161861	0.00921945313	0.0149493902	0.0320227886	0.793475773867704	0.31732176580968685	0.41373767320494464	1.6990479956080244	0.7647266071116952	insig
LIPID-P-0046	C17H29NO4	Carnitine C10:2	FA	CAR	LMFA07070015	0.0	0.0	0.0	0.00157039048	0.0016753532000000002	0.0059842076	0.00159438424	0.0023146634100000003	0.0022228128	0.0017041013	0.0044346368700000005	0.00114512021	0.00119647136	0.0	0.0	0.0	0.0	0.0015856106599999998	0.0027428446600000003	0.0008289556190000001	0.00230198488	0.000936645042	0.0009105715730000001	0.00217991211	0.00135179443	0.00186233883	0.613492488363312	0.2141059050504678	0.3184306987447834	1.6218418106101777	0.6976331104443703	insig
LIPID-P-0047	C21H37NO4	Carnitine C14:2	FA	CAR	LMFA07070020	0.0	0.0	0.0	0.0017240952399999998	0.0023443536800000003	0.006575681189999999	0.000615901478	0.0011814243899999999	0.0014365470399999999	0.00130020383	0.005716946	0.0009161338529999999	0.0057362212	0.0	0.0	0.0	0.000960598563	0.0043463856200000005	0.00531782524	0.00194787535	0.0038247637100000003	0.00256782206	0.012708649499999999	0.00396210937	0.0022885191600000004	0.00239164418	0.5095526299478997	0.39710835635585995	0.48769452182087514	0.683286441995447	-0.5494375942419274	insig
LIPID-P-0048	C23H41NO4	Carnitine C16:2	FA	CAR	LMFA07070021	0.0117674201	0.0113500254	0.0	0.00838533333	0.00823339741	0.040769972200000004	0.0027400394099999998	0.0038771122	0.0052200194	0.0112978382	0.0541620112	0.005770032489999999	0.0183279131	0.0075337714900000005	0.008516839920000002	0.00169781508	0.005834988029999999	0.0157433354	0.0064736698999999995	0.00592109537	0.013384121	0.0117614458	0.0361859383	0.00763546875	0.00585052265	0.026322238900000003	0.19615110295296906	0.6680652203220376	0.7389743415086072	1.1899753125001566	0.25093164336259044	insig
LIPID-P-0049	C25H45NO4	Carnitine C18:2	FA	CAR	LMFA07070009	0.727621622	0.8140791479999999	0.9812857140000001	1.14220476	1.20106199	2.81547729	1.34504926	1.93546341	2.07330747	1.98794317	2.72504655	1.89554906	1.99437788	0.772067745	0.83970894	0.82580062	0.8054030329999999	1.55401116	2.40815534	0.539807365	2.39483932	2.13430955	3.24428933	2.16092773	1.80516551	1.33127436	0.029117704495010582	0.83417720936625	0.8724477049930887	1.0395232900879636	0.055922081542123754	insig
LIPID-P-0050	C27H49NO4	Carnitine C20:2	FA	CAR	LMFA07070011	0.0772	0.0990253678	0.0639010204	0.168571905	0.15831283	0.495558851	0.130132512	0.366822439	0.30520271600000004	0.300054355	0.522778399	0.23134048100000001	0.11217643199999999	0.0496687563	0.0770223493	0.052225206600000004	0.16911652	0.22609237399999998	0.27542427199999997	0.0303916903	0.235670132	0.18200741399999998	0.279216995	0.246108398	0.183432056	0.134526237	0.7837471855417806	0.18142231451936552	0.28807839008762315	1.4157942498883196	0.5016116211882351	insig
LIPID-P-0051	C25H45NO5	Carnitine C18:2-OH	FA	CAR	LMFA07070042	0.0	0.0	0.0	0.0049933333299999995	0.0063091302299999995	0.0045351251200000005	0.001704	0.0016078926800000002	0.00229935015	0.008261395920000001	0.00358962756	0.00205646524	0.005071415399999999	0.0	0.0	0.0	0.0	0.00790012399	0.0	0.0	0.0033920226799999996	0.0045832808200000005	0.0138100152	0.0	0.0	0.012493903	0.10290483626165393	0.9327140162283288	0.9503001045231366	0.9584723273596139	-0.06119131532296214	insig
LIPID-P-0052	C27H46O	Cholesterol	ST	Cholesterol	LMST01010001	5340.786239999999	7009.23389	3720.45918	1089.6666699999998	1123.49351	3438.2947200000003	3445.83744	3883.15122	3863.68574	2333.06362	3508.31471	4035.60754	1276.45161	4544.94439	6031.34096	4239.97934	1061.81165	1120.062	2765.78641	1175.86402	1759.7731600000002	1720.5746100000001	1698.4673699999998	3269.63867	2947.65679	1915.15742	0.6627485493884433	0.24315345481351713	0.34309563885195504	1.2866185811488942	0.36358442912891	insig
LIPID-P-0054	C41H72O2	CE(14:0)	ST	CE	LMST01020004	0.0	0.0	0.0	1.29106667	1.1606246999999998	6.09037998	1.81842365	2.18087805	2.6143549999999998	0.5363100679999999	6.26383613	0.63625731	0.632279131	0.0	0.0	0.0	0.866528332	0.42438437700000003	0.733658252	1.23965061	0.40656710799999995	0.38837256700000006	0.19895295899999998	0.22349023399999998	0.622904181	0.418321839	1.1247191527552622	0.04026192688139526	0.19592532414956745	4.20516451870318	2.072162244160377	up
LIPID-P-0055	C42H74O2	CE(15:0)	ST	CE	LMST01020027	0.0	0.0	0.0	3.62682857	3.93755887	3.44170528	1.40119212	1.10873171	0.94300291	1.25541692	3.57540037	0.506378168	0.510235681	0.0	0.0	0.0	0.5154285710000001	0.140156231	0.5176699029999999	0.663282342	0.7538071829999999	0.163383689	0.0	0.816341797	0.82656446	0.728025987	1.3016466721841926	0.017954089395984942	0.1934854181515485	3.962497015043532	1.9864098484675614	up
LIPID-P-0056	C43H76O2	CE(16:0)	ST	CE	LMST01020005	28.711842800000003	20.147539300000002	11.2413265	72.5957143	75.9553099	97.3354958	42.8081773	40.6115122	47.077012599999996	43.3419395	90.3318436	27.621702399999997	21.305595800000003	17.4634985	9.83492723	17.025	13.743894699999998	24.5071296	24.997087399999998	21.925779000000002	35.7642722	41.865801700000006	19.3068285	22.6609375	45.8001742	23.379810100000004	1.4165305029410762	0.013350121508033249	0.1934854181515485	1.9451252484707762	0.9598630547127371	up
LIPID-P-0057	C45H80O2	CE(18:0)	ST	CE	LMST01020007	0.0	0.0	0.0	36.8810476	29.4883229	81.6172382	12.097635499999999	17.9126829	25.890009699999997	44.8537369	89.8592179	4.96122157	5.17695853	0.0	0.0	0.0	2.70202713	4.4449349	3.74005825	3.55928234	5.03085066	5.3807785	2.36727365	3.71716797	4.8974215999999995	8.61629185	1.3522083957172826	0.015803642800495878	0.1934854181515485	7.844551700573259	2.9716910025993766	up
LIPID-P-0059	C47H84O2	CE(20:0)	ST	CE	LMST01020010	0.0	0.0	0.0	6.39504762	6.83469486	15.982483800000002	0.951931034	2.50989268	2.98007759	5.16784435	15.5994413	0.26537232	0.33556023700000004	0.0	0.0	0.0	0.0	0.0	0.0	0.0	0.0	0.0	0.0	0.0	0.0	0.0	1.3128567552199935	0.01565599925848822	0.1934854181515485	Inf	Inf	up
LIPID-P-0060	C49H88O2	CE(22:0)	ST	CE	LMST01020016	0.0	0.0	0.0	8.65285714	9.80836136	22.970713600000003	1.18526108	2.47746341	3.16649855	5.43404571	21.5783985	0.357983106	0.0	0.0	0.0	0.0	0.0	0.0	0.0	0.0	0.0	0.0	0.0	0.0	0.0	0.0	1.2205283931766666	0.022551710499890187	0.1934854181515485	Inf	Inf	up
LIPID-P-0061	C51H92O2	CE(24:0)	ST	CE	-	0.0	0.0	0.0	13.424476199999999	12.244017300000001	65.0038925	2.06669951	9.21806829	10.6457808	6.44978382	61.729050300000004	0.39561923299999996	0.269439105	0.0	0.0	0.0	0.39647087	0.0	0.530831068	0.202128423	0.23863705100000002	0.0686407785	0.0	0.362703125	0.0	0.34163518200000004	1.0293988503842706	0.04730954980633751	0.1960927078620637	84.74679427554095	6.405086891215974	up
LIPID-P-0064	C43H74O2	CE(16:1)	ST	CE	LMST01020006	6.01041769	5.99249112	4.35352041	11.414857099999999	15.6254685	11.042724699999999	5.86689655	4.11051707	6.22034918	3.4923286	12.152327699999999	2.10475634	1.93458855	7.41617796	3.55430353	5.51033058	3.04640064	2.23939244	2.6731068	3.70568461	4.46899811	4.97571826	2.40290339	2.41158203	3.25710801	2.00184908	1.2622359971239558	0.019704978225397903	0.1934854181515485	1.894974948390044	0.9221787760626748	up
LIPID-P-0065	C44H76O2	CE(17:1)	ST	CE	LMST01020023	0.0	0.0	0.0	11.768666699999999	9.67784719	3.82244671	2.39136946	1.01634146	1.38645005	6.21519456	2.06638734	0.984515919	0.275289006	0.0	0.0	0.0	0.0	0.423592064	0.557099029	0.8099036829999999	0.729758034	0.907549583	0.410114315	0.490523437	1.04092334	0.525952024	1.3200858426432658	0.03248333193791269	0.19592532414956745	6.717848527307254	2.747999266342535	up
LIPID-P-0066	C45H78O2	CE(18:1)	ST	CE	LMST01020003	127.627518	87.98325720000001	38.8696939	104.591429	118.54396899999999	122.481001	51.770936	45.6622439	57.3689622	89.9672637	120.50931100000001	22.590123499999997	19.183410100000003	42.9034378	24.797609100000003	37.659814000000004	16.939026300000002	28.5811531	29.847378600000003	26.747497600000003	36.9434783	36.4159407	21.1459788	27.090039100000002	47.5874564	32.6030985	1.9100486975181068	0.0013096264002181116	0.1934854181515485	2.4608914195887794	1.299181004046944	up
LIPID-P-0067	C46H80O2	CE(19:1)	ST	CE	-	0.0	0.0	0.0	5.87990476	5.78246036	2.16873031	0.22947192100000002	0.425596098	0.284248303	6.970290299999999	1.62456238	0.262781027	0.281591837	0.0	0.0	0.0	0.0	0.0	0.0	0.0	0.0	0.0	0.0	0.0	0.0	0.0	1.4051335753366467	0.02493272984492188	0.1934854181515485	Inf	Inf	up
LIPID-P-0068	C47H82O2	CE(20:1)	ST	CE	LMST01020011	15.4967076	5.70629122	0.0	23.455047600000004	26.5904853	25.6001854	2.68542857	6.50263415	6.08756547	34.28906729999999	25.6450652	1.07432099	2.03341672	0.464694641	0.0	0.25982438	0.623407821	0.9235957840000001	1.02138835	0.896568461	0.9026521740000001	1.05408712	1.25877592	1.0018457	0.30847561	4.42921539	1.813194153619785	0.002926215664324599	0.1934854181515485	13.326166665247735	3.7361899369516	up
LIPID-P-0069	C49H86O2	CE(22:1)	ST	CE	LMST01020025	7.21238329	5.26676814	0.304680612	12.257238099999999	12.5623258	19.362928600000004	1.65437438	3.71178537	4.57123181	15.7367511	19.2655493	0.717329435	1.16190257	0.0	0.0	0.0	0.0	0.270123993	0.366772816	0.193847025	0.68826087	0.537560704	0.406181082	0.498626953	0.0	1.44930535	1.7935702342362785	0.0020235444947244168	0.1934854181515485	23.530448118714318	4.556456890693552	up
LIPID-P-0070	C51H90O2	CE(24:1)	ST	CE	LMST01020020	0.0	0.0	0.0	35.658095200000005	34.552715	54.74105649999999	5.40876847	8.44007805	10.284578100000001	23.567263699999998	56.9124767	1.65623132	1.67419355	0.0	0.0	0.0	0.7566943340000001	0.37687290799999995	0.652640777	0.330876298	0.354202268	0.398765524	0.361877592	0.42421289100000004	0.0	2.97630185	1.3896529597094194	0.011346234109469234	0.1934854181515485	35.114573311038676	5.133997999493484	up
LIPID-P-0073	C45H76O2	CE(18:2)	ST	CE	LMST01020008	325.361179	326.06798599999996	192.378571	166.392381	180.984142	161.556997	139.124138	85.9916098	87.8593598	42.3167387	158.540037	61.0625081	38.1793285	311.682508	146.655925	277.065083	41.49529129999999	78.8530688	67.24038829999999	73.0028329	119.87901699999999	119.22984199999999	49.6068791	78.9308594	124.594948	53.14042979999999	0.5446484490825001	0.360322106781782	0.4551601331555151	1.275362797880506	0.3509077037509389	insig
LIPID-P-0075	C47H80O2	CE(20:2)	ST	CE	LMST01020012	60.64226039999999	32.367833600000004	0.0	20.1618095	22.0255646	33.1601483	3.96283744	7.27865366	10.5442289	29.644224800000003	28.208752299999997	1.80849903	2.88962475	1.71704752	1.05636175	0.38910227299999994	0.7707422190000001	0.9508741479999999	0.8363067959999999	1.00545798	0.7051758029999999	0.617278962	1.4688518	1.13985352	0.35251567899999997	6.1882059	1.9067225638128618	0.0028529063371118537	0.1934854181515485	14.693438356458026	3.877100129949121	up
LIPID-P-0079	C47H78O2	CE(20:3)	ST	CE	LMST01020013	165.924324	147.743278	18.1123469	27.372285700000003	40.682075899999994	73.0055607	10.086601	29.371707300000004	25.2789525	60.1173564	81.3439479	2.11465887	5.23364055	31.859555100000005	9.51663202	26.7165289	4.66502793	2.39098574	2.34417476	3.87782814	2.98964083	5.25440222	5.82766818	3.03066406	2.45337979	12.4041979	1.6380834393552566	0.01081518063748716	0.1934854181515485	6.056495046048631	2.598483133211673	up
LIPID-P-0083	C47H76O2	CE(20:4)	ST	CE	LMST01020014	170.72825600000002	395.77777799999996	69.5693878	40.9221905	38.793080200000006	62.1416126	11.6380296	16.5601951	15.608438399999999	12.2081532	55.3476723	5.06755036	6.50890059	57.555106200000004	104.090437	105.08781	5.15329609	7.20967142	5.78978641	8.9909915	13.743194699999998	13.1995366	5.89443601	8.72853516	7.65245645	10.8982509	0.804700357865645	0.20298414158854966	0.30812387394790297	2.5448806917957727	1.3475980219633388	insig
LIPID-P-0084	C49H80O2	CE(22:4)	ST	CE	LMST01020018	24.766781299999998	51.179604299999994	0.0	7.60733333	8.63354157	16.5721038	0.814995074	3.85934634	4.50762367	2.92489191	16.148603400000002	0.313642625	0.935576037	0.7457937309999999	0.304588358	0.27927892600000004	0.208767757	0.372181029	0.0706178641	0.307489141	0.0993752363	0.07733753480000001	0.237017704	0.0641972656	0.0697512195	1.60723638	1.422399346809929	0.023936273805308723	0.1934854181515485	31.115096570521896	4.959542818747129	up
LIPID-P-0086	C52H84O2	CE(24:4)	ST	CE	-	20.9385749	35.610654499999995	0.0	4.8907619	3.91885632	8.84613531	0.6902167490000001	3.54343415	3.8957711	1.21842495	10.042737400000002	0.147985705	0.937327189	0.222516684	0.0	0.0	0.0	0.0	0.0	0.0	0.0	0.0	0.0	0.0	0.0	2.13812094	1.4070631533094524	0.028379629530110605	0.1934854181515485	40.108180607817	5.32582461881558	up
LIPID-P-0087	C47H74O2	CE(20:5)	ST	CE	LMST01020015	7.90845209	9.80324708	2.89144898	0.852247619	1.08362806	1.25448563	0.519487685	0.892156098	0.673967022	0.310507721	1.46549348	0.18633333300000002	0.143884793	3.93571284	3.45130977	3.31150826	0.296059058	0.17681711100000003	0.221696117	0.345598678	0.650427221	0.7365189990000001	0.335785534	0.22424023399999998	0.42222648100000004	0.395814093	0.6782967354205519	0.28571005767586843	0.38156977278219667	1.9295291417706153	0.9482488331356905	insig
LIPID-P-0089	C49H78O2	CE(22:5)	ST	CE	LMST01020031	8.43213759	6.17909691	0.452495918	1.06883333	1.37721288	1.51112141	0.153214286	0.29860195100000003	0.34060135799999997	0.465136504	2.00555866	0.0142820013	0.30757077	1.21732053	0.658866944	1.02501033	0.0	0.0	0.0	0.0	0.0	0.0	0.12427415300000001	0.0	0.0	0.255170415	1.251788678753341	0.06200511944964326	0.20513711854201705	6.890682069231045	2.7846467941334	insig
LIPID-P-0092	C49H76O2	CE(22:6)	ST	CE	LMST01020019	8.47228501	27.348553999999996	5.54010204	1.99034286	2.71757809	2.01491196	1.2574334999999999	1.60276098	1.95190107	0.276667078	3.52912477	0.20369720600000002	0.980520079	5.13488372	3.9552183	7.44819215	0.122422985	0.505981401	0.30424174800000003	0.990698772	0.654336484	0.80497127	0.628153768	0.404101562	0.510665505	0.46158320799999997	0.7686158524605111	0.210053444439598	0.3143513734172132	2.640122612679464	1.400604932840138	insig
LIPID-P-0094	C18H39NO2	SPH(d18:0)	SP	SPH	LMSP01020001	1.07270762	0.721618468	0.0641459184	0.28515047600000004	0.40971648200000005	0.9549119559999999	0.391219704	0.633233171	0.568054316	0.387703521	1.11722533	0.39285510100000004	0.186443713	0.0454752275	0.0552744283	0.104819215	0.42845969700000003	0.241262864	0.388516505	0.122893296	0.40254820399999997	0.353249305	0.552291351	0.4013125	0.242562718	0.53123938	1.4308118090352853	0.024867782950000153	0.1934854181515485	1.856631196494582	0.892687265014611	up
LIPID-P-0096	C18H37NO2	SPH(d18:1)	SP	SPH	LMSP01010001	8.09410319	2.86707255	1.02787755	4.01304762	4.14635272	7.85445783	5.9329064	5.454243900000001	5.82777886	5.72778258	8.00286778	8.42092268	4.42770244	1.39925177	0.6759511429999999	1.92631198	4.86458101	3.56783633	5.47405825	2.14951841	7.04812854	5.88281742	8.23222054	6.67742188	4.1574216	7.84327836	0.6938524791872193	0.3370580673742912	0.43251338636683456	1.198640363690723	0.2613988619643731	insig
LIPID-P-0097	C18H35NO2	SPH(d18:2)	SP	SPH	LMSP01080010	0.368446192	0.286591578	0.186583673	0.159799048	0.218152811	0.31597127	0.459665025	0.31913561	0.41659359799999995	0.290712786	0.38707262600000003	0.79397011	0.522699144	0.325872599	0.123581081	0.24970867800000002	0.265706305	0.405155611	0.37985242700000005	0.204475921	0.43245746700000004	0.398973123	0.8692159840000001	0.4223125	0.44252961700000004	1.11241379	0.40313249793045036	0.43773066528050497	0.5265037433176065	0.8389878271818755	-0.2532782160360204	insig
LIPID-P-0100	C18H38NO5P	S1P(d18:1)	SP	SPH	LMSP01050001	0.0	0.0	0.0	0.00395019048	0.007619798170000001	0.019430305800000002	0.0184180296	0.0948788293	0.0768128031	0.0107560222	0.0113823091	0.0678050682	0.011500855800000001	0.0	0.0	0.0	0.010932482	0.00178896466	0.055752233	0.00407101039	0.0581724008	0.047290083399999995	0.0	0.0399210937	0.0688414634	0.0032064367800000004	0.15283648052531937	0.8324728392197523	0.8712897219667279	1.1123473140226987	0.153607318622985	insig
LIPID-P-0102	C34H69NO3	Cer(d18:0/16:0)	SP	Cer-NDS	LMSP02020001	0.0	0.0	0.0	1.50671905	1.08554061	8.46559778	0.623502463	0.428743415	0.521239573	11.9321186	9.93808194	0.346294347	0.297524687	0.0	0.0	0.0	0.901348763	0.315302542	0.456483495	0.11010387199999999	0.22344139899999998	0.283408712	0.8351896809999999	0.19819140600000001	0.17816811800000001	0.7648675659999999	1.1029882568837952	0.07029917411117036	0.20759926882086024	8.237505382373165	3.0422075027756863	insig
LIPID-P-0103	C36H73NO3	Cer(d18:0/18:0)	SP	Cer-NDS	LMSP02020008	0.0	0.0	0.0	0.21077761899999997	0.161734262	0.7419026879999999	0.2170133	0.315338537	0.385376334	4.45825818	0.9494972070000001	0.502975309	0.08627978929999999	0.0	0.0	0.0	0.105765363	0.17716863	0.412370874	0.0374612842	0.144666352	0.20388229800000002	0.36556600899999997	0.26896386699999997	0.300872822	0.283691154	0.9397060881785285	0.20899614090766666	0.3140323064719729	3.49031604194802	1.8033576758354055	insig
LIPID-P-0104	C38H77NO3	Cer(d18:0/20:0)	SP	Cer-NDS	LMSP02020009	0.0	0.0	0.0	0.108021905	0.0901782797	0.378677479	0.209246798	0.19682634100000002	0.317933075	1.41815936	0.47850186200000006	0.390012995	0.101486504	0.0	0.0	0.0	0.130075818	0.19203471800000002	0.38909126200000005	0.0	0.274994329	0.340713624	0.20669853300000002	0.193232422	0.30497561	0.22854822600000002	0.7127878334844518	0.33883195516443565	0.4340261831298609	1.6320573651522092	0.7066917674602191	insig
LIPID-P-0107	C42H83NO3	Cer(d18:0/24:1)	SP	Cer-NDS	LMSP02020011	0.0	0.0	0.0	0.961357143	1.19404613	6.22519926	1.46633005	2.08320976	2.70581959	18.3966646	8.312541900000001	2.22296946	0.653642528	0.0	0.0	0.0	0.442909018	0.835871048	1.38050485	0.24167422100000002	2.21825142	2.02551437	1.62858877	1.75530273	2.01726481	1.91834583	1.0155159557130653	0.1382558433024841	0.2502670910401046	3.05732067231519	1.6122678797015049	insig
LIPID-P-0108	C32H63NO3	Cer(d18:1/14:0)	SP	Cer-NS	LMSP02010001	0.0746751843	0.10803247099999999	0.00804285714	3.64921905	3.95407496	24.2714551	1.77481773	1.59252683	1.37380213	22.2810994	28.102234600000003	1.35482131	2.66485188	0.0149369565	0.009456237009999998	0.010922468999999999	7.86264964	1.75344699	1.31406796	1.62842304	0.901730624	1.01600556	3.56071826	0.89081543	1.13490418	5.74157921	0.921695315890015	0.1104671498202989	0.2357001841868151	3.529832267815525	1.8195996304822748	insig
LIPID-P-0109	C34H67NO3	Cer(d18:1/16:0)	SP	Cer-NS	LMSP02010004	7.66373464	13.224758999999999	0.9625918370000001	363.190476	399.531475	812.60519	144.55468	119.77073200000001	110.932105	1315.41692	881.291434	126.910981	234.736011	1.27420121	0.986294179	1.0068905000000001	230.555467	257.550527	109.865049	124.91501399999999	84.6586011	89.70296570000001	425.76428899999996	98.6210938	112.26393700000001	360.453773	1.0427385740624486	0.11055650961888393	0.2357001841868151	2.387620082003968	1.2555732932971098	insig
LIPID-P-0110	C35H69NO3	Cer(d18:1/17:0)	SP	Cer-NS	LMSP02010020	0.10584619199999999	0.141983257	0.007938163270000001	28.857714299999998	27.2354157	64.9298424	7.08482759	5.90614634	5.65322987	93.9215565	71.7283985	5.24105263	4.36133641	0.0	0.016263981299999997	0.0	8.98691141	2.79323001	5.89513592	1.45443815	2.33401701	2.13458758	10.4622155	4.10707031	4.11495645	14.1684158	1.2199162917125304	0.045497723690150815	0.19592532414956745	5.581559786030046	2.480668344476451	up
LIPID-P-0111	C36H71NO3	Cer(d18:1/18:0)	SP	Cer-NS	LMSP02010006	0.351696314	0.36158092299999994	0.17897908199999998	57.68523810000001	61.46323879999999	129.7405	42.9595074	51.5520976	55.3877789	290.458925	154.137803	53.8204029	79.48913759999999	0.17102426699999998	0.232201663	0.135299587	49.95466879999999	133.83323000000001	84.3536893	41.2995279	43.6299622	45.6563485	130.642893	61.50097660000001	65.71916379999999	98.58620690000001	0.5715273076443069	0.5073452523038903	0.5912274146256996	1.2935916801712424	0.3713823051562094	insig
LIPID-P-0112	C37H73NO3	Cer(d18:1/19:0)	SP	Cer-NS	LMSP02010032	0.0	0.0	0.0	1.86088095	2.00623739	4.67027804	3.26703448	2.54054634	2.15643065	10.715874000000001	5.16477654	3.18276803	1.35601712	0.0	0.0	0.0	0.763272945	2.19324861	2.84937864	0.893572238	0.899114367	0.891072289	2.89301973	2.26866211	2.62708188	4.04698651	0.9843821657950077	0.1649627816734147	0.27537837352575745	1.8164870857231274	0.8611511089796956	insig
LIPID-P-0113	C38H75NO3	Cer(d18:1/20:0)	SP	Cer-NS	LMSP02010007	0.0	0.0	0.0	38.7315714	40.8855839	107.840593	69.5133005	73.5506341	70.7524733	176.829524	113.51582900000001	73.7043535	116.179724	0.0	0.0	0.0	29.0843575	193.95536299999998	110.290291	95.38149200000001	61.37722120000001	59.72076	155.119373	80.2256836	84.1312718	122.52423799999998	0.02217200572465361	0.7065596226954458	0.7698808734224462	0.8887826713616576	-0.17009740618051147	insig
LIPID-P-0114	C39H77NO3	Cer(d18:1/21:0)	SP	Cer-NS	-	0.0	0.0	0.0	4.20732381	3.79651129	11.215755300000001	9.93108374	7.14439024	7.30704171	29.4924027	12.4700186	6.89889539	12.3955892	0.0	0.0	0.0	3.05555467	20.427836300000003	10.3193204	11.1847025	6.45886578	5.41770158	23.6260496	7.64524414	7.52392857	9.93368316	0.27487278009736904	0.985043005040808	0.9884303606289813	0.9930499606276981	-0.010061792907471235	insig
LIPID-P-0115	C40H79NO3	Cer(d18:1/22:0)	SP	Cer-NS	LMSP02010008	1.78471253	1.43366312	0.9148775509999999	158.44	170.943777	387.296571	216.559606	266.52878	265.917556	679.90735	448.310987	220.19558199999997	257.45687999999996	1.26407988	1.21493243	1.00336777	201.495611	416.530688	266.348544	338.857413	200.832703	212.96756299999998	316.236216	228.311523	265.294425	316.235882	0.44252697233292526	0.7188023909548473	0.7808880777387358	1.1117249266233804	0.152799867118904	insig
LIPID-P-0116	C41H81NO3	Cer(d18:1/23:0)	SP	Cer-NS	LMSP02010021	0.620928747	0.9608878740000001	0.20984234699999998	102.57142900000001	101.753003	336.320667	134.314286	100.669268	109.416101	616.788141	405.267225	97.0805718	92.8564845	0.36131243700000004	0.202361746	0.216517562	63.444932200000004	101.83570999999999	77.4135922	88.62077430000001	46.5746692	48.9089898	135.149216	75.0302734	93.5879791	153.796102	1.1103535035877528	0.09639354663747852	0.22674014606003537	2.3711763940617043	1.245602990264973	insig
LIPID-P-0117	C42H83NO3	Cer(d18:1/24:0)	SP	Cer-NS	LMSP02010012	5.93159705	6.615931	3.14560714	548.619048	523.123498	1466.60797	1105.1133	1289.61951	1260.68865	1661.34033	1744.53445	960.552307	658.274523	3.09924166	3.52012474	2.85217975	578.482043	641.084935	1038.09709	490.214353	521.6304349999999	482.00834100000003	798.2852809999999	906.396484	1240.0	1077.77611	0.8423093337124068	0.21482696278648145	0.31917773798928356	1.4433408838435873	0.5294120713822578	insig
LIPID-P-0118	C43H85NO3	Cer(d18:1/25:0)	SP	Cer-NS	LMSP02010013	0.172053071	0.399200913	0.0646872449	29.093476199999998	28.6951466	91.4952734	54.8812808	45.632878000000005	44.21998060000001	136.557752	101.709497	48.5606888	17.5316656	0.048588726	0.06252079	0.0761172521	21.0954509	18.0445133	30.6174757	11.6252125	14.980812900000002	15.763206699999998	22.419777399999997	26.426757799999997	32.7501742	35.316491799999994	1.3350931127426635	0.03422688869678847	0.19592532414956745	2.6131883198463917	1.3858110964599355	up
LIPID-P-0119	C44H87NO3	Cer(d18:1/26:0)	SP	Cer-NS	LMSP02010011	0.236354791	0.5034140029999999	0.227577041	36.0748571	35.807112	96.4698795	166.262069	146.083902	120.445199	127.194565	98.5549348	130.900585	44.1114549	0.181034378	0.235988565	0.154167355	36.2849162	32.0741476	102.812621	21.7686497	37.5355388	38.9468026	62.976226600000004	85.5501953	125.134146	66.5797101	0.9940745235995648	0.14486264183094832	0.25774950540408975	1.6434214861133738	0.7167025338136663	insig
LIPID-P-0120	C34H65NO3	Cer(d18:1/16:1)	SP	Cer-NS	-	0.0	0.0	0.0	3.39125714	3.64421913	8.48344764	0.8592709359999999	2.26003902	2.15038797	9.52495368	10.227095	1.60164392	1.7222054	0.0	0.0	0.0	1.25896249	1.63613763	1.98299029	1.08569405	1.91079395	1.64670992	4.43455741	1.16141602	1.88410279	1.65949525	1.0448710108717647	0.08901934953791935	0.22050206931782082	2.350616225946888	1.2330390161843638	insig
LIPID-P-0121	C36H69NO3	Cer(d18:1/18:1)	SP	Cer-NS	LMSP02010003	0.0	0.0	0.0	0.781404762	0.684344065	2.81320667	0.609428571	0.39299804899999996	0.462073715	2.63483632	3.02900372	0.44332098799999997	2.50279131	0.0	0.0	0.0	0.670405427	1.51686919	0.447496117	0.727525968	0.455523629	0.681616311	6.17941325	0.541944336	0.43651829299999995	1.0235982	0.25379181961395564	0.8186771447022887	0.8580818635924132	1.131890956871914	0.17873497976204394	insig
LIPID-P-0122	C38H73NO3	Cer(d18:1/20:1)	SP	Cer-NS	-	0.0	0.0	0.0	0.602047619	0.529000481	1.54901761	0.490819212	1.26011707	1.47655674	3.29170476	1.59012104	0.687504873	0.548269914	0.0	0.0	0.0	0.5834301679999999	1.22092994	1.22761165	0.239864023	1.80862004	1.99940686	2.0919221	0.8334775390000001	0.826898955	0.733373313	0.2561935447792743	0.9149641357961757	0.9373879679208895	1.0397408980538514	0.05622405561177864	insig
LIPID-P-0123	C40H77NO3	Cer(d18:1/22:1)	SP	Cer-NS	-	0.0	0.0	0.0	24.7452381	24.781307100000003	51.4845227	21.2232512	50.3687805	49.1306499	137.347128	60.0042831	39.771929799999995	30.948913800000003	0.0	0.0	0.0	13.168316	40.6355239	40.9992233	19.285552399999997	99.85444229999999	92.0858202	58.3267577	30.7900391	35.572038299999996	34.3769115	0.2204473375711615	0.8889880399382575	0.9172797385218653	1.0531319395831322	0.07468619292398902	insig
LIPID-P-0124	C42H81NO3	Cer(d18:1/24:1)	SP	Cer-NS	LMSP02010009	8.58113022	4.67599188	4.50983163	660.4142860000001	680.24988	1343.53105	763.3793099999999	1404.03902	1391.29001	1835.72576	1629.50652	921.851852	856.859776	4.58426694	4.35331081	4.6487345	644.994413	951.797892	1030.45631	438.044381	1162.12665	1112.34476	1200.24279	911.6357419999999	1323.44077	1265.94703	0.43086283961409766	0.6189286810538813	0.6959357228899864	1.1442120928358923	0.19435449697806514	insig
LIPID-P-0125	C44H85NO3	Cer(d18:1/26:1)	SP	Cer-NS	LMSP02010010	0.39373710100000003	0.21386453600000002	0.260538776	33.100476199999996	30.872321000000003	56.287395700000005	111.220197	123.27317099999999	125.846751	161.672637	69.8679702	100.097466	43.712244899999995	0.19889636	0.271690748	0.305495868	28.430646399999997	35.0905146	92.7803883	14.2561851	50.9425331	52.38090820000001	66.9610521	67.0741211	102.68554	100.621689	0.7840393578508678	0.3144046529725528	0.41030088433537976	1.4000314464007584	0.4854592322108981	insig
LIPID-P-0126	C32H63NO3	Cer(d16:1/16:0)	SP	Cer-NS	-	0.11268697800000001	0.0547935058	0.020290051	2.92903333	2.98527631	23.1967563	3.94014778	3.87491707	3.76189137	12.8506485	27.664897600000003	4.24217674	4.44635945	0.060995449900000005	0.0106764553	0.0138055785	6.56197127	2.35723497	3.19929126	2.85895184	2.07407372	2.47565338	10.0954982	2.50755859	3.39576655	10.4851074	0.6833157365226674	0.21891136446577938	0.3242555134574336	1.9541550776913814	0.9665449611336814	insig
LIPID-P-0127	C34H67NO3	Cer(d16:1/18:0)	SP	Cer-NS	LMSP02010046	0.0380461916	0.035082344	0.00967040816	1.07997143	1.10678039	5.06495829	1.46323645	2.11094634	1.84082444	6.48054355	6.49174115	2.51090318	3.51978934	0.028708999	0.021045582099999998	0.0188379132	1.6136233	4.40294482	1.91366019	4.12004721	1.69465974	1.62459685	14.273849300000002	1.09947266	2.4491115000000003	3.53924538	0.074224358801151	0.7528731424149863	0.8070844340804298	0.862844105996936	-0.21282817027042833	insig
LIPID-P-0128	C36H71NO3	Cer(d16:1/20:0)	SP	Cer-NS	LMSP02010047	0.0	0.0	0.0	1.29530476	1.33937049	7.92418906	5.1317734	4.11160976	4.29225994	5.86153181	8.64082868	4.40962313	10.601975	0.0	0.0	0.0	2.9009177999999998	15.8518289	7.36535922	13.992068	5.38166352	6.08889713	28.823267600000005	5.41259766	4.94248258	8.84352824	0.5758399669625838	0.16467458368792143	0.27521216220008865	0.5382235031808376	-0.8937227028274973	insig
LIPID-P-0129	C38H75NO3	Cer(d16:1/22:0)	SP	Cer-NS	LMSP02010016	0.0	0.0	0.0	3.08150952	2.86176358	27.443929600000004	25.4657635	16.972878	17.556159100000002	22.5664608	32.8216946	21.815789499999998	17.4473996	0.0	0.0	0.0	5.26249002	22.200062	22.5683495	24.138243600000003	11.6379962	10.828637599999999	63.12392510000001	14.8009766	18.573693399999996	28.2892054	0.03867019091333044	0.6579670127085357	0.7310495463074103	0.8492020059134496	-0.23582031582734028	insig
LIPID-P-0130	C39H77NO3	Cer(d16:1/23:0)	SP	Cer-NS	LMSP02010017	0.0	0.0	0.0	1.32179524	1.48591062	12.4391103	6.99270936	4.29238049	5.0114064	9.44811612	14.8372439	5.61305393	4.40894668	0.0	0.0	0.0	2.03698324	5.5515932999999995	4.98704854	6.718083099999999	2.77271267	2.69783133	17.544461300000002	3.54661133	5.53485192	7.42988506	0.3533370355699747	0.7733761037724882	0.8224167167668077	1.1195274373410344	0.1628898861456542	insig
LIPID-P-0131	C40H79NO3	Cer(d16:1/24:0)	SP	Cer-NS	LMSP02010050	0.0859685504	0.071899036	0.067072449	6.20066667	6.37510812	40.460797	18.5519704	21.979902399999997	21.962463600000003	26.8618901	42.5858473	26.491293	12.6433838	0.132841759	0.0601564449	0.0419177169	13.751795699999999	16.8280843	21.133786399999998	30.871199199999996	14.7099244	13.9484708	37.7064239	16.9202148	27.2459059	19.951324300000003	0.28514077918766645	0.8712109101318452	0.9034091811530647	1.0517398544982535	0.0727779013625586	insig
LIPID-P-0132	C40H77NO3	Cer(d16:1/24:1)	SP	Cer-NS	-	0.0	0.0	0.0	10.217619000000001	10.8528592	57.5694161	21.507536899999998	42.869463399999994	45.4202716	60.9270537	63.5724395	37.578492499999996	15.1462804	0.0	0.0	0.0	12.3838787	15.119652800000003	31.971165000000003	10.200094400000001	31.998298699999996	30.0432808	62.92716239999999	24.144335899999998	48.7124564	34.4964018	0.49533518920364944	0.5745304114486413	0.6538532529669014	1.2108125675848176	0.2759755547562569	insig
LIPID-P-0133	C32H61NO3	Cer(d18:2/14:0)	SP	Cer-NS	LMSP02010022	0.0	0.0	0.0	0.8251809520000001	1.04152331	6.57589435	2.06621675	0.540386341	0.666580989	1.65831995	6.89651769	1.0931514	1.94720869	0.0	0.0	0.0	1.94754988	0.9823682579999999	0.718205825	0.62974882	0.660994329	0.558745134	2.50556399	0.46109472700000004	0.5551062720000001	4.04390305	0.5131307701011015	0.28551055014631704	0.38156977278219667	1.7844660692741159	0.835492469526269	insig
LIPID-P-0134	C34H65NO3	Cer(d18:2/16:0)	SP	Cer-NS	LMSP02010024	0.32045307100000003	0.344922374	0.046102806100000004	22.2224762	22.8386833	107.38183500000001	12.9619704	11.4610732	12.273423900000001	45.823224200000006	129.564246	15.267381400000001	73.0980908	0.142111729	0.06238149690000001	0.0639075413	30.8980846	57.3789833	15.811844699999998	21.676959399999998	18.1371456	15.083874	116.376834	12.157519500000001	12.9874564	68.0164918	0.22333429267017987	0.6680596464211632	0.7389743415086072	1.229966815986631	0.29861939275367405	insig
LIPID-P-0135	C35H67NO3	Cer(d18:2/17:0)	SP	Cer-NS	-	0.0	0.0	0.0	0.9424095240000001	0.970989909	7.63988879	0.9871724140000001	0.364432195	0.8965179440000001	2.60751081	8.58893855	0.7919363220000001	3.5454707	0.0	0.0	0.0	1.01597765	3.38148171	0.357570874	1.29965061	0.66513138	0.64658202	6.51659079	0.507101562	0.475637631	2.92406797	0.4200376925944635	0.4481597497449359	0.5363946471516501	1.5365703463703029	0.6197138170684636	insig
LIPID-P-0136	C36H69NO3	Cer(d18:2/18:0)	SP	Cer-NS	-	0.10026191599999999	0.119754439	0.0520403061	8.02390476	8.19197501	27.759962899999994	6.9473399	6.73423415	7.48250242	18.867819600000004	31.2069832	9.90129955	44.7105991	0.0853078868	0.0564137214	0.0292831612	8.46504389	59.39268440000001	10.334174800000001	18.613125600000004	9.04098299	9.14960148	68.0849772	8.11006836	10.0795296	22.7233383	0.2198495752406931	0.5659985093818145	0.6466654856601937	0.7588117361689959	-0.3981861025087282	insig
LIPID-P-0137	C38H73NO3	Cer(d18:2/20:0)	SP	Cer-NS	LMSP02010026	0.0	0.0	0.0	14.5505238	15.131090799999999	45.3301205	28.1228571	13.5363902	13.495247299999999	23.9479926	48.6302607	16.104808300000002	95.3238973	0.0	0.0	0.0	12.692099	156.33726000000001	34.1131068	69.972899	24.662948999999998	24.5505097	129.002529	25.1942383	18.3305749	47.5022489	0.5006720072791851	0.2719026869153436	0.3686858923879984	0.5792722674575058	-0.7876864969572874	insig
LIPID-P-0138	C39H75NO3	Cer(d18:2/21:0)	SP	Cer-NS	LMSP02010028	0.0	0.0	0.0	0.845933333	0.94622297	3.30949954	3.81229557	1.07549268	1.12655674	2.89409512	3.64614525	1.81679012	5.76912442	0.0	0.0	0.0	0.616984038	9.22727836	2.47123301	4.023172799999999	1.66284499	1.72608897	14.5555387	1.91924805	1.15092334	3.64636682	0.3322933483946304	0.3553550637770859	0.4508374243919725	0.6156671542471823	-0.6997774918511893	insig
LIPID-P-0139	C40H77NO3	Cer(d18:2/22:0)	SP	Cer-NS	LMSP02010029	0.0	0.0	0.0	58.1533333	60.870735200000006	196.42261399999998	142.094089	94.34790240000001	100.506305	111.845584	201.577281	107.663418	287.732061	0.0	0.0	0.0	57.8506784	419.462492	136.80776699999998	226.707271	82.6135161	77.51501390000001	380.48558399999996	114.67773400000002	124.537456	226.916042	0.3278103023454159	0.41437594714216586	0.5046531776965109	0.7367573105050501	-0.4407386242655299	insig
LIPID-P-0140	C41H79NO3	Cer(d18:2/23:0)	SP	Cer-NS	LMSP02010030	0.0325178378	0.07396702179999999	0.0320313265	19.052381	20.197501199999998	62.09823910000001	41.3761576	20.7201951	23.1227934	39.663496	80.47718809999999	27.3291748	86.9005925	0.0954544995	0.06116787940000001	0.024517923599999998	20.3861133	100.043397	30.994854399999998	67.8114259	19.6128544	20.6810936	111.96611000000001	24.3	36.4728223	71.20789609999999	0.15903178029708379	0.6327387109871634	0.7079492172778155	0.8360365162310499	-0.258362137467665	insig
LIPID-P-0141	C42H81NO3	Cer(d18:2/24:0)	SP	Cer-NS	-	0.717965602	0.784931507	0.38580051	136.17381	133.24123	398.669138	241.35172400000002	268.32975600000003	254.29001	214.555281	403.163873	268.436647	280.317314	0.717411527	0.840935551	0.45569679799999996	169.4166	310.352759	228.680583	243.14447599999997	123.64272199999999	123.444856	391.209408	219.852539	289.615854	401.81959	0.19570421587760722	0.8917087274720157	0.9194367727078947	1.0388400067464927	0.054973479798358676	insig
LIPID-P-0142	C42H79NO3	Cer(d18:2/24:1)	SP	Cer-NS	-	0.0	0.0	0.0	163.271429	169.20519	501.10472699999997	283.738916	380.89853700000003	338.607177	343.735639	559.716946	365.08512	253.118499	0.0	0.0	0.0	94.6911413	270.323001	313.925243	80.20047209999998	268.81852599999996	265.507878	556.236722	236.911133	376.486063	582.158921	0.2588338144900108	0.7498298091148008	0.8055977109709089	1.1028559703044176	0.14124439156809515	insig
LIPID-P-0143	C44H85NO3	Cer(d18:2/26:0)	SP	Cer-NS	-	0.0321695823	0.041833485499999996	0.015962398	6.99904762	7.11311869	17.7309546	20.6983251	18.9346341	17.181668300000002	14.6954293	16.7438547	24.073944100000002	7.87676103	0.0241252781	0.0492253638	0.0360860021	7.99130088	7.73614383	15.1117476	3.53699717	4.85978261	5.54255792	12.7392008	12.7144531	17.9174216	17.0902049	0.7895069499954315	0.2347965020185867	0.33562221457391206	1.4441271035170964	0.5301977252887375	insig
LIPID-P-0160	C54H82O4	CoenzymeQ9	PR	CoQ	LMPR02010004	0.0	0.0	0.0	0.0286828571	0.0322533397	0.501909175	0.11108867	0.20911804899999997	0.10396411300000001	0.36662384200000003	0.43063314700000005	0.0607911631	0.228626728	0.0	0.0	0.0	0.16651396599999999	0.0879559826	0.0483266019	0.22104060399999997	0.0733478261	0.0996468953	0.201110774	0.206322266	0.0531296167	0.23994003	0.5689100085049736	0.35125141596406795	0.44679670086449447	1.4840333441989106	0.5695235077066774	insig
LIPID-P-0161	C59H90O4	CoenzymeQ10	PR	CoQ	LMPR02010001	3.9567371	4.28972095	1.25512245	2.40765714	2.75786641	14.4663577	2.94993103	2.55441951	2.81737148	15.503644199999998	11.1361266	1.62603639	10.3381172	7.00803842	2.0335343	1.5410124	4.64903432	6.36732796	2.01646602	9.68517469	2.77783554	3.65134384	15.411482000000001	2.3053418	1.22038328	13.849975	0.2130342269054298	0.8886860973024097	0.9172797385218653	1.0488459403078005	0.06880278327595458	insig
LIPID-P-0167	C33H64O5	DG(14:0_16:0)	GL	DG	LMGL02010378	2.13334644	1.73050228	1.08488776	0.0856661905	0.459168669	2.00044486	0.398334975	0.722489756	0.6048380210000001	0.818795553	1.98333333	0.282565302	0.4699842000000001	1.57503539	1.39513514	1.09928719	0.719458899	0.113515189	1.47605825	0.5623493860000001	0.41713988700000004	0.650987952	0.34029742	0.868496094	0.322132404	0.8255322340000001	0.26047906870762466	0.4489828434166091	0.536939318479371	1.2324006782554218	0.30147138148167746	insig
LIPID-P-0168	C34H66O5	DG(15:0_16:0)	GL	DG	LMGL02010426	0.0	0.0	0.0	0.100694286	0.138623739	0.8350305840000001	0.466011823	0.269957073	0.428354995	0.152006177	0.7265605209999999	0.227975309	0.11726464800000001	0.0	0.0	0.0	0.284325619	0.20089398600000002	0.498504854	0.34545420200000004	0.282402647	0.396665431	0.10498937800000001	0.283195312	0.286238676	0.205464268	0.2320829069772319	0.6193772416487143	0.6959357228899864	1.1988635942182322	0.26166751935272137	insig
LIPID-P-0169	C35H68O5	DG(16:0_16:0)	GL	DG	LMGL02010001	119.379853	84.7529173	87.1204082	21.1199048	22.178616	56.825857299999996	28.152315299999998	43.5702439	50.583026200000006	27.2117974	53.398510200000004	36.3890838	29.5190915	100.902427	110.01871100000001	103.047521	30.574142100000003	32.9256665	48.357184499999995	45.341170899999995	39.576465	40.1834106	19.5933232	41.1884766	43.6046167	25.9193403	0.15792219332529972	0.8931504010932628	0.9202729062112079	0.9691282610901863	-0.04524048044063862	insig
LIPID-P-0170	C35H68O5	DG(14:0_18:0)	GL	DG	LMGL02010383	0.711208845	0.578741755	0.547862245	0.201268571	0.20849783800000002	1.1681556999999998	0.264733005	0.44160585399999996	0.488525703	0.465746757	1.23996276	0.481763483	0.342196182	0.661617796	0.5464656960000001	0.587438017	0.229118915	0.44432114100000003	0.451706796	0.34987157700000004	0.546623819	0.509399444	0.22120789100000002	0.53746875	0.32754007	0.319978011	0.40435610243438125	0.28721321948983825	0.3830384709649671	1.245520706421777	0.3167490061662208	insig
LIPID-P-0171	C35H68O5	DG(12:0_20:0)	GL	DG	LMGL02010340	2.64405897	1.6325723	1.62104082	0.559795238	0.546054781	1.50012975	0.6166059110000001	1.29249756	1.37670223	0.6951883879999999	1.37917132	0.861098116	0.7424818959999999	2.73907988	2.07359667	2.00936983	0.7672849159999999	0.7844761309999999	1.42850485	1.01977337	1.12756144	1.19534754	0.47168437	1.0815625	1.07445122	0.63175912	0.2599502984298777	0.7720087521780397	0.8221611455677079	0.9428780329686796	-0.08485693333118681	insig
LIPID-P-0172	C36H70O5	DG(17:0_16:0)	GL	DG	LMGL02010012	0.599208845	0.44155251100000004	0.0	0.19973047600000002	0.17894666	1.34627433	0.238720197	0.449414634	0.214263822	0.153415689	0.872420857	0.18013515300000002	0.241129691	0.508731041	0.181352391	0.402407025	0.206482043	0.29723372600000003	0.480970874	0.37442115200000003	0.38330056700000004	0.462587581	0.156851796	0.283695312	0.261736934	0.215033483	0.3874098349775015	0.5264027875732731	0.6080931647422054	1.2136300895657917	0.2793287599207319	insig
LIPID-P-0174	C37H72O5	DG(16:0_18:0)	GL	DG	LMGL02010020	417.597052	357.423643	356.933673	19.495428600000004	19.9308986	47.5012048	29.474581300000004	47.2076098	48.5103783	26.801482399999998	46.0724395	36.316439200000005	31.197235	464.39635999999996	494.966736	403.786157	35.8723065	33.2239306	36.8471845	55.5569405	40.187523600000006	36.0687674	19.8401619	39.3931641	38.2426829	26.3206397	0.25586022929930596	0.7824129144756079	0.8284038042234485	0.8607061324601633	-0.21640734693990318	insig
LIPID-P-0175	C37H72O5	DG(14:0_20:0)	GL	DG	LMGL02010388	2.85026044	2.84570269	2.84753061	0.0791609524	0.211966362	0.7430139020000001	0.298477833	0.512729756	0.8371910770000001	0.542679432	0.439880819	0.21577517899999998	0.316262014	3.95431749	3.50402287	3.03780992	0.46405746200000003	0.42021822700000006	0.469646602	0.457159585	0.356075614	0.495872104	0.149587253	0.356791016	0.450865854	0.221149425	0.259969072006285	0.8032849874555155	0.8431602853939547	0.8886183659816796	-0.170364135582127	insig
LIPID-P-0178	C39H76O5	DG(18:0_18:0)	GL	DG	LMGL02010002	199.295332	203.650939	213.860204	9.70609524	8.10317155	17.319925899999998	15.583743799999999	21.9442927	21.214451999999998	12.082025900000001	16.226536300000003	18.1850552	11.077946	275.152174	248.316008	231.021178	14.4209896	11.421202699999998	16.7206796	18.049197399999997	17.4170132	13.57405	8.75781487	18.9708984	19.272473899999998	10.2637181	0.2891770029976186	0.7816981291304999	0.8282480540315172	0.8504382888616149	-0.23372154281226296	insig
LIPID-P-0179	C39H76O5	DG(16:0_20:0)	GL	DG	LMGL02010042	1.62195577	2.81582953	1.57481633	0.239040952	0.174358481	0.291249305	0.641039409	0.317266341	0.503967022	0.0	0.7562439479999999	0.500636777	0.198109282	1.88057634	2.18790021	1.81270661	0.31147486	0.184452573	0.323978641	0.293754485	0.304032136	0.325349398	0.0357880627	0.347035156	0.20913763100000002	0.226606697	0.06518603954048206	0.7667424221429896	0.8177464867738463	1.141152385895618	0.19049145744294857	insig
LIPID-P-0191	C35H66O5	DG(14:0_18:1)	GL	DG	LMGL02010384	2.30130713	1.155931	0.0	0.032604952400000005	0.0818995675	1.81817424	0.662522167	0.331387317	0.352015519	1.41572576	2.16050279	0.125801819	0.322630678	1.58871587	1.86273389	0.21392562	0.11194094199999999	0.09284004960000002	0.886337864	0.0	0.25637051	0.42478962	0.0229661103	0.735792969	0.303681185	0.953063468	0.48379460990685536	0.38536210275954896	0.4780079381627606	1.4437507964485388	0.5298217423950434	insig
LIPID-P-0192	C35H66O5	DG(16:0_16:1)	GL	DG	LMGL02010010	4.67425061	1.44240487	0.46895	0.328957143	0.25250552600000004	3.66037071	1.571133	1.11583415	0.458766246	2.21959234	1.5255121	0.454453541	0.296060566	0.82760364	1.26738046	0.87928719	0.29728810899999997	0.0335843769	2.19215534	0.0	0.37409829899999997	0.35142724700000005	0.0	1.32495117	0.852059233	1.08095952	0.9927785512281087	0.12058119344540405	0.24202292057604352	1.9480214064984727	0.9620095310544975	insig
LIPID-P-0196	C37H70O5	DG(16:0_18:1)	GL	DG	LMGL02010006	49.8746929	18.217554500000002	5.23979592	6.42642857	5.74113407	56.991473600000006	18.2995074	16.102926800000002	16.624927300000003	31.079925899999996	53.2270019	10.433268400000001	3.18348914	12.996360000000001	12.893243199999999	9.88760331	7.95157223	0.7550712959999999	15.5313592	0.757924457	5.65092628	5.59156627	0.15812240800000002	14.5737305	8.82038328	19.4655672	1.2915794804142589	0.028853074801973782	0.19511021825393443	2.53354287823007	1.3411562455513621	up
LIPID-P-0200	C39H74O5	DG(16:0_20:1)	GL	DG	LMGL02010048	1.35959705	0.7590867579999999	0.0	0.17744000000000001	0.13095627099999999	1.53901761	0.325755665	0.170660488	0.319724539	0.556249537	1.36997207	0.130369071	0.10936734699999999	0.594534884	0.0	0.306474174	0.0	0.0	0.0	0.0	0.0732404537	0.236463392	0.0	0.0	0.102003484	0.260887556	1.3854545154468358	0.020854432036966724	0.1934854181515485	4.41546707722578	2.142566057206803	up
LIPID-P-0201	C39H74O5	DG(18:0_18:1)	GL	DG	LMGL02010043	24.076855	20.8520548	1.69173469	1.81285714	1.83739548	16.0272475	4.12859113	3.90940488	4.268516	7.69085855	15.5219739	2.95484081	0.38412376600000003	9.26804853	6.66548857	3.87884298	2.58954509	0.27451208899999996	1.82856311	0.106893296	1.16968809	1.1292493000000001	0.152212443	2.53617187	1.21988676	3.14193903	1.3110250056199295	0.03595664903587068	0.19592532414956745	3.09638485925008	1.630584799655512	up
LIPID-P-0210	C35H64O5	DG(14:0_18:2)	GL	DG	LMGL02010385	2.62187715	0.960476915	0.125014286	0.0739595238	0.036837770299999996	0.549299351	0.28906009899999996	0.07597463410000001	0.0715875849	0.512457072	0.8486238359999999	0.0172790123	0.208876893	1.63205258	0.857297297	0.594261364	0.0	0.0	0.13731359199999998	0.0	0.0	0.0	0.0	0.179977539	0.169844948	0.36231784100000003	0.56022102020675	0.4366931919507937	0.5256892467460462	1.625023706898102	0.7004607652640744	insig
LIPID-P-0213	C37H68O5	DG(16:1_18:1)	GL	DG	LMGL02010026	6.89611794	2.90720446	0.9276479590000001	0.42138095200000003	0.309440654	2.76483781	2.31994089	1.17283902	1.39109602	8.01828289	2.27545624	0.5800350879999999	0.267211323	3.29239636	5.24443867	2.10774793	0.47673743	0.0521430874	2.85236893	0.035694051	0.912620038	0.987275255	0.0811239251	2.04580078	1.56422474	4.18141929	0.5212174257486991	0.5562851848136094	0.6373900555570743	1.269258341910264	0.3439857418820096	insig
LIPID-P-0214	C37H68O5	DG(16:0_18:2)	GL	DG	LMGL02010027	38.102309600000005	15.4431253	6.81857143	5.68657143	5.74613167	35.452641299999996	17.1595074	14.1996098	13.9368574	21.3335392	29.5852886	8.60903184	2.87669519	7.9479272	10.798232800000001	13.530475199999998	5.9575419	0.929621823	12.7014563	0.496813975	4.62448015	4.64413346	0.133708649	9.20056641	7.68576655	13.038680699999999	1.4748101795745117	0.014809584771290891	0.1934854181515485	2.3443262597866554	1.2291733635406819	up
LIPID-P-0217	C39H72O5	DG(18:0_18:2)	GL	DG	LMGL02010050	10.0298771	9.62252664	1.85836735	7.442761900000001	6.94863047	66.3078777	20.062561600000002	18.479122	18.0209505	18.5570105	56.667784	11.3139701	1.13735352	2.11911021	3.33865904	3.50980372	5.06296887	0.6215437070000001	7.70634951	0.44127101	2.91190926	2.87668211	0.232060698	5.97609375	5.40484321	19.1154423	1.2381514176530353	0.024829138806891377	0.1934854181515485	4.154793473195543	2.054776765178082	up
LIPID-P-0218	C39H72O5	DG(18:1_18:1)	GL	DG	LMGL02010049	38.500589700000006	14.1360731	5.36515306	2.89895238	2.77163864	16.6188137	8.711133	5.82863415	5.92059166	37.7205683	17.040595899999996	3.05931774	1.99337722	30.4197169	33.866839899999995	14.0049587	2.93776536	0.12070861699999999	12.631650500000001	0.13358545800000002	4.33391304	4.70725672	0.0371471421	10.997949199999999	6.20151568	13.275762099999998	0.36585204528739024	0.6583955475311426	0.7310495463074103	1.2012187990531544	0.26449895833648346	insig
LIPID-P-0219	C41H76O5	DG(18:1_20:1)	GL	DG	LMGL02010090	4.45714005	2.25926941	0.320542857	0.10125619	0.142006728	1.18650602	0.289105419	0.39732292700000005	0.319452958	3.42216183	1.10319367	0.160693957	0.021353390400000002	1.50376138	1.94152807	0.832835744	0.07888427769999999	0.0279947923	0.6911728159999999	0.0730128423	0.43774858200000005	0.397069509	0.009734041479999999	0.6571289060000001	0.028080662000000003	0.916296852	0.8706020355276731	0.2550100003859534	0.35166312907665975	1.8669574081064848	0.9006890149693297	insig
LIPID-P-0225	C37H66O5	DG(16:0_18:3)	GL	DG	LMGL02010032	0.0	0.0	0.0	0.0422050476	0.085037482	0.7835088040000001	0.920157635	0.18056292699999998	0.35554607200000005	0.315628166	0.452452514	0.0681760884	0.025635286400000002	0.0	0.0	0.0	0.11293854699999999	0.0	0.31722912600000003	0.0	0.113834594	0.205025023	0.0	0.238916016	0.13699651599999998	0.21342828600000002	0.8680619166415425	0.13016594239456972	0.24642118361000373	2.4125724478186683	1.2705722661276067	insig
LIPID-P-0228	C39H70O5	DG(16:0_20:3)	GL	DG	LMGL02010062	2.17352334	2.25920852	0.207347959	0.424709524	0.65239308	12.8767377	1.98563547	3.2158439	2.92964113	2.5788882	11.2162942	0.7497076020000001	0.100526004	0.0	0.298408524	0.344795455	0.7480877890000001	0.0	0.563067961	0.0	0.284353497	0.298242817	0.035429033900000004	0.409197266	0.314726481	1.97873063	1.1956438292981297	0.031203388818124726	0.19592532414956745	7.842681934523455	2.971347092094415	up
LIPID-P-0229	C39H70O5	DG(18:1_18:2)	GL	DG	LMGL02010056	41.046977899999995	15.256925400000002	10.9067347	3.75592381	3.59811629	21.6387396	17.0651232	10.1870244	11.604073699999999	47.8171711	19.2599628	4.0988564	3.21703752	23.4041456	36.337733899999996	24.7328512	2.86724661	0.0929547427	20.2994175	0.0787463645	5.12056711	5.47004634	0.0149353566	17.471777300000003	7.42205575	18.093653200000002	0.5370207163709199	0.4733910062466805	0.5606148361314179	1.2976747881652593	0.37592887310024287	insig
LIPID-P-0232	C41H74O5	DG(18:2_20:1)	GL	DG	LMGL02010099	0.0	0.0	0.0	0.31365619	0.33824123	2.52279889	0.517610837	0.6572	0.8329388940000001	4.00930204	2.15044693	0.269461988	0.041722975600000003	0.0	0.0	0.0	0.0	0.0	0.734580583	0.0	0.176535917	0.203466172	0.0	0.458849609	0.271977352	0.549665167	1.1615868912345788	0.06247903110745836	0.20513802171720913	4.865559929318283	2.2826058401076543	insig
LIPID-P-0233	C41H74O5	DG(18:1_20:2)	GL	DG	LMGL02010100	1.06752826	0.495204465	0.0	0.141254286	0.215948102	2.31147359	0.547881773	0.553547317	0.629738118	2.38395306	2.02968343	0.260777128	0.0654925609	0.464368049	0.362753638	0.0860821281	0.139447725	0.0	0.41072233	0.0	0.0861179584	0.056201853600000004	0.0	0.601339844	0.294482578	0.8137381309999999	1.270922094414922	0.0384658023279715	0.19592532414956745	3.2282538022539247	1.6907540063911517	up
LIPID-P-0239	C39H68O5	DG(16:0_20:4)	GL	DG	LMGL02010070	7.28476658	14.454997500000001	0.589846939	2.7566381	2.95298414	23.5544022	4.27663054	5.55371707	6.49870029	7.42575664	20.1359404	3.12236517	0.489328506	1.68434783	2.90337838	1.7255061999999999	3.99628093	0.294450093	2.33891262	0.0820779981	1.45203214	1.3397405	0.08498381390000001	2.40660156	1.26784843	6.62878561	1.3473806732365845	0.018154368962142734	0.1934854181515485	3.781579007181858	1.9189887609455731	up
LIPID-P-0240	C39H68O5	DG(18:2_18:2)	GL	DG	LMGL02010063	8.95469287	6.204414	8.4602551	0.598980952	0.7604469009999999	5.9168304	6.61256158	2.94244878	3.42109602	7.13057443	5.6597485999999995	0.8703248859999999	0.952514812	4.86190091	10.744126800000002	21.995816100000003	0.647426177	0.0517271544	4.86358252	0.041978187	1.59619093	1.81570899	0.0276132018	3.94855469	1.34316202	4.42053973	0.1123294848276008	0.9319954553207548	0.9502315648588269	1.0377328785029758	0.05343512919267049	insig
LIPID-P-0242	C41H72O5	DG(18:1_20:3)	GL	DG	LMGL02010110	0.0	0.0	0.0	0.165188571	0.127808746	6.02038925	0.499349754	0.9907219509999999	1.05450048	3.12501544	4.79253259	0.130517219	0.115889401	0.0	0.0	0.0	0.213921788	0.0	0.369172816	0.0	0.100302457	0.17561631100000002	0.0	0.365427734	0.149721254	0.6739530229999999	1.0352932660999872	0.06325458399341063	0.20594323552910604	8.311012916209322	3.0550243181674186	insig
LIPID-P-0243	C41H72O5	DG(18:0_20:4)	GL	DG	LMGL02010111	27.516756800000003	38.3753425	4.8955	9.60495238	9.08774628	50.339203000000005	9.772019699999998	9.384	12.038312300000001	12.6475602	31.9266294	8.38622482	0.311345622	0.723690597	18.380249499999998	6.32871901	15.1447725	0.316137632	5.47683495	0.185628895	3.89170132	3.89121409	0.0851360647	4.74568359	4.48479094	13.4297851	1.320986660758862	0.022086182971953257	0.1934854181515485	2.909612780163973	1.5408271678042609	up
LIPID-P-0245	C43H76O5	DG(18:0_22:4)	GL	DG	LMGL02010194	0.0	0.0	0.0	0.546847619	0.499682845	6.51855422	1.15753695	1.55347317	1.98151309	1.19038913	4.05897579	0.761358025	0.0	0.0	0.0	0.0	0.511300878	0.0349192808	0.377161165	0.0	0.28436862	0.234266914	0.0455960546	0.39812695299999995	0.38642682899999997	1.76681659	1.001375552637842	0.06480247253635903	0.20759926882086024	4.523002338127726	2.177280741758491	insig
LIPID-P-0247	C39H66O5	DG(18:2_18:3)	GL	DG	LMGL02010071	4.46662408	3.04703196	3.79519388	0.08896142859999999	0.10773474300000001	0.538124189	2.93414778	1.01277073	0.44361396700000005	0.816633725	0.7747858470000001	0.234470435	0.148255431	2.2853185000000003	6.03212058	10.7860537	0.13847486	0.0	1.74268932	0.0398970727	0.131647448	0.164588508	0.0	1.13436523	0.427383275	0.641604198	0.14433627960616424	0.6924904499952423	0.7599376759808361	0.7825300346479788	-0.35378196903235215	insig
LIPID-P-0251	C41H70O5	DG(18:2_20:3)	GL	DG	LMGL02010120	0.0	0.0	0.0	0.0451610476	0.0468805382	3.25303058	0.19790443300000002	0.49518829299999995	0.47047332700000005	0.8924274240000001	3.04271881	0.0	0.0	0.0	0.0	0.0	0.0	0.0	0.0	0.0	0.0	0.0	0.0	0.0	0.0	0.27897851100000004	0.9637322267591812	0.07118343928123487	0.2081697390483523	30.26679159815287	4.919663846671282	insig
LIPID-P-0252	C41H70O5	DG(18:1_20:4)	GL	DG	LMGL02010121	3.83046683	8.56215119	0.620494898	0.9454904759999999	0.647241711	15.226598699999998	1.95964532	2.54382439	2.41185257	6.66170476	11.9642458	0.7993762179999999	1.08130349	9.61890799	5.64189189	1.49298554	0.622177175	0.073366398	3.70250485	0.0	1.77190926	1.44194625	0.07137025799999999	3.93916016	0.517116725	3.54773613	0.5601959316072864	0.2289388820715622	0.3320296510361921	1.7648737146598932	0.8195649553083024	insig
LIPID-P-0256	C43H74O5	DG(18:0_22:5)	GL	DG	LMGL02010205	0.0	0.0	0.0	0.16254476199999998	0.174007689	0.917514365	0.28929261100000003	0.15327317099999999	0.305210475	0.441773935	1.11234637	0.198705653	0.0	0.0	0.0	0.0	0.385406225	0.031883819	0.161946602	0.196713881	0.117783554	0.135234476	0.0228856854	0.18386718800000001	0.25230313600000004	0.32207696199999997	0.7655270902726188	0.17019048535855677	0.27994128313205674	2.074286426529267	1.0526151215387975	insig
LIPID-P-0257	C43H74O5	DG(18:1_22:4)	GL	DG	LMGL02010204	1.13004423	1.32110604	0.0	0.08746380949999999	0.17563094699999998	6.80322521	0.735246305	0.839857561	0.84471581	3.46333539	5.52891993	0.433954516	0.113022383	0.694762386	0.358023909	0.223417355	0.0745179569	0.0	0.828114563	0.0	0.17548582199999999	0.129407785	0.0	0.690824219	0.177700348	1.64231884	1.0287212215982984	0.0639840667089962	0.20653264010713596	4.2999714571666585	2.1043270833633905	insig
LIPID-P-0259	C41H68O5	DG(18:2_20:4)	GL	DG	LMGL02010131	1.57872236	4.03966514	0.270416327	0.0286560952	0.0571417588	3.14930491	0.153744828	0.284396098	0.510302619	0.613378629	2.07819367	0.048600259900000005	0.580580645	2.32296259	2.46280665	0.76393595	0.0	0.0	0.727314563	0.0	0.11255482	0.250365153	0.0	0.6653417970000001	0.0	0.507606197	0.4537866322048823	0.331504240495719	0.4264969446565679	1.7142321533196179	0.777562502544271	insig
LIPID-P-0261	C41H68O5	DG(16:0_22:6)	GL	DG	LMGL02010162	2.29948894	5.17305936	0.42296632700000003	0.582857143	0.46024315200000004	8.53089898	2.31739901	2.90922927	2.66411251	5.46	7.402290499999999	1.26365822	0.123478604	0.7941860470000001	0.673856549	0.560619835	0.8991460490000001	0.029539243599999997	0.651526214	0.0831503305	0.200635161	0.291747915	0.0699994942	0.9156894529999999	0.738374564	1.91521239	1.5764489216903612	0.00808117528707157	0.1934854181515485	5.062792136912639	2.339933252724638	up
LIPID-P-0264	C43H72O5	DG(18:2_22:4)	GL	DG	LMGL02010214	0.0	0.0	0.0	0.0	0.0	1.48242817	0.045882955700000005	0.35446439	0.21481862300000001	0.5354243360000001	1.63528864	0.0758239116	0.0	0.0	0.0	0.0	0.0	0.0	0.0	0.0	0.0	0.0	0.0	0.0	0.0	0.264356822	0.9678124226003828	0.07133986944768755	0.2081697390483523	16.43283117656786	4.038509155365078	insig
LIPID-P-0266	C43H72O5	DG(18:0_22:6)	GL	DG	LMGL02010216	1.27263882	2.12533739	0.150643878	0.717438095	0.6840989909999999	7.42463392	4.96748768	2.63609756	2.88810863	4.2143916	3.57402235	1.81510071	0.0650255431	0.0	0.563898129	0.297421488	0.47990582600000004	0.0513857409	0.513180583	0.161220019	0.247465028	0.241675626	0.032369448700000004	0.253742187	0.39789547	2.54678661	1.6982154123858273	0.00492405959376984	0.1934854181515485	5.622140640727409	2.491119543924964	up
LIPID-P-0267	C45H76O5	DG(20:0_22:6)	GL	DG	LMGL02010257	0.0	0.0	0.0	0.607704762	0.7929216720000001	1.08430028	0.898399015	1.23	0.7453074679999999	0.0	0.40479702	0.324437947	0.0	0.0	0.0	0.0	0.312118117	0.055876131399999994	0.26420388300000003	0.0	0.281480151	0.33753660799999996	0.0	0.0651539062	1.25197735	0.160635682	1.0426294763371693	0.1143328465190114	0.23828894961269997	2.230820337533412	1.1575743286485007	insig
LIPID-P-0269	C43H70O5	DG(18:1_22:6)	GL	DG	-	1.42490418	2.01454084	0.220480612	0.228542857	0.30993753	4.32594995	1.58282759	1.60312195	1.19986421	2.66232242	5.03372439	0.276090968	0.16282949300000002	1.88155713	0.90995842	0.48290186	0.206453312	0.034359454399999996	0.6358233010000001	0.0	0.248835539	0.30206302100000004	0.0	1.05698242	0.258736934	1.28637681	1.1549857269795651	0.038495503184590586	0.19592532414956745	2.8812976598328284	1.526718709502339	up
LIPID-P-0272	C17H34O4	MG(14:0)	GL	MG	-	0.0	0.0	0.0	0.61612381	1.12790966	1.68765524	0.526014778	2.29411707	1.83592629	1.45891909	1.60309125	0.8581741390000001	2.41225148	0.0	0.0	0.0	1.10077414	1.54084935	1.53703883	1.77600567	2.14110586	1.94548656	0.928715225	2.51966797	1.22579268	0.571704148	0.15429300397045406	0.8425349232880482	0.8786693731788866	0.9432884371148631	-0.08422911172032238	insig
LIPID-P-0274	C19H38O4	MG(16:0)	GL	MG	LMGL01010001	348.756757	236.217656	251.79949	92.46476190000001	95.2825565	182.619092	75.9847291	194.084878	153.49563500000002	100.336628	163.679702	125.97790800000001	121.768927	334.906471	240.085759	342.523244	131.39983999999998	125.121513	140.936893	183.335222	178.055766	151.214087	76.5943349	141.30371100000002	137.41898999999998	90.95152420000001	0.2082533404044745	0.7525523393153107	0.8070844340804298	0.9422218759296522	-0.08586126688402504	insig
LIPID-P-0276	C21H42O4	MG(18:0)	GL	MG	LMGL01010003	238.18231	192.603247	196.73163300000002	98.3119048	116.288803	193.796108	91.73103449999999	226.549268	199.736178	124.583076	205.030726	137.725146	134.882159	251.614762	182.77338899999998	211.259298	176.484437	103.10973299999999	210.28252400000002	182.12464599999998	217.68998100000002	190.23818400000002	100.609004	163.141602	156.453833	125.885057	0.42367723775779775	0.6379588864515062	0.7126967958137425	0.9491497280773769	-0.07529240498986303	insig
LIPID-P-0282	C21H40O4	MG(18:1)	GL	MG	LMGL01010004	0.0	0.0	0.0	1.33707619	1.12889476	14.369972199999998	9.92197044	3.74507317	2.88390883	11.365472500000001	14.620204800000002	1.32732294	20.8334431	336.766936	138.00155900000001	0.0	0.9892338390000001	1.42650341	39.503301	1.15777148	54.289225	55.092215	1.00723824	43.1988281	0.904059233	9.61729135	1.1711809965799658	0.10264419560031277	0.23138426016395017	0.11955838605411477	-3.0642127678962283	insig
LIPID-P-0283	C21H38O4	MG(18:2)	GL	MG	LMGL01010006	0.0	1.35801116	0.0	0.0	0.0	1.69197405	3.4091133	1.41222439	0.69257032	2.32492279	2.16569832	0.0	14.4133641	90.843276	42.4906445	1.83729339	0.0	0.738853069	15.119223300000002	0.0	12.0949905	11.0033364	0.642741528	20.044140600000002	0.0	3.81756622	1.233230088205654	0.09187815846704792	0.22367424698627628	0.13828521774613475	-2.854281149708863	insig
LIPID-P-0285	C40H77NO8	HexCer(d16:1/18:0)	SP	HexCer-NS	LMSP0501AA49	0.199384767	0.030459665099999998	0.0618918367	1.52231429	2.03346468	7.1678962	2.32484729	3.6248	3.19962173	10.1221124	6.45575419	4.4182716	1.97233048	0.186577351	0.056506756799999995	0.040627686	2.48134876	2.10707378	2.86794175	1.95135977	2.12453686	1.52506024	9.34623166	2.18558594	2.45436411	4.320599700000001	0.6916330752064768	0.41980576847539486	0.5101969712149445	1.3629108358944804	0.44669118149705694	insig
LIPID-P-0286	C42H81NO8	HexCer(d16:1/20:0)	SP	HexCer-NS	LMSP0501AA50	0.0	0.0	0.0	0.0644190476	0.0401854877	0.0698250232	0.242262069	0.042700878	0.193921435	0.110917233	0.186651769	0.0741845354	0.201229756	0.0	0.0	0.0	0.07003447730000001	0.19289646600000002	0.39656699	0.216324835	0.266067108	0.07025282669999999	0.881780475	0.530347656	0.0776961672	0.10211444300000001	0.7711226715481986	0.12724394877496267	0.24603192895307757	0.4373258260513401	-1.1932195463401523	insig
LIPID-P-0287	C44H85NO8	HexCer(d16:1/22:0)	SP	HexCer-NS	LMSP0501AA30	0.0	0.0	0.0	0.304219048	0.191159539	1.57141798	1.18152709	0.7325775609999999	0.570133851	0.466759728	1.26625698	0.385692008	0.473450955	0.0	0.0	0.0	0.0470936951	0.39166522	1.45579612	0.639286119	0.5190170129999999	0.425145505	2.22713202	1.67347656	0.736010453	0.850409795	0.273775274778924	0.567734328800032	0.6481411468851696	0.7967840317277513	-0.32773936010439547	insig
LIPID-P-0288	C46H89NO8	HexCer(d16:1/24:0)	SP	HexCer-NS	LMSP0501AA51	0.0	0.0	0.0	0.294992381	0.225787602	2.50735867	0.468796059	0.474684878	0.651371484	0.22549475	2.12108007	0.713697206	0.28678341	0.0	0.0	0.0	0.237867518	0.157923745	0.85176699	0.315926346	0.282744802	0.20938368899999998	0.778199292	0.7290351559999999	0.631777003	1.0194003	0.3775734836031826	0.39166120477785593	0.48385579828187286	1.5285785459494325	0.6121906869584528	insig
LIPID-P-0289	C46H87NO8	HexCer(d16:1/24:1)	SP	HexCer-NS	-	0.0	0.0	0.0	18.068571399999996	16.2430082	75.73234479999999	39.4344828	78.73678050000001	72.77633370000001	82.304509	68.8353818	72.9623132	7.43607637	0.0	0.0	0.0	15.238866699999999	7.57737136	43.1335922	6.22137866	39.3062382	30.707599600000005	43.4976227	42.0527344	64.5202091	42.341229399999996	0.8938974290999987	0.1950832578807719	0.3005559379599221	1.5915565672335361	0.6704384342700956	insig
LIPID-P-0293	C41H79NO8	HexCer(d18:1/17:0)	SP	HexCer-NS	-	0.0	0.0	0.0	0.8428571429999999	0.796876502	5.25293791	0.7318916259999999	0.5882926829999999	0.6815247329999999	1.43718345	5.55635009	0.63825601	0.450061883	0.0	0.0	0.0	0.167169992	0.235942343	0.563631068	0.228220963	0.09638374289999999	0.17207043600000002	0.58671219	0.867226562	0.314334495	0.65173913	0.9035577914164913	0.07693971945663125	0.21422719596798662	4.3714520410972675	2.1281125713812217	insig
LIPID-P-0294	C42H81NO8	HexCer(d18:1/18:0)	SP	HexCer-NS	LMSP0501AA05	0.0	0.0	0.0	1.12267143	1.14560788	5.13894347	1.58564532	1.13767805	1.23318138	1.88940704	5.11769088	3.81707602	2.82491113	0.0	0.0	0.0	0.835738228	3.10154991	2.90493204	2.00650614	1.12355388	0.995959222	7.37941325	2.39953125	1.08533972	2.2065967	0.08121351260672215	0.920188833838218	0.9401649219677591	1.0405044879441707	0.05728318777467516	insig
LIPID-P-0296	C44H85NO8	HexCer(d18:1/20:0)	SP	HexCer-NS	LMSP0501AA06	0.0	0.0	0.0	1.81239524	1.78913023	6.79073216	7.15349754	1.64406829	1.2857226000000002	2.73302038	5.37061453	7.14938272	9.48163265	0.0	0.0	0.0	1.24502793	8.35226286	9.19537864	6.92275732	4.32941399	3.79169601	17.6747597	9.50761719	1.87297038	6.08970515	0.599967676967993	0.29026447937967714	0.386754224123241	0.6553951117099206	-0.6095631823639613	insig
LIPID-P-0297	C46H89NO8	HexCer(d18:1/22:0)	SP	HexCer-NS	LMSP0501AA07	0.0	0.0	0.0	16.545619	15.37679	77.8391103	33.5249261	15.918048800000001	14.4970902	31.5614577	68.66629420000001	30.6323587	20.7470046	0.0	0.0	0.0	5.9407502	18.2378177	29.3124272	17.6273843	8.99183365	7.07918443	39.8670713	31.1398438	13.463066199999998	38.183108399999995	0.585150510020721	0.2707018616231894	0.3673990847518449	1.5502518292253882	0.6325025917988784	insig
LIPID-P-0298	C47H91NO8	HexCer(d18:1/23:0)	SP	HexCer-NS	LMSP0501AA32	0.0	0.0	0.0	113.21571399999999	102.84863	266.860056	154.096059	146.277073	110.79049499999999	592.9289679999999	288.00372400000003	128.205328	34.7146807	0.0	0.0	0.0	55.9441341	34.265840000000004	65.25708739999999	36.1434372	41.2075614	37.2518999	71.82448149999999	89.4589844	70.99198609999999	127.638681	1.3159825270641625	0.04778755049322155	0.19725246324123175	3.076174064128314	1.621137139954413	up
LIPID-P-0299	C48H93NO8	HexCer(d18:1/24:0)	SP	HexCer-NS	LMSP0501AA09	9.54766585	12.017859	5.30515306	558.142857	529.408938	1278.6747	1412.78818	1724.29268	1438.26382	1775.7381100000002	1326.74115	1431.09162	214.480579	7.95712841	7.37754678	5.17975207	441.17797300000007	196.973342	1007.50485	191.604344	375.37051	318.254866	370.75569	1088.87695	722.034843	974.3578210000001	1.2318245107814645	0.04896249488371903	0.19797039065074487	2.0528508121999254	1.037628785595572	up
LIPID-P-0300	C49H95NO8	HexCer(d18:1/25:0)	SP	HexCer-NS	-	0.0	0.0	0.0	31.784571399999997	30.208938	83.1803522	72.8522167	63.1383415	54.309602299999995	149.268684	85.79180629999999	58.6952567	5.90888743	0.0	0.0	0.0	17.0368715	5.44044637	26.5196117	5.15580737	12.013232499999999	10.9256719	10.447445599999998	28.9652344	28.671080100000005	25.769915	1.571429930044648	0.01348124537890501	0.1934854181515485	3.715449301314593	1.8935366833301814	up
LIPID-P-0301	C50H97NO8	HexCer(d18:1/26:0)	SP	HexCer-NS	LMSP0501AA11	0.0	0.0	0.0	38.363619	35.1746276	90.97720109999999	194.29261100000002	204.822439	139.71096	130.37739299999998	92.6204842	175.637427	15.439368	0.0	0.0	0.0	31.820670399999997	12.5144451	100.549515	8.79055713	30.4216446	27.173401300000002	31.524127500000002	100.112305	110.46428600000002	62.3158421	1.1800705404046705	0.07043292533675519	0.20759926882086024	2.16685038790873	1.1155995447220566	insig
LIPID-P-0302	C40H75NO8	HexCer(d18:1/16:1)	SP	HexCer-NS	-	0.0	0.0	0.0	7.42671429	6.01494474	8.87525487	3.22051232	3.94314146	4.01416101	7.71426807	8.37325885	2.42677063	1.22214615	0.0	0.0	0.0	2.04456504	1.4483447	2.87626214	4.25937677	1.07691871	1.10921223	2.9651998	4.57054687	3.08888502	2.04275862	1.2280773495431132	0.050033562131333816	0.19944995445903257	2.088965794336825	1.0627888692625338	insig
LIPID-P-0303	C42H79NO8	HexCer(d18:1/18:1)	SP	HexCer-NS	LMSP0501AA27	0.0	0.0	0.0	1.10750952	0.83515137	2.73407785	0.543536946	0.924987317	0.700221145	2.44675108	2.3047486	0.6581546460000001	0.9622251479999999	0.0	0.0	0.0	0.593816441	0.467404836	0.49597281600000004	0.41620396600000004	0.77773913	0.503384615	3.2973394	0.446152344	0.39347386799999995	1.617991	0.6459541978489088	0.3715473694330179	0.46611144626205775	1.46705092256253	0.5529189490299723	insig
LIPID-P-0304	C44H83NO8	HexCer(d18:1/20:1)	SP	HexCer-NS	-	0.0	0.0	0.0	0.634538095	0.628745795	1.53891566	0.418403941	1.14457561	1.62062076	3.79300803	1.13046555	1.28125406	0.242889401	0.0	0.0	0.0	0.40903751	0.23870675800000002	1.62108738	0.356504249	1.34065217	1.4076367	0.993141123	1.34265625	1.18829268	0.690329835	0.5261737230951413	0.5165411968786969	0.5990728189554998	1.2967625151303594	0.3749142933021822	insig
LIPID-P-0305	C46H87NO8	HexCer(d18:1/22:1)	SP	HexCer-NS	-	0.0	0.0	0.0	27.761714299999998	24.6781355	49.892493	24.643349800000003	56.0323902	55.6966052	134.532427	44.4357542	53.21663420000001	11.3710994	0.0	0.0	0.0	11.0869912	14.979231200000001	37.043301	9.34194523	80.52816640000002	61.4513438	27.8887203	34.212109399999996	30.627003499999997	28.2856572	0.674238747035153	0.3625162056167993	0.4571401417414955	1.4376764175215375	0.5237390002774763	insig
LIPID-P-0306	C48H91NO8	HexCer(d18:1/24:1)	SP	HexCer-NS	LMSP0501AA08	17.026191600000004	8.58696093	8.70234694	870.07619	756.689092	1470.21316	1044.83744	1899.8439	1761.9786600000002	2031.2476800000002	1210.81937	1387.03054	323.16787400000004	14.102982800000001	8.58258836	9.5	536.3192339999999	348.927464	1169.4466	169.95373	1000.9640800000001	864.1445779999999	683.100658	1174.43359	1184.50348	1235.3323300000002	0.9090074376313289	0.17960626525992635	0.2862341400161989	1.522770013582519	0.6066980657130085	insig
LIPID-P-0308	C40H75NO8	HexCer(d18:2/16:0)	SP	HexCer-NS	LMSP0501AA33	0.0	0.0	0.0	1.71611429	0.07673041809999999	3.96415199	5.32019704	4.09838049	4.16644035	3.65467573	3.00538175	4.67568551	0.759381172	0.0	0.0	0.0	0.59807502	0.56300558	5.0121165	0.359941454	1.48206994	1.75964782	1.93483561	4.45671875	3.40182056	3.75898051	0.5112513649749999	0.4160750720205567	0.50629985828022706	1.3476595096362494	0.43045604117212094	insig
LIPID-P-0310	C44H83NO8	HexCer(d18:2/20:0)	SP	HexCer-NS	LMSP0501AA34	0.0	0.0	0.0	0.234628571	0.176194618	0.31455885100000003	1.94512315	0.20760390199999998	0.343490786	0.304518839	0.314204842	0.22186614699999999	2.49215273	0.0	0.0	0.0	0.168818835	3.08810911	2.38326214	2.85831917	1.91162571	1.44272475	9.96818412	2.16188477	0.218743031	0.667861069	0.7935581077458779	0.09003048262211504	0.2218825576784896	0.2635490788567271	-1.9238564452450893	insig
LIPID-P-0311	C46H87NO8	HexCer(d18:2/22:0)	SP	HexCer-NS	LMSP0501AA37	0.0	0.0	0.0	1.0993619	0.9937578090000001	3.0371177000000005	14.1040394	2.30462439	1.52268671	1.1784928999999997	4.267374299999999	2.45682261	5.90088216	0.0	0.0	0.0	0.592012769	6.39975201	6.29642718	6.14156752	2.76444234	2.51816497	17.3954476	8.02605469	1.49027003	3.8955922	0.3261900032560795	0.40893541351927243	0.49927763039717027	0.6640010498938417	-0.5907425721774493	insig
LIPID-P-0313	C48H89NO8	HexCer(d18:2/24:1)	SP	HexCer-NS	-	0.0	0.0	0.0	273.249524	219.555983	598.331789	513.7881769999999	615.621463	627.72066	501.143916	644.294227	731.819363	123.080316	0.0	0.0	0.0	113.268156	135.205208	403.953398	52.3584514	287.67013199999997	239.101946	379.354578	395.429687	481.1777	672.148926	0.8190761490003079	0.19543027685655923	0.30077296828451466	1.534529937354728	0.6177967918141054	insig
LIPID-P-0317	C46H87NO13	Hex2Cer(d18:1/16:0)	SP	Hex2Cer	LMSP0501AB03	4.14250614	1.29438356	1.45571939	56.435714299999994	44.9902931	254.16404100000003	261.306404	346.48	258.442289	276.242125	258.544693	269.135802	31.0635945	2.34517695	1.76971933	1.56467975	68.0766161	35.1444513	321.918447	33.3574127	163.539698	159.36051899999998	123.604451	317.351562	194.738676	166.442779	0.47571026097006125	0.4574721474725224	0.5453038097732109	1.2985647752228515	0.3769179805638561	insig
LIPID-P-0318	C48H91NO13	Hex2Cer(d18:1/18:0)	SP	Hex2Cer	LMSP0501AB04	0.22753808399999997	0.171184678	0.132770408	1.08355714	1.32404613	9.45319741	5.65581281	7.71633171	7.96531523	9.57399629	9.98389199	7.66647173	1.53326531	0.342639029	0.171785863	0.0852644628	2.27698324	1.92581525	10.402912599999999	1.23712937	6.5320983	5.55855422	7.73748103	11.4328125	6.03006969	3.61623188	0.17277887504527636	0.8019726827327637	0.8423888726473018	1.0895836342353873	0.12377693905663265	insig
LIPID-P-0319	C50H95NO13	Hex2Cer(d18:1/20:0)	SP	Hex2Cer	LMSP0501AB05	0.0	0.0	0.0	0.768004762	0.496040365	4.41175162	3.23990148	4.35605854	3.59766246	3.29586164	3.38088454	6.37598441	0.372592495	0.0	0.0	0.0	0.862537909	0.25766894	5.88908738	0.233155807	2.32497164	1.62292864	1.39784522	6.63933594	3.47566202	3.01975012	0.17842540761609033	0.6858996561153351	0.7541278057816684	1.1777323297150286	0.23601168647516876	insig
LIPID-P-0320	C52H99NO13	Hex2Cer(d18:1/22:0)	SP	Hex2Cer	LMSP0501AB06	0.0	0.0	0.0	5.01219048	4.5177703000000005	37.7972196	26.159803	35.617561	35.366246399999994	29.3373687	34.5791434	49.3730994	4.52192232	0.0	0.0	0.0	6.96635275	3.9983137	45.1495146	3.46983003	19.6058601	17.7872104	12.9031866	40.2421875	30.2581882	20.539330300000003	0.381135383876651	0.47962048098583776	0.5652393229065729	1.3054069196974252	0.38449959186877475	insig
LIPID-P-0321	C54H103NO13	Hex2Cer(d18:1/24:0)	SP	Hex2Cer	LMSP0501AB07	0.98577887	0.36311111100000004	0.36881836700000004	6.44147619	5.8641038	40.876367	62.4108374	66.3059512	71.8009699	39.311179700000004	34.2454376	66.3879142	3.92782093	0.909175935	0.473677755	0.396770661	12.132162800000001	4.61428394	56.644660200000004	5.07350331	26.6258979	21.125486600000002	17.628224600000003	62.502343700000004	48.4017422	25.6217891	0.5874470560222735	0.3790539330832373	0.47308784291569145	1.4151698187271124	0.500975185166848	insig
LIPID-P-0323	C46H85NO13	Hex2Cer(d18:2/16:0)	SP	Hex2Cer	-	0.0307787715	0.023425266400000002	0.0248642857	2.33950476	1.82944258	3.45768304	7.18049261	6.04284878	5.94486906	4.53591106	4.04953445	7.94723847	0.627120474	0.0201351871	0.021035342999999998	0.00885671488	1.3481245000000002	0.7561500309999999	6.82271845	0.38686685600000004	2.3658034	2.46137164	2.20918563	6.87996094	5.24679443	4.60841579	0.49642810662764486	0.4336632129504002	0.5229046509873008	1.328901672393819	0.41023436119964296	insig
LIPID-P-0325	C52H97NO18	Hex3Cer(d18:1/16:0)	SP	Hex3Cer	LMSP0502AA01	0.0463732678	0.0656215119	0.0192728571	3.18891429	3.09072561	39.4487488	9.132660099999999	7.43832195	7.76531523	10.8718962	33.9403166	7.36881092	0.93837393	0.0572962588	0.0324474012	0.0654147727	2.23964086	0.689789213	5.76699029	0.40137488200000004	1.30676749	0.849835032	3.19127972	4.50910156	4.74376307	8.83348326	0.9497602868233095	0.07458382856620115	0.2104793150446566	3.7725902599845833	1.9155554179353635	insig
LIPID-P-0326	C54H101NO18	Hex3Cer(d18:1/18:0)	SP	Hex3Cer	LMSP0502AA02	0.0	0.0	0.0	0.24574285699999998	0.281257088	1.60827618	0.665940887	0.472308293	0.451646945	0.332234713	1.19438547	0.292933073	0.271815668	0.0	0.0	0.0	0.209993615	0.23831680100000002	0.518442718	0.0972747875	0.234321361	0.14683595900000002	0.418102175	0.614886719	0.32417160300000003	0.6799150420000001	0.5976237476792848	0.23567076904801773	0.33578481644634556	1.6703347453388695	0.7401372566187892	insig
LIPID-P-0328	C58H109NO18	Hex3Cer(d18:1/22:0)	SP	Hex3Cer	LMSP0502AA04	0.0	0.0	0.0	0.622009524	0.439615569	6.03892493	3.80967488	2.26734634	2.85453928	2.23378629	5.10893855	1.87111111	0.442828176	0.0	0.0	0.0	0.39854429399999997	0.37752510799999994	1.48427184	0.30792729	0.41275236299999996	0.292240037	0.443336368	1.79273437	1.04674216	1.63452274	1.169616182265407	0.037404936585202525	0.19592532414956745	3.1363740637759188	1.6490976346353876	up
LIPID-P-0329	C60H113NO18	Hex3Cer(d18:1/24:0)	SP	Hex3Cer	LMSP0502AA05	0.0	0.0	0.0	2.2651619	1.82028352	13.1610751	7.43684729	8.48604878	8.32019399	2.35785053	10.956890099999999	4.02469136	1.2274786	0.0	0.0	0.0	0.8792338390000001	0.8982393059999999	5.00625243	0.682334278	1.59415879	1.38693234	1.01064239	4.90488281	2.94401568	6.03788106	0.9845162189994112	0.06962348847266388	0.20759926882086024	2.36960083535277	1.2446440543311803	insig
LIPID-P-0331	C40H77NO12S	SHexCer(d18:1:/16:0(OH))	SP	SHexCer	-	0.0	0.0	0.0	43.6649524	33.822393100000006	60.294717299999995	19.1227586	15.8481951	14.5587779	126.10253200000001	56.7646182	35.0165042	10.7080974	0.0	0.0	0.0	10.1527534	7.711717299999999	14.191165	9.24381492	6.61270321	5.56415199	20.795548800000002	13.561621100000002	12.632404199999998	16.89995	1.3459651048243262	0.03700154156688351	0.19592532414956745	3.5436510480392127	1.825236545188198	up
LIPID-P-0332	C40H77NO11S	SHexCer(d18:1:/16:0)	SP	SHexCer	LMSP06020002	0.0	0.0	0.0	53.338095200000005	49.6741951	111.8443	19.2111823	9.94273171	9.79398642	54.9862878	101.029795	16.856660199999997	6.57809085	0.0	0.0	0.0	4.55620112	4.03243645	10.059223300000001	5.11308782	3.22086011	2.72608897	14.2647951	9.55910156	5.96641115	19.9878061	1.229897643321193	0.025240937174276737	0.1934854181515485	5.450711583369256	2.4464445841619638	up
LIPID-P-0334	C48H93NO11S	SHexCer(d18:1:/24:0)	SP	SHexCer	-	0.0	0.0	0.0	1.16192381	1.03224892	2.22658017	1.48230542	0.9788390240000001	1.0728225	5.61991353	2.08165736	0.8229239770000001	2.7555497000000004	0.0	0.0	0.0	0.23735355100000002	0.691363918	1.40495146	0.484117092	1.0010397	1.18404078	3.47340415	1.1987793	0.652303136	0.840714643	0.80950766789303	0.22086755999889932	0.32582989892658654	1.72230012174183	0.7843365634207555	insig
LIPID-P-0336	C48H91NO11S	SHexCer(d18:1:/24:1)	SP	SHexCer	LMSP06020015	0.0	0.0	0.0	0.14334381	0.0697001442	0.13439388300000002	0.359265025	0.130185366	0.0652539282	0.417890056	0.278823091	0.153498376	0.6792758390000001	0.0	0.0	0.0	0.0	0.103893366	0.107950485	0.12062134099999999	0.05674669190000001	0.061342354	1.03854325	0.08215273440000001	0.0357637631	0.17917241399999997	0.3805546203733091	0.6046634701815837	0.6833493439155156	1.361352610912731	0.4450407950767924	insig
LIPID-P-0350	C22H46NO7P	LPC(14:0)	GP	LPC	LMGP01050012	0.125644226	0.18570167399999998	0.0858403061	0.201975238	0.17827006199999998	0.48271177	2.69581281	0.115677073	0.11371387	0.34108956100000004	0.7234338920000001	0.127703704	0.7424028970000001	6.00106168	0.54956341	0.109182851	0.18942857100000002	1.24577805	2.05217476	0.25435505199999997	3.2841966	3.45879518	2.46841679	2.49322266	0.138148084	0.7745877059999999	1.4184827413261805	0.025162217209751963	0.1934854181515485	0.2658673548174482	-1.9112214517057782	down
LIPID-P-0351	C23H48NO7P	LPC(0:0/15:0)	GP	LPC	-	0.127267813	0.205069508	0.137035714	0.358505714	0.26162998600000004	0.713369787	2.70741872	0.41825561	0.42401939899999996	0.531783817	0.942383613	0.294632878	1.56633311	3.22401416	0.6003898129999999	0.12341219	0.287240223	1.99217607	2.29652427	0.475478754	4.30291115	4.03670065	2.23680324	2.71966797	0.491158537	0.9505247379999999	1.4668623617274867	0.01955057003093604	0.1934854181515485	0.3659984422215423	-1.450090586826237	down
LIPID-P-0352	C23H48NO7P	LPC(15:0/0:0)	GP	LPC	LMGP01050016	0.104886486	0.253727042	0.11071632699999999	0.335271429	0.280361365	0.68986469	2.74553695	0.36550439	0.42096993200000005	0.505670167	0.969739292	0.271254061	1.50517446	3.28132457	0.7615332640000001	0.152721074	0.28022506	2.04927464	2.11269903	0.459104816	4.63243856	4.11208526	2.40053617	2.74392578	0.489027875	1.07043478	1.4838829709697714	0.01648780700958419	0.1934854181515485	0.3486885808625403	-1.5199889765506023	down
LIPID-P-0353	C24H50NO7P	LPC(0:0/16:0)	GP	LPC	LMGP01050074	16.7991155	26.0661593	32.286122399999996	34.2171429	32.2321	59.2400371	175.84335	42.1233171	46.2651794	57.061766500000004	73.82048420000001	32.2301494	182.975642	756.430738	161.12681899999998	37.97964879999999	22.3064645	223.21264700000003	206.368932	100.009443	332.22495299999997	273.43836899999997	251.974709	228.726562	34.16358889999999	98.2323838	1.5137051334439329	0.018684129801139874	0.1934854181515485	0.29754309175751636	-1.748829472641951	down
LIPID-P-0354	C24H50NO7P	LPC(16:0/0:0)	GP	LPC	LMGP01050018	17.145945899999997	27.2519533	35.10938779999999	37.1714286	32.3135031	57.484893400000004	174.91921200000002	44.68682929999999	45.622502399999995	57.4334775	80.0264432	33.4023392	176.021066	849.150657	173.737006	39.9010331	23.646129300000002	210.66584	203.972816	101.661001	329.89225	271.282669	241.345473	230.191406	38.008536600000006	97.1334333	1.4577556577897135	0.025384082626097097	0.1934854181515485	0.2912518337086994	-1.7796609619475032	down
LIPID-P-0355	C25H52NO7P	LPC(0:0/17:0)	GP	LPC	-	0.287872236	0.565266362	0.321764286	0.8223285709999999	0.8917683809999999	2.14092678	4.20543842	0.563276098	0.657130941	0.984867202	2.11469274	0.637538661	10.005990800000001	9.97042467	1.86918919	0.43165599200000004	0.48226496399999996	8.92678239	6.752776700000001	5.25014164	10.2586011	11.0613531	12.5408194	6.51583984	0.433649826	3.24056972	1.5622717185391972	0.008955273847023638	0.1934854181515485	0.3113031639150381	-1.6836078552426876	down
LIPID-P-0356	C25H52NO7P	LPC(17:0/0:0)	GP	LPC	LMGP01050024	0.257216708	0.627133435	0.35830816299999996	0.95752381	1.01796252	2.31119555	5.9344335	0.746158049	0.754789525	1.54464484	2.73979516	0.725607537	10.8977617	10.421435800000001	1.89674636	0.503743802	0.524371907	9.91909485	6.92932039	5.61263456	13.2381853	12.162465199999998	14.661709699999998	6.88257812	0.648743902	3.90504748	1.4812491918558266	0.01231191888265392	0.1934854181515485	0.3307047042591154	-1.5963845269421701	down
LIPID-P-0357	C26H54NO7P	LPC(0:0/18:0)	GP	LPC	LMGP01050076	0.0	0.0	0.0	4.37921905	5.0024988	6.50329935	16.184532	4.19079024	4.01813773	6.06662137	6.34435754	3.64020793	37.0254115	0.0	0.0	0.0	2.7624581000000004	42.547923100000006	17.6065049	30.6574127	36.6153119	37.016126	69.0738493	18.5058594	4.16003484	8.07456272	0.9832191912912065	0.0568521587921544	0.20430369378756963	0.34961823268070075	-1.5161476711697555	insig
LIPID-P-0358	C26H54NO7P	LPC(18:0/0:0)	GP	LPC	LMGP01050026	16.561375899999998	23.288483	19.4795918	22.143333300000002	24.1706872	44.6943466	111.576355	21.390048800000002	23.189912699999997	36.2416306	43.7396648	22.497465899999998	146.17906499999998	429.64408499999996	96.89864859999999	26.221900800000004	16.330726300000002	160.846869	124.646602	124.51746899999999	202.536862	175.141798	201.601416	127.359375	24.951567899999997	74.2428786	1.575311066698129	0.009860047289975402	0.1934854181515485	0.3110199216533057	-1.6849211031168665	down
LIPID-P-0359	C27H56NO7P	LPC(0:0/19:0)	GP	LPC	-	0.0342495332	0.0378655505	0.0343670408	0.18300761899999998	0.219860644	0.343379055	1.19624631	0.12379707300000001	0.111939864	0.16883261300000002	0.35113594	0.131468486	1.71203423	0.687699697	0.12697921	0.0461640496	0.0610292099	2.00551767	1.04335922	1.3097356000000002	2.16398866	1.78828545	3.10893273	0.996220703	0.167381533	0.592358821	1.2047745359483422	0.026030941960084108	0.1934854181515485	0.32971332928374686	-1.600715883029658	down
LIPID-P-0360	C27H56NO7P	LPC(19:0/0:0)	GP	LPC	LMGP01050041	0.021820147400000003	0.037537290699999996	0.038424591800000005	0.176266667	0.210831331	0.321981464	1.16119212	0.119657561	0.11296023300000001	0.17568252	0.351919926	0.143048733	1.6318499	0.680662285	0.0883383576	0.049474380199999994	0.0632242618	2.04534408	1.00094175	1.24391879	2.15750473	1.81676552	3.06083966	0.91190625	0.167931185	0.593213393	1.2017685895105545	0.025974756821363718	0.1934854181515485	0.32443454701782065	-1.6240006435270775	down
LIPID-P-0361	C28H58NO7P	LPC(0:0/20:0)	GP	LPC	-	0.0	0.0	0.0	0.159021905	0.15821432	0.280947173	1.26950739	0.224331707	0.220605238	0.22320815300000002	0.324756052	0.560874594	4.26064516	0.0	0.0	0.0	0.0683323224	2.69015499	1.48605825	1.51919736	5.56773157	4.890750700000001	8.636469400000001	1.45944336	0.41709059200000004	0.740209895	0.9852182840873484	0.07764903708286991	0.21497143283473852	0.2795992394786971	-1.8385676583578627	insig
LIPID-P-0362	C28H58NO7P	LPC(20:0/0:0)	GP	LPC	LMGP01050045	0.10795380800000001	0.12176966	0.10594591800000001	0.155515238	0.154896684	0.299060241	1.28862069	0.22864	0.21928031	0.224043237	0.310839851	0.531018843	4.05813035	3.4293731	0.321242204	0.142157025	0.0697292897	2.66965902	1.58501942	1.43641171	5.50015123	4.77499537	8.00915529	1.47518555	0.427005226	0.7395252370000001	1.2476992963512703	0.030802430902146644	0.19592532414956745	0.2552588117965359	-1.9699673296090345	down
LIPID-P-0363	C30H62NO7P	LPC(22:0)	GP	LPC	LMGP01050053	0.024359213799999998	0.06305276509999999	0.0	0.0319549524	0.030715137000000003	0.0927432808	0.0995714286	0.0321313171	0.0322865179	0.044157134	0.09466759779999999	0.0422534113	0.16677287699999999	0.11740242699999999	0.0330983368	0.013961053700000002	0.0102584996	0.12109547400000001	0.0676724272	0.09319622289999999	0.132005671	0.123053753	0.26220435	0.0690785156	0.0355470383	0.039509945	0.6596433741029438	0.2300010011501314	0.3321400463736679	0.6749634426143726	-0.5671187298901319	insig
LIPID-P-0364	C32H66NO7P	LPC(24:0)	GP	LPC	LMGP01050057	0.0	0.0	0.0	0.07431190480000001	0.103620375	0.585412419	0.20329359600000002	0.0834437073	0.081157323	0.166226065	0.645649907	0.0781345029	0.141852535	0.0	0.0	0.0	0.0277605746	0.0993558586	0.08494970869999999	0.0774562795	0.0830642722	0.112707136	0.143735964	0.0952869141	0.0706555749	0.048161219400000004	0.8180197809452546	0.110825362185168	0.23570583590110802	2.565551398288524	1.3592689287891915	insig
LIPID-P-0365	C34H70NO7P	LPC(26:0)	GP	LPC	-	0.157510565	1.10877727	0.0	0.0576290476	0.068779433	0.57202595	0.055346305400000004	0.0352893659	0.0334537342	0.19896726399999998	0.569517691	0.0197523067	0.062039763	0.118704752	0.0530233888	0.0116621901	0.0292924182	0.0374535648	0.0245196117	0.0269418319	0.0640374291	0.038161631099999996	0.0780925645	0.0322646484	0.019393554	0.0246038981	1.0767619393919432	0.06835191830254446	0.20759926882086024	5.265754525245482	2.396640268542064	insig
LIPID-P-0366	C22H44NO7P	LPC(14:1)	GP	LPC	LMGP01050014	0.0	0.0	0.0	0.00215507619	0.0034130418100000006	0.006414457829999999	0.00678630542	0.00409724878	0.0045840349200000005	0.00317129092	0.0118839851	0.00450409357	0.00528637261	0.0	0.0	0.0	0.0011835115699999998	0.00633261004	0.00528565049	0.0027909726199999998	0.0218810964	0.00755228916	0.0154993424	0.00783757812	0.0	0.0033252773600000005	0.4262062823836105	0.4781474108564122	0.5639588297813302	0.7294898415441022	-0.4550402067455515	insig
LIPID-P-0368	C24H48NO7P	LPC(16:1)	GP	LPC	LMGP01050021	0.309113514	0.467985794	0.272497959	0.507361905	0.50037482	1.00660797	3.8642068999999997	0.207668293	0.208417071	0.513654107	0.9792364990000001	0.23618973399999998	0.414978275	5.72709808	2.19191268	0.44381405	0.18420271300000002	0.44478859299999995	3.26475728	0.0522608121	7.98784499	8.57912882	3.00389479	3.68876953	0.19794599300000001	2.22869565	1.479573955905639	0.021917001933633776	0.1934854181515485	0.24972402624505308	-2.0015934635408468	down
LIPID-P-0369	C25H50NO7P	LPC(17:1)	GP	LPC	LMGP01050002	0.0	0.0	0.0	0.09040523810000001	0.0756203748	0.115701576	0.409716256	0.0298760976	0.0428694471	0.081726992	0.133727188	0.0451425601	0.0196816327	0.0	0.0	0.0	0.0224644852	0.026475635499999997	0.361959223	0.00939380548	0.84437051	0.772687674	0.0711168437	0.363253906	0.05657125440000001	0.19514542699999998	0.9597050382147753	0.15984886408147042	0.27118545662193644	0.3835105000703504	-1.3826620173102646	insig
LIPID-P-0370	C26H52NO7P	LPC(0:0/18:1)	GP	LPC	LMGP01050079	1.63906634	1.6134348	0.862576531	6.11719048	6.41403172	7.31097312	21.932315300000003	2.91118049	3.36985451	6.25058678	9.7113594	3.2011306	6.05070441	20.2984833	7.3233368	1.11051653	2.03964884	9.53595784	29.7267961	0.428579792	64.3189036	65.08711770000001	26.840263	31.458007799999997	3.49709059	17.4645677	1.4134706952969012	0.028141433493440192	0.1934854181515485	0.27723500510753274	-1.8508186638674733	down
LIPID-P-0371	C26H52NO7P	LPC(18:1/0:0)	GP	LPC	LMGP01050029	1.63268796	3.03582953	2.87430612	6.04361905	6.53724171	7.6576645	20.909261100000002	2.55806829	3.24259942	6.13334157	9.184748599999999	3.06812216	5.85113891	68.1162791	21.833679800000002	4.12516529	1.91243416	9.12727836	29.1551456	0.45365628	73.7659735	67.2860056	29.6300455	28.9015625	3.28139373	17.8091954	1.6036902333204588	0.013636782628421955	0.1934854181515485	0.2215225463889643	-2.1744745522778235	down
LIPID-P-0372	C27H54NO7P	LPC(19:1)	GP	LPC	LMGP01050130	0.0197336609	0.0163327245	0.015359285700000001	0.09245952380000001	0.0931777991	0.118096386	0.229061084	0.0251742439	0.0244768186	0.10620383	0.11275139699999999	0.0289268356	0.169934167	0.286418605	0.100481809	0.0104044421	0.0264976856	0.214639802	0.260097087	0.0	0.728153119	0.66347544	0.527855336	0.277648438	0.027131010499999997	0.264526737	1.401547827858295	0.023382827399716487	0.1934854181515485	0.31047695614573606	-1.687441900476981	down
LIPID-P-0374	C28H56NO7P	LPC(20:1/0:0)	GP	LPC	LMGP01050047	0.250404914	0.240402841	0.254220408	1.21024762	1.25683806	1.66266914	3.04729064	0.708741463	0.627165858	1.78840025	1.70285847	0.904385965	3.44268598	9.76895854	1.46036383	0.35696590899999997	0.286539505	7.29727216	6.05236893	0.25407932	21.550472600000003	18.9434662	15.1241275	7.47626953	0.8362073170000001	3.85316342	1.48892984128268	0.01388402044436878	0.1934854181515485	0.18331830266615798	-2.4475772618328078	down
LIPID-P-0375	C30H60NO7P	LPC(0:0/22:1)	GP	LPC	-	0.0	0.0	0.011345000000000001	0.00697185714	0.00774536281	0.00962548656	0.009708275859999999	0.00415317073	0.0066457226	0.00742316245	0.012475698300000001	0.008433918129999999	0.0600871626	0.246705763	0.0242932432	0.0	0.0011616600199999998	0.0442251705	0.00977281553	0.015520302199999999	0.0979300567	0.07374235400000001	0.29905311100000004	0.012847656200000002	0.00824310105	0.00872573713	1.0270868821164625	0.0722932053358655	0.20903733266644103	0.17170650249778932	-2.541983419882312	insig
LIPID-P-0376	C30H60NO7P	LPC(22:1/0:0)	GP	LPC	LMGP01050134	0.0	0.0	0.0	0.0429	0.0438992792	0.05909230769999999	0.0737502463	0.014559121999999999	0.0181394762	0.045544286600000004	0.0595337058	0.0468437947	0.350306781	0.0	0.0	0.0	0.005981388670000001	0.254027278	0.09370737859999999	0.0245845137	0.70047259	0.584594995	0.8506980270000001	0.08514140630000001	0.0440656794	0.112770615	0.9496251976926936	0.0965083143956696	0.22674014606003537	0.2737870058079938	-1.868874118347166	insig
LIPID-P-0377	C32H64NO7P	LPC(24:1)	GP	LPC	LMGP01050144	0.0	0.0	0.0	0.0423541905	0.042352715	0.104856348	0.0615330049	0.0297420488	0.024999418	0.0619005559	0.143454376	0.0248465237	0.21964582	0.0	0.0	0.0	0.0117548284	0.174731556	0.0625132039	0.055729745	0.22130245699999998	0.204978684	0.43984724299999994	0.0792060547	0.038266899	0.08094552719999999	0.6419047045970853	0.24597678450983418	0.3450770467306231	0.551886465121789	-0.8575565906607358	insig
LIPID-P-0378	C26H50NO7P	LPC(0:0/18:2)	GP	LPC	-	0.0	0.0	0.0	1.6179618999999998	1.70503604	1.00921223	11.010738900000002	0.8024429270000001	0.894178468	0.6312229770000001	1.6767784	0.678291098	0.606667544	0.0	0.0	0.0	0.296212291	1.89885927	8.0476699	0.141319169	13.9859168	14.8329935	5.77223065	9.11697266	1.72915505	4.24633683	1.0538893800143105	0.08871281780582382	0.22049744664173246	0.34348813291299557	-1.541667838299053	insig
LIPID-P-0379	C26H50NO7P	LPC(18:2/0:0)	GP	LPC	LMGP01050034	2.98630958	3.25921867	3.70566327	1.96772381	1.70243152	1.31752549	10.398029600000001	0.809880976	0.839090204	0.8146695490000001	1.50201117	0.7634307990000001	0.632651745	78.0338726	40.3435551	5.53904959	0.19744293699999999	0.389599504	6.27770874	1.74555241	12.8493384	13.380166800000001	4.82194234	8.63894531	1.92790941	4.66536732	1.1587815239396269	0.08753864222741177	0.21991970586876883	0.17168256275768187	-2.542184577973141	insig
LIPID-P-0380	C28H54NO7P	LPC(0:0/20:2)	GP	LPC	-	0.0680152334	0.045750989299999996	0.0	0.508047619	0.521826045	0.798005561	2.21989163	0.284062439	0.354129971	0.531236566	0.7902644320000001	0.49455100700000004	1.01098749	0.0	0.327974012	0.0	0.295998404	1.48314941	3.35900971	0.0543903683	7.94255198	7.41825765	4.23262519	3.37460937	0.369005226	3.18227886	1.3302305473891842	0.03270754716795987	0.19592532414956745	0.23804009506228557	-2.0707234958264187	down
LIPID-P-0381	C28H54NO7P	LPC(20:2/0:0)	GP	LPC	LMGP01050132	0.139089926	0.184236428	0.12217040800000001	0.482819048	0.514930322	0.741438369	2.16238424	0.275736585	0.37733656600000004	0.799938233	0.944767225	0.483516569	0.972725477	4.68642063	0.692323285	0.24835433899999998	0.285138069	1.41231246	3.16980583	0.04599093480000001	8.19049149	7.98137164	4.1107739	3.43119141	0.440224739	3.02016992	1.5674697000703175	0.013196906753171452	0.1934854181515485	0.2174514966034444	-2.2012344567455915	down
LIPID-P-0382	C30H58NO7P	LPC(22:2)	GP	LPC	LMGP01050135	0.0089409828	0.009727752409999998	0.0	0.0541442857	0.0575703988	0.117313253	0.172758621	0.0389810732	0.035528419	0.135633107	0.115976723	0.0473660819	0.385129691	0.178330637	0.0378090437	0.00431670455	0.024195371099999998	0.28499318	0.22587378600000002	0.0258141643	0.595652174	0.473249305	0.891967628	0.256007812	0.0575416376	0.229833083	1.1038979278426362	0.05595654863265759	0.20208070409665202	0.3588616818072647	-1.4785002102341411	insig
LIPID-P-0384	C28H52NO7P	LPC(20:3)	GP	LPC	LMGP01050133	0.0	0.0	0.0	0.0512104762	0.0473824123	0.141235403	0.634320197	0.053811122	0.07465994179999999	0.126798023	0.213560521	0.0874879792	0.0819242923	0.0	0.0	0.0	0.118313647	0.0325851209	0.218190291	0.0586681775	0.379701323	0.36282298399999996	3.75278705	0.238888672	0.0772559233	0.0844382809	0.35275499520423576	0.322526170756962	0.41865274300214195	0.2840889146174018	-1.8155855574061008	insig
LIPID-P-0386	C28H50NO7P	LPC(20:4)	GP	LPC	LMGP01050048	1.06295823	1.59797057	0.9732040820000001	0.0178299048	0.0147307064	0.0565662651	0.0831241379	0.0252218537	0.0318087294	0.016619024099999997	0.0595026071	0.0411076023	0.00604435813	13.3165824	17.8268191	1.3530062	0.031682521899999996	0.00526371978	0.0470949515	0.0049527478799999995	0.0595283554	0.05066413349999999	0.161074355	0.0685371094	0.0415327526	0.026704347799999997	0.8730478909282795	0.19682345239281715	0.3023317535735486	0.1208327396389939	-3.048916688938741	insig
LIPID-P-0387	C30H54NO7P	LPC(0:0/22:4)	GP	LPC	-	0.0	0.0	0.0	0.0268401905	0.027745507000000003	0.0579071362	0.12393202	0.034400195099999996	0.051571484	0.034356887	0.0748696462	0.0530105263	0.0793778802	0.0	0.0	0.0	0.0124905826	0.0494179789	0.329669903	0.0037703871600000003	0.881648393	0.820828545	0.438199292	0.33115625	0.0724259582	0.260457771	1.319271202676097	0.036432661092096794	0.19592532414956745	0.17625000172603522	-2.5043048232474634	down
LIPID-P-0388	C30H54NO7P	LPC(22:4/0:0)	GP	LPC	LMGP01050124	0.0	0.0	0.0371254082	0.0228226667	0.030684094199999998	0.0744910102	0.127349754	0.0339531707	0.0408230844	0.0402357011	0.08151992549999999	0.061643534800000004	0.0810730744	0.61846815	0.202172557	0.0455211777	0.0191297686	0.058616987	0.342493204	0.00784511804	0.960009452	0.7328915659999999	0.46346484600000004	0.380345703	0.0889216028	0.24472863600000003	1.714316981463768	0.007172856250485691	0.1934854181515485	0.1516880598803858	-2.720820566516043	down
LIPID-P-0389	C28H48NO7P	LPC(20:5)	GP	LPC	LMGP01050050	0.0631744472	0.0505376966	0.046826428600000004	0.0036934381	0.00569197501	0.0129963855	0.0805871921	0.0240085854	0.032756741	0.010559295900000001	0.0184200186	0.0250315789	0.0030602238300000005	0.432814965	0.5216112270000001	0.0491452479	0.012007821200000001	0.0008582455049999999	0.0198425243	0.00350827195	0.07704801509999999	0.0807267841	0.08985685380000001	0.0319447266	0.0352287456	0.0118857571	0.975297419638241	0.13257748736134253	0.24708020495979585	0.276143252556897	-1.8565112186883512	insig
LIPID-P-0391	C30H52NO7P	LPC(22:5/0:0)	GP	LPC	LMGP01050142	0.0	0.0	0.0	0.0	0.0	0.0	0.0	0.0	0.0	0.0	0.0	0.0	0.0	0.0	0.0	0.0	0.0	0.0	0.0438071845	0.00656772427	0.301404537	0.21809453199999998	0.207308042	0.049743359400000006	0.0221364111	0.0365142429	1.221232159659359	0.03447930454734485	0.19592532414956745	0	-Inf	down
LIPID-P-0392	C30H50NO7P	LPC(22:6)	GP	LPC	LMGP01050056	0.26019852600000004	0.38934855399999996	0.32265510199999997	0.11602666699999999	0.10576934199999999	0.24605004600000002	1.71694581	0.24003317100000002	0.324455868	0.197856702	0.253104283	0.22717089	0.0668926926	3.24698686	2.59633056	0.413590909	0.0995155626	0.0348796032	0.407939806	0.0950830973	0.86079206	0.737386469	1.88164896	0.405693359	0.344402439	0.25214692699999997	0.9454070399233033	0.10595751483003858	0.23255322658875638	0.392611808984349	-1.348824528025867	insig
LIPID-P-0393	C22H48NO6P	LPC(O-14:0)	GP	LPC-O	LMGP01060007	0.0	0.00628396753	0.00807321429	0.008498095240000001	0.007230610279999999	0.0255062095	0.14322266	0.0977297561	0.111554801	0.0223462631	0.0350074488	0.048185185199999994	0.33525609	0.09868806880000001	0.0076454262	0.0075611570200000006	0.0151328811	0.270789833	0.0955502913	0.500509915	0.649330813	0.575358665	0.44184420799999996	0.0780197266	0.04982282230000001	0.048372713600000006	1.0780878657254367	0.04710379105465829	0.19592532414956745	0.2990510709259748	-1.7415362108656918	down
LIPID-P-0394	C24H52NO6P	LPC(O-16:0)	GP	LPC-O	LMGP01060010	1.66413759	2.04647387	1.20715306	4.3794381	4.82700625	9.31556997	19.6955665	6.55929756	7.02614937	8.04873379	10.8438547	9.71819363	76.7597103	31.775632	3.31882536	1.57291322	3.49728651	73.6119033	30.0545631	70.3193579	58.38185260000001	57.8098239	91.29438540000001	30.5894531	7.80332753	17.9798101	1.216787639057092	0.025499724564270115	0.1934854181515485	0.3390966263067644	-1.5602316639145006	down
LIPID-P-0395	C26H56NO6P	LPC(O-18:0)	GP	LPC-O	LMGP01060014	0.503071253	0.584271943	0.335056122	1.56237143	1.78234503	4.38522706	8.71679803	2.22581463	2.17650824	3.21620754	4.06499069	3.17979207	31.598156699999997	9.2913549	0.836663202	0.41271177700000006	0.9506544290000001	30.1780533	11.706893199999998	16.6341832	26.291115299999998	23.0715477	55.544259	11.5944336	3.3608885	6.23753123	1.0367924587100368	0.05390260199302613	0.2001116954397586	0.32803281742716167	-1.6080879411078932	insig
LIPID-P-0396	C28H60NO6P	LPC(O-20:0)	GP	LPC-O	LMGP01060041	0.089207371	0.0418473871	0.0362265306	0.0503552381	0.0455877943	0.106574606	0.207746798	0.07339843900000001	0.0718054316	0.116977764	0.10462942300000001	0.11147693300000001	0.71122449	0.808913043	0.0724797297	0.0456139463	0.0231460495	0.68199628	0.26005631100000004	0.49871954700000004	0.948601134	0.773010195	1.91886697	0.282109375	0.0809491289	0.15304547699999999	1.1398656381580397	0.03321720501934912	0.19592532414956745	0.26988259125097314	-1.889596175977776	down
LIPID-P-0397	C30H64NO6P	LPC(O-22:0)	GP	LPC-O	-	0.09660687960000001	0.0786560122	0.044637551	0.0680690476	0.0710937049	0.19232622800000002	0.217196059	0.059096390199999994	0.0710079534	0.19224336	0.20758845399999998	0.0793138402	0.414235681	0.304563195	0.0561699584	0.0292240702	0.0324726257	0.38315313100000004	0.187731068	0.320502361	0.45125141799999996	0.400758109	1.00270612	0.192387695	0.0666785714	0.12286057	0.8288599940257126	0.1059958160942584	0.23255322658875638	0.5047435318247531	-0.9863775770257962	insig
LIPID-P-0399	C24H50NO6P	LPC(O-16:1)	GP	LPC-O	LMGP01060028	0.312787224	0.590481989	0.186262245	1.0198380999999999	1.12279673	1.71653383	7.57699507	0.775502439	0.9259185259999999	1.37248919	2.20862197	0.883749188	44.1809085	18.6802831	1.41148649	0.286511364	0.721594573	35.5187849	8.33297087	31.093106699999996	15.268147400000002	14.01557	58.8118361	8.9715625	1.01614111	6.52113943	0.9229373942397119	0.08264595563329537	0.21991970586876883	0.3133474019017319	-1.674165063717548	insig
LIPID-P-0400	C26H54NO6P	LPC(O-18:1)	GP	LPC-O	LMGP01060034	0.49305651100000003	0.726012177	0.8186887759999999	2.03009524	2.20516098	3.23694161	13.021477800000001	2.11223415	2.25912706	2.04527486	3.40834264	3.07191683	65.2301514	25.8086957	2.64012474	0.986410124	1.03482841	62.6491011	17.9065049	56.7308782	44.994518	44.208341100000005	104.626201	17.01875	2.92686411	15.4190905	1.1250925887573697	0.03224937227127382	0.19592532414956745	0.25357954896312923	-1.979489697198713	down
LIPID-P-0401	C28H58NO6P	LPC(O-20:1)	GP	LPC-O	-	0.0377969533	0.0298895992	0.0282109184	0.104019048	0.121356079	0.21353846199999998	0.755133005	0.153857561	0.142213385	0.228982088	0.20575046600000002	0.117415205	2.75994733	0.899979778	0.112403326	0.0430078512	0.0345690343	3.28311221	1.21628155	1.57678942	5.09920605	4.27069509	12.2838644	1.1459082	0.138828397	0.618735632	0.9515545401978864	0.06080488583602523	0.20513711854201705	0.1594261422499271	-2.6490398770901282	insig
LIPID-P-0402	C30H62NO6P	LPC(O-22:1)	GP	LPC-O	-	0.0	0.0	0.0	0.0010650666699999999	0.00045704372900000004	0.0041662836	0.020926798	0.0034961170700000006	0.0026335790500000003	0.006248548489999999	0.006385139660000001	0.0027320987699999996	0.0677406188	0.0	0.0	0.0	0.00119003192	0.0443394916	0.0210106796	0.055806421200000005	0.0750837429	0.052615755300000004	0.22796257	0.0221753906	0.0038491289200000005	0.0141948026	0.780534625076151	0.10580590595004372	0.23255322658875638	0.22355274235700862	-2.1613128511289736	insig
LIPID-P-0403	C26H52NO6P	LPC(O-18:2)	GP	LPC-O	LMGP01070012	0.00929272727	0.0245073567	0.0184041837	0.0294535238	0.0252534358	0.04334235400000001	0.437133005	0.0507147317	0.055266925300000005	0.0238814083	0.072964432	0.0679109812	2.41848585	0.865353893	0.0873030146	0.0286418388	0.0223976057	1.61133292	0.284143689	1.78338999	1.40573724	1.35810009	2.97101669	0.31769726600000003	0.0807130662	0.326786607	1.0034502165645838	0.06524764868400099	0.20759926882086024	0.2940612446188385	-1.7658114360635468	insig
LIPID-P-0404	C28H56NO6P	LPC(O-20:2)	GP	LPC-O	-	0.0383503686	0.027896905099999997	0.041412551	0.0669971429	0.0753224411	0.141325301	0.652901478	0.0997804878	0.10325897199999999	0.163681285	0.15621322199999998	0.12371799900000001	2.6964582000000004	1.19064712	0.17456133100000001	0.058125	0.05984086190000001	1.71823931	0.7220543690000001	1.91320113	2.63775047	2.25258573	6.51350531	0.6642011720000001	0.124817944	0.678690655	1.0145777442229347	0.05304770203808867	0.19944995445903257	0.23451275744110398	-2.092261687727139	insig
LIPID-P-0405	C30H60NO6P	LPC(O-22:2)	GP	LPC-O	-	0.0424532678	0.026000608799999998	0.0284602041	0.0383045714	0.045071408	0.108670065	0.45169458100000004	0.0595141463	0.059571096	0.14649536800000001	0.11266108	0.0561937622	1.34761027	1.08400404	0.10936902300000001	0.030111466899999998	0.0203478053	0.884513329	0.380749515	0.9546364490000001	1.62124764	1.26573679	4.33466869	0.406972656	0.059050696900000005	0.317696152	0.9715528235772307	0.06046428214226051	0.20513711854201705	0.21995618602194986	-2.184711918882825	insig
LIPID-P-0406	C28H54NO6P	LPC(O-20:3)	GP	LPC-O	-	0.0271540049	0.016238559099999997	0.0218653061	0.0337194286	0.033108025	0.0460287303	0.0777763547	0.0562915122	0.0681608147	0.043446819000000005	0.059508379900000005	0.0397177388	0.316309414	0.17580080899999997	0.0193242204	0.0288766529	0.057142218700000004	0.18211407300000002	0.0776646602	0.26005665699999997	0.291826087	0.300027804	0.479134041	0.0783851562	0.0758531359	0.0558355822	1.094389093319856	0.04243651074849375	0.19592532414956745	0.4031260902139805	-1.3106969378351436	down
LIPID-P-0407	C21H44NO7P	LPE(0:0/16:0)	GP	LPE	LMGP02050036	5.62737101	7.35317098	5.62280612	14.123714300000001	12.2506487	65.1855422	202.06403899999998	18.400975600000002	17.299612	65.5071032	70.3944134	14.6406758	220.036866	498.75935300000003	215.586279	7.6	11.907182800000001	209.597024	331.792233	43.636071799999996	429.491493	437.7924	342.908447	345.265625	16.702439000000002	209.484258	1.842844565388782	0.0030979727638868197	0.1934854181515485	0.23173734991152806	-2.1094375077863647	down
LIPID-P-0408	C21H44NO7P	LPE(16:0/0:0)	GP	LPE	LMGP02050002	5.92132678	7.22957889	5.80862245	14.1918095	12.550120100000001	69.2617238	204.08867	18.0337561	17.0081474	63.7751699	72.9476723	15.626900599999999	215.07702400000002	506.587462	235.151767	8.58961777	11.9296089	202.060756	342.786408	52.7803588	453.04536900000005	482.51158499999997	349.897825	338.416016	16.4228223	211.449275	1.8540942923756663	0.002939241437823442	0.1934854181515485	0.22465874820928883	-2.1541928534024914	down
LIPID-P-0409	C22H46NO7P	LPE(17:0)	GP	LPE	LMGP02050030	0.21649139999999997	0.545043125	0.0	0.704047619	0.651854877	4.13581094	4.43038424	0.47345365899999997	0.411051406	1.86218653	3.52404097	0.440825211	6.79295589	12.3577351	2.82098753	0.212356405	0.393660016	4.58879107	8.09702913	2.63979226	9.77863894	10.573308599999999	9.14137582	6.96953125	0.34305574899999997	6.4952024	1.685820883794331	0.008434797710576224	0.1934854181515485	0.3250593991704553	-1.6212247242585234	down
LIPID-P-0410	C23H48NO7P	LPE(0:0/18:0)	GP	LPE	LMGP02050038	15.9208845	24.8285134	13.0669388	26.596381	23.1698222	120.118628	249.181281	21.4739512	18.6667313	77.1661519	134.975791	24.1164392	385.237656	823.498483	257.845114	19.2661157	15.9494014	396.257905	415.170874	206.15108600000002	658.831758	657.388323	585.260496	403.75	21.058885	424.93953	1.849739315471247	0.0022169878608130863	0.1934854181515485	0.23222798696257657	-2.1063862457716334	down
LIPID-P-0411	C23H48NO7P	LPE(18:0/0:0)	GP	LPE	LMGP02050001	17.0489435	26.5133435	13.352755100000001	30.057809499999998	27.9968284	122.547729	269.328079	22.4837073	19.9443259	72.19332920000001	143.188082	23.431708899999997	407.799868	787.310415	264.364865	19.606095	16.905027899999997	482.489771	428.84077699999995	245.74693100000002	733.920605	646.8415200000001	571.234193	469.753906	22.7	466.28885599999995	1.8837075848504736	0.001562392106381768	0.1934854181515485	0.23194061720618425	-2.1081726094838475	down
LIPID-P-0412	C25H52NO7P	LPE(20:0)	GP	LPE	LMGP02050045	0.113905651	0.182764079	0.14963163300000001	0.40907904799999995	0.44876501700000004	1.31126043	4.01429557	0.292870244	0.271664403	0.7243916	1.15764432	0.5572319689999999	7.92172482	9.5718908	1.99588358	0.136918388	0.15024421400000001	7.54941104	5.9512233	4.2312559	13.712381900000002	13.331510699999999	13.5222054	5.60644531	0.36987282200000005	6.02898551	1.6596854023689704	0.0047630763933292596	0.1934854181515485	0.2136758426603854	-2.2265042830248025	down
LIPID-P-0413	C27H56NO7P	LPE(22:0)	GP	LPE	LMGP02050054	0.0	0.0	0.0	0.310882857	0.305422393	1.18967563	1.05430542	0.137459512	0.14882056300000002	0.255213095	0.9359590320000001	0.149538661	2.23872284	0.0	0.0	0.0	0.0855953711	2.32849349	1.09918447	1.30361662	2.02899811	1.68264133	4.32497724	1.16018555	0.0726233449	2.22748626	0.9555249071256527	0.08249116890468446	0.21991970586876883	0.4122889373813555	-1.2782723438218901	insig
LIPID-P-0414	C29H60NO7P	LPE(24:0)	GP	LPE	LMGP02050061	0.0	0.0	0.0	0.467021905	0.492691014	2.64774791	0.9666059109999999	0.23526048800000002	0.17522987399999998	0.768295244	2.33588454	0.143503574	1.36125082	0.0	0.0	0.0	0.049846448499999994	1.11629262	0.950176699	0.590910293	1.05981096	1.11270621	2.29417299	1.14068359	0.124494774	2.42954523	0.2676113927495177	0.7727230947206776	0.8223216595167532	0.8826763462343461	-0.1800435576684884	insig
LIPID-P-0415	C21H42NO7P	LPE(16:1)	GP	LPE	LMGP02050037	0.0	0.270388635	0.0	0.100167619	0.102432484	0.425488415	2.05537931	0.08408078050000001	0.110769156	0.331667696	0.415342644	0.0892618583	0.106041475	1.09915066	1.46822245	0.0	0.0990933759	0.0915709857	2.40648544	0.0374258735	3.18848771	3.03069509	0.324237734	2.54398437	0.10702700300000001	1.62688656	1.4875707390221642	0.02474207804467828	0.1934854181515485	0.25531747105221836	-1.9696358319641558	down
LIPID-P-0416	C22H44NO7P	LPE(17:1)	GP	LPE	LMGP02050008	0.0	0.0	0.0	0.0179621905	0.0274140317	0.0536732159	0.309714286	0.0246394146	0.0251918526	0.033007659	0.0788651769	0.0318353476	0.03660158	0.0	0.0	0.0	0.021956105299999997	0.0316931184	0.481378641	0.0	0.394357278	0.534900834	0.0374694992	0.32229101600000004	0.0235285714	0.228696652	1.1936060337417005	0.08912526720503858	0.22050206931782082	0.30771731372725697	-1.70032247563666	insig
LIPID-P-0417	C23H46NO7P	LPE(0:0/18:1)	GP	LPE	LMGP02050040	3.17165602	3.07713851	2.40004082	8.14433333	8.93637674	26.525486600000004	79.4315271	7.55326829	7.76450048	13.993946900000001	29.491806300000004	8.96354776	14.605661600000001	153.65723	122.81081100000002	3.65330579	4.20826816	22.7305642	156.006796	0.38928800799999996	151.99811	207.488415	24.7804755	153.480469	9.73074913	89.85957020000001	1.7986206673798248	0.007473201577074936	0.1934854181515485	0.19445898173542595	-2.3624622229030994	down
LIPID-P-0418	C23H46NO7P	LPE(18:1/0:0)	GP	LPE	LMGP02050004	2.93316953	3.5212277999999997	2.95736735	8.81733333	9.00653532	27.625393900000002	77.34679799999999	8.52854634	7.54021339	14.495738099999999	29.5294227	7.99161793	16.495194199999997	140.948433	130.329522	3.81822314	3.74727853	24.0453813	159.819417	0.17245892399999999	185.579395	190.528267	23.9118867	146.72460900000002	8.90792683	88.4397801	1.7974980177534932	0.007463799718859949	0.1934854181515485	0.19583914009781395	-2.3522589664017532	down
LIPID-P-0419	C25H50NO7P	LPE(0:0/20:1)	GP	LPE	LMGP02050046	0.0	0.245652968	0.257519388	0.887495238	0.89427679	2.48974977	6.24073892	0.681849756	0.544345296	1.98627548	2.64178771	0.648661468	11.1458855	24.388776500000002	7.71252599	0.45506198299999995	0.21217877100000002	12.5039058	16.2851456	0.194273843	43.678638899999996	41.8580167	20.694790100000002	16.264941399999998	0.592191638	11.0828586	1.680406571760639	0.008678902906184128	0.1934854181515485	0.146303361732795	-2.772965175038365	down
LIPID-P-0420	C25H50NO7P	LPE(20:1/0:0)	GP	LPE	LMGP02050020	0.301902703	0.21508067	0.258688776	0.947866667	0.9029697259999999	2.66999073	6.30783251	0.6462360979999999	0.629070805	1.86442248	2.77636872	0.629625731	10.739631300000001	28.3559151	7.70098753	0.369150826	0.223426975	11.9011159	16.414466	0.13387063300000002	40.679206	43.7545876	21.7948407	15.8169922	0.582627178	11.2805597	1.6931033170828822	0.0082808146116937955	0.1934854181515485	0.14516865522587408	-2.784198114225084	down
LIPID-P-0421	C27H54NO7P	LPE(22:1)	GP	LPE	LMGP02050055	0.0	0.0	0.0	0.111185714	0.103716482	0.429067655	0.613916256	0.060351219500000004	0.051812609100000004	0.182501544	0.48472998100000003	0.0	1.77768269	2.1528817000000005	0.276216216	0.0	0.0617996808	1.82055797	1.06394175	0.16979697800000002	3.44336484	3.61308619	3.33757208	1.04419922	0.0269803136	1.85915042	1.540804024416842	0.0115163178580662	0.1934854181515485	0.20217571084988026	-2.306318410906985	down
LIPID-P-0423	C23H44NO7P	LPE(0:0/18:2)	GP	LPE	LMGP02050041	3.26650614	1.88876712	1.85072449	1.11465714	1.07441615	2.96172382	29.576945799999997	0.660614634	0.663536372	2.27284744	3.75731844	0.441042235	0.71640553	28.991708799999998	33.3620582	2.55774793	0.146004789	0.649392436	42.9454369	0.129341832	34.7240076	33.7961075	1.53624684	41.2484375	1.47805749	23.122039	1.650265043684897	0.013140716367584803	0.1934854181515485	0.20534638193542823	-2.2838685666587764	down
LIPID-P-0424	C23H44NO7P	LPE(18:2/0:0)	GP	LPE	LMGP02050011	3.87765111	1.85245053	1.98994898	1.09617143	0.997299375	3.23303058	28.7952709	0.791371707	0.5463433560000001	2.07053737	3.46504655	5.11147498	0.653627386	29.025075800000003	32.2347193	2.90077479	0.0	0.72066336	44.9504854	0.142849858	33.358034	32.6906395	1.71735964	38.5486328	1.67862369	23.9907046	1.642417289247121	0.01447951213787688	0.1934854181515485	0.22516344797845747	-2.1509554490866063	down
LIPID-P-0426	C25H48NO7P	LPE(20:2/0:0)	GP	LPE	LMGP02050021	0.0	0.0	0.0	0.159478095	0.19988371	0.56928823	2.2742069	0.106432195	0.11656547	0.5375429279999999	0.678558659	0.15909811599999998	0.909736669	3.76579373	3.03298337	0.0	0.0681221069	1.02056417	3.1519999999999997	0.021868932999999997	3.44037807	4.76619092	1.77185635	2.42546875	0.179060976	2.89256372	1.8069485771709441	0.004745774706464672	0.1934854181515485	0.21520228422589027	-2.2162347036848575	down
LIPID-P-0427	C27H52NO7P	LPE(22:2)	GP	LPE	LMGP02050056	0.0	0.0	0.0	0.0175252381	0.0117203268	0.0428557924	0.0428931034	0.0876052683	0.0785456838	0.032410253199999996	0.0726480447	0.136644574	0.0467603687	0.0	0.0	0.0	0.0513401437	0.013028022299999999	0.140108738	0.0	0.100912098	0.0629367933	0.2592261	0.08494804689999999	0.0338526132	0.0242562719	0.32877371596716576	0.5212252157592077	0.604025091177668	0.7391670497673262	-0.4360276484645644	insig
LIPID-P-0430	C27H50NO7P	LPE(20:3/0:0)	GP	LPE	LMGP02050022	0.0	0.0	0.0	0.0541509524	0.0393922153	0.211568119	1.0090936	0.0915857561	0.103359845	0.166516368	0.21839851	0.666192333	0.0535655036	0.0	0.0	0.0	0.00853407821	0.0250887787	1.21196117	0.00803512748	1.28487713	0.795047266	0.22077997	1.2903125	0.074195993	1.07042479	0.9906852926533478	0.16159682736075015	0.27288167953626674	0.4364186222438385	-1.1962154312514401	insig
LIPID-P-0431	C27H50NO7P	LPE(22:3)	GP	LPE	-	3.50366585	0.640913242	0.43727040799999994	0.105418095	0.09429408939999999	0.344882298	0.17450443300000001	0.364081951	0.388874879	0.14134404	0.425910615	0.437289149	0.00995134957	0.101715875	0.358638254	0.459012397	0.20870231399999997	0.0068089894599999996	0.264394175	0.0515267233	0.0892491493	0.073423911	0.011059888700000001	0.317378906	0.151303136	0.0837781109	0.9796961490937337	0.16427244408154915	0.27521216220008865	3.2468658369167764	1.6990477725470887	insig
LIPID-P-0432	C25H44NO7P	LPE(20:4)	GP	LPE	LMGP02050051	4.32352826	3.36840183	4.96060204	1.05281905	0.938390197	6.59890639	6.26083744	3.44595122	3.7171483999999997	1.32812847	6.09716946	9.21630929	0.0683489138	3.60452983	11.1502079	4.71539256	2.84723065	0.0373785493	8.63879612	0.040396034	3.53090737	3.90120482	0.373510369	7.32783203	3.50468641	3.25868066	0.36046211449646604	0.9201589622224784	0.9401649219677591	0.9706368746988443	-0.042996425456357304	insig
LIPID-P-0433	C27H48NO7P	LPE(22:4)	GP	LPE	LMGP02050057	2.86189681	1.61564688	4.84907143	0.5064190479999999	0.491364728	4.00094532	1.24053202	1.74475122	1.75721629	0.542177888	4.28527002	5.107706299999999	0.0241012508	1.13851365	3.46331601	3.39653926	1.76177175	0.016233354	3.32627184	0.0343769594	0.9304820420000001	0.847614458	0.112592817	3.67048828	1.63591463	0.800484758	0.13785733255872495	0.3436196358755621	0.4390026696518784	1.3734397371112326	0.4577936101748787	insig
LIPID-P-0435	C27H46NO7P	LPE(0:0/22:5)	GP	LPE	LMGP02050058	1.13947912	0.39986910200000003	1.71216327	0.09558	0.166855358	0.941149212	0.8924384240000001	0.695877073	0.718516004	0.274390364	1.26622905	1.46977258	0.0105718894	0.7016380179999999	2.09727651	1.74507231	0.6332322429999999	0.010276379399999999	0.6765864079999999	0.00822526912	0.304886578	0.28102873	0.0527415276	0.643027344	0.572418118	0.229229385	0.10413856573292331	0.5524197225977585	0.6339158914379108	1.2296801888063138	0.29828315294959346	insig
LIPID-P-0437	C27H44NO7P	LPE(22:6)	GP	LPE	LMGP02050060	1.73459459	2.12893962	3.00254082	0.27535333300000003	0.318064392	2.21386469	4.8800197	1.50798049	1.51329777	0.640302656	2.01273743	2.82522417	0.08436932189999999	3.06282103	6.5756237	2.08706612	0.7536695929999999	0.045323000599999996	2.30679612	0.0360542021	1.07153119	0.969823911	0.33259484100000003	1.80182617	1.50960801	1.97632184	0.1818951381515134	0.9388462524846202	0.954548210714328	1.0269975428425078	0.03843272991981841	insig
LIPID-P-0438	C21H44NO6P	LPE(P-16:0)	GP	LPE-P	LMGP02070001	11.0224079	18.8127854	6.21331633	30.9448571	33.4239308	131.60241000000002	377.06403900000004	27.7529756	29.1536372	82.35762820000001	132.253259	22.9760884	1014.96379	1093.97371	141.086279	8.90836777	24.494173999999997	889.305642	656.254369	998.271955	866.73535	943.3920300000001	1476.42893	583.9570309999999	23.0550523	560.174913	1.588346655550526	0.004413410557468369	0.1934854181515485	0.23209924399540677	-2.1071862714115754	down
LIPID-P-0439	C22H46NO6P	LPE(P-17:0)	GP	LPE-P	-	0.629719902	1.26110604	0.259421429	2.0695619	2.25868333	5.97558851	14.8321182	1.0821561000000002	0.9852279340000001	3.54780729	6.67418994	0.7037621829999999	46.7183673	39.6497472	5.05460499	0.37816632200000005	0.992122905	31.7177929	22.6163107	46.5843248	34.7296786	36.9256719	72.334345	21.934765600000002	0.7325296170000001	22.620789600000002	1.4065837790350977	0.011167816437596855	0.1934854181515485	0.25871320699767	-1.9505743911403104	down
LIPID-P-0440	C23H48NO6P	LPE(P-18:0)	GP	LPE-P	LMGP02070002	12.5325799	17.5638762	6.04505102	33.6871429	35.0882268	99.03058390000001	377.250246	29.4140488	23.9670223	89.8474367	103.20298000000001	20.9111111	804.707044	1087.05763	162.557173	8.76590909	14.8314445	898.053317	755.064078	631.576959	1151.81474	1114.64319	1217.73394	732.1054690000001	20.6393728	474.068966	1.7587492651811363	0.002218861757301872	0.1934854181515485	0.1999352891836545	-2.322394960288707	down
LIPID-P-0441	C25H52NO6P	LPE(P-20:0)	GP	LPE-P	LMGP02070004	1.29453563	1.21589041	0.47652040799999995	2.91520952	2.61209034	4.95866543	13.838128099999999	1.56413659	1.24064016	4.4385176	4.33959032	1.32072775	27.2387097	40.7639029	5.24568607	0.421116736	0.556817239	23.516305	29.9982524	16.828328600000003	85.80945179999999	86.3341983	62.6484573	27.4707031	0.879085366	16.7713143	1.5435339487851054	0.011480422793238411	0.1934854181515485	0.16980351278884057	-2.5580617901152625	down
LIPID-P-0442	C27H56NO6P	LPE(P-22:0)	GP	LPE-P	-	1.43044717	2.88056824	1.99911224	0.72507619	0.801806824	1.98748842	2.85938916	0.348232195	0.287505335	1.10528104	1.7044041	0.496367771	3.32262014	0.0	0.253149688	5.64808884	0.14149162	3.43138252	4.92396117	2.72844193	9.01389414	9.13278962	8.57607486	4.31316406	0.20632578399999998	2.56588706	1.2390294461092963	0.02981771393258176	0.19592532414956745	0.39164494737854744	-1.352381748640903	down
LIPID-P-0443	C21H42NO6P	LPE(P-16:1)	GP	LPE-P	-	0.0	0.0	0.0	0.0	0.0	0.0	0.207442365	0.0	0.0	0.0783310686	0.0	0.0	0.358666228	0.0	0.0	0.0	0.0	0.162042157	0.163350485	0.57509915	0.58626087	0.669208526	1.23841173	0.116613281	0.0	0.11690154900000001	0.9646634102383059	0.05467808344111564	0.20130377004117378	0.17763495079341135	-2.4930126259501875	insig
LIPID-P-0444	C22H44NO6P	LPE(P-17:1)	GP	LPE-P	-	0.0	0.0	0.0	0.0233802857	0.021689668399999997	0.0549316033	0.231292611	0.0235976585	0.019073908799999997	0.034557257599999995	0.095707635	0.0138778428	0.355874918	0.0	0.0	0.0	0.0147301676	0.317947923	0.25366213600000004	0.502759207	0.35673913	0.341853568	0.633530602	0.325203125	0.023726655099999997	0.207056472	1.19662718720646	0.023763614965250604	0.1934854181515485	0.29355795756961595	-1.7682827300746955	down
LIPID-P-0445	C23H46NO6P	LPE(P-18:1)	GP	LPE-P	-	2.09750369	2.85812278	2.21852041	8.57295238	8.51302259	26.1458758	130.66601	5.81562927	6.372861299999999	19.750216199999997	27.8733706	5.56319688	323.077024	299.637007	73.6574844	2.82414256	3.93867518	268.219467	172.150485	258.37582599999996	319.38752400000004	289.401297	519.069297	157.514648	7.38391986	184.50075	1.5392168462083005	0.005456693590259083	0.1934854181515485	0.2228133100821729	-2.166092678116098	down
LIPID-P-0531	C38H78NO7P	PC(O-16:0_14:0)	GP	PC-O	LMGP01020178	0.0	0.0	0.0	1.49697143	1.62661221	13.156997199999998	7.36261084	7.84522927	6.93121242	5.28910439	12.6158287	8.85009747	2.73882818	0.0	0.0	0.0	2.46635275	1.23649721	7.75285437	0.873845137	3.81064272	3.88511585	5.32918563	8.26164062	4.61691638	6.02043978	0.5926693747226692	0.24583003372962903	0.3450770467306231	1.5346471300684472	0.6179069668501356	insig
LIPID-P-0532	C40H82NO7P	PC(O-16:0_16:0)	GP	PC-O	LMGP01020029	0.0	0.0	0.0	25.692761899999997	27.9941374	163.44393	132.64236499999998	107.203902	110.746848	82.9215565	140.606145	129.666667	24.5753785	0.0	0.0	0.0	29.6855547	17.6913825	142.694175	8.66730878	63.43440450000001	57.9015755	75.18259990000001	150.855469	71.0428571	116.186907	0.35803896057690554	0.47656996429680454	0.5632349586565284	1.289293930568556	0.3665812038335269	insig
LIPID-P-0533	C42H86NO7P	PC(O-18:0_16:0)	GP	PC-O	LMGP01020086	0.0	0.0	0.0	13.5065714	13.1682845	61.4320667	61.3394089	60.195122	69.4502425	33.3339098	44.9357542	71.8635478	10.7820935	0.0	0.0	0.0	13.2936951	10.801735899999999	54.8825243	3.03412653	33.9848771	29.8856348	25.953566	68.5564453	31.3428571	41.6267866	0.5359358164077592	0.3426289759172606	0.43850497882744144	1.4041480844717833	0.4896950933826255	insig
LIPID-P-0535	C46H94NO7P	PC(O-16:0_22:0)	GP	PC-O	LMGP01020060	0.0	0.0	0.0	1.22770476	1.28034599	8.26122335	0.664187192	0.909149268	1.11492726	3.08613959	6.12599628	0.765620533	0.159936801	0.0	0.0	0.0	0.330777334	0.130145071	0.435867961	0.14046742199999998	0.369546314	0.44457646	0.248949924	0.490248047	0.43068815299999996	0.34758720600000004	1.0715387066403406	0.049290233843500036	0.19811143575114754	7.003934210394662	2.8081655322604573	up
LIPID-P-0536	C38H76NO7P	PC(O-16:0_14:1)	GP	PC-O	LMGP01020179	2.2600688	1.90116692	1.74645918	4.315238099999999	4.32234503	21.1857275	24.099014800000003	21.7545366	29.979437400000002	9.356639900000001	22.0843575	34.4500325	4.49001975	2.39341759	2.47068607	1.83555785	3.5294174	2.45278363	19.507572800000002	2.54355052	6.42058601	6.42417053	7.57728882	22.0101563	18.7740418	10.841579199999998	0.8136789546282511	0.14983140260133374	0.26242571273017606	1.7039114659440118	0.7688503760791348	insig
LIPID-P-0537	C40H80NO7P	PC(O-16:0_16:1)	GP	PC-O	LMGP01020182	1.23648157	1.48255708	1.07890816	1.11062857	1.19865449	4.97768304	2.24569458	2.85806829	3.17590689	2.49284744	3.93348231	3.08860299	0.566426596	1.10819009	1.38164241	1.15872934	1.10316042	0.6862926220000001	3.47846602	0.409890463	1.43425331	1.39543095	1.76283257	3.30884766	2.81071429	2.06048976	0.6481809291593521	0.2221010180372115	0.32665865455271326	1.3324594814314012	0.41409166294560584	insig
LIPID-P-0538	C42H84NO7P	PC(O-18:1_16:0)	GP	PC-O	LMGP01020152	0.0	0.0	0.0	6.68557143	6.6641038	29.8752549	23.658719199999997	17.7201951	20.7090204	13.7129092	25.0197393	28.733853200000002	1.6043318000000002	0.0	0.0	0.0	4.64609737	1.42817111	21.238835	0.14412936699999998	8.37775047	9.62261353	8.81310066	24.9625	13.763937300000002	17.4524738	0.6323576481786033	0.2303808957711802	0.3321400463736679	1.578853022019202	0.6588768746348257	insig
LIPID-P-0541	C48H96NO7P	PC(O-18:1_22:0)	GP	PC-O	LMGP01020268	0.0	0.0	0.0	3.36540952	3.93737626	11.3843373	14.584335000000001	13.0866341	13.712415099999998	8.66961087	10.3314711	10.332943499999999	3.54888743	0.0	0.0	0.0	3.27861133	1.48249225	6.85027184	1.58302172	6.61224953	6.22354032	5.1348002	10.750293	7.261533099999999	6.79845077	0.9348832774730409	0.1311034585586442	0.24708020495979585	1.6606160192538446	0.7317185205250545	insig
LIPID-P-0542	C50H100NO7P	PC(O-18:0_24:1)	GP	PC-O	-	0.0	0.0	0.0	0.36952857100000003	0.475859683	2.12515292	1.82123153	1.16510244	1.62269641	1.48002471	1.93422719	1.31779077	0.0502679394	0.0	0.0	0.0	0.353307263	0.0731258524	0.7932	0.0401384325	0.601965974	0.41299722	0.435860395	1.45208008	0.942360627	0.661424288	1.0942246470369377	0.06540245008047986	0.20759926882086024	2.1437557670804295	1.1001405523943222	insig
LIPID-P-0543	C40H78NO7P	PC(O-16:1_16:1)	GP	PC-O	-	0.12580638800000002	0.17694063899999998	0.0593132653	0.272810476	0.24921384	0.8573234479999999	1.31226601	1.28861463	1.48409311	0.6768993209999999	0.966722533	1.84687459	0.288121132	0.191642063	0.17562370100000002	0.163161157	0.168713488	0.200553007	0.978106796	0.11921152	0.387546314	0.382485635	0.667334345	1.04541016	0.9712891990000001	0.684937531	0.8371432852132584	0.18145581939035343	0.28807839008762315	1.5653481149881874	0.6464835312273192	insig
LIPID-P-0544	C42H82NO7P	PC(O-16:0_18:2)	GP	PC-O	LMGP01020039	0.0	0.0	0.0	7.39247619	7.50432484	37.2318814	20.0071921	21.2749268	22.1749758	9.67899938	24.7193669	26.3394412	0.606812377	0.0	0.0	0.0	5.5992498	1.00442653	22.7495146	0.37562983899999997	8.57646503	10.745319699999998	2.82663632	24.4595703	23.736759600000003	7.86676662	0.6303132434375444	0.2316546463176274	0.3330732108386139	1.6391499203136475	0.7129478125835433	insig
LIPID-P-0545	C44H86NO7P	PC(O-18:0_18:2)	GP	PC-O	LMGP01020203	0.0	0.0	0.0	8.33628571	8.95324363	33.8365153	26.6094581	26.6392195	27.318331699999998	23.539839399999998	27.981378000000003	37.151527	0.67038183	0.0	0.0	0.0	6.32751796	0.594514569	24.7673786	0.49025495799999996	8.26688091	8.7900278	2.43428427	27.533593699999997	18.3252613	14.4473763	0.9358123212086917	0.09353093304134245	0.22385256495315026	1.973941093178646	0.9810789371868667	insig
LIPID-P-0546	C46H90NO7P	PC(O-18:1_20:1)	GP	PC-O	LMGP01020266	1.21218673	0.821750381	1.15792857	2.79817143	2.93531956	8.76098239	14.482069000000001	15.504000000000001	16.435014499999998	8.08474367	7.28547486	17.0463938	2.44633311	1.33728008	0.940795218	0.9246126029999999	1.66049481	1.99128332	9.64380583	1.6618508	5.56451796	5.03773865	4.63091553	11.853808599999999	8.830487800000002	6.45547226	0.8810519968625696	0.16061283750402341	0.2721650753988039	1.6349803288043439	0.7092732781043093	insig
LIPID-P-0547	C48H94NO7P	PC(O-18:1_22:1)	GP	PC-O	-	0.0	0.0	0.0	1.0086381	1.24888035	5.72281742	7.47305419	7.18411707	7.98498545	5.66408894	4.92994413	6.1471345	0.715391705	0.0	0.0	0.0	1.40169194	0.5132969620000001	4.78576699	0.357248347	2.86627599	3.62303985	2.92486596	6.39037109	3.08576655	3.38907546	0.8402928921018388	0.18732220706997377	0.294190635215384	1.63883143243893	0.7126674687807952	insig
LIPID-P-0548	C50H98NO7P	PC(O-18:1_24:1)	GP	PC-O	-	1.16990663	0.468976154	0.411409184	0.837733333	0.9334502640000001	3.9292492999999995	4.64874877	5.28056585	4.70304559	4.47410747	4.11690875	4.38282001	0.146878209	0.258967644	0.34505821200000003	0.412895661	1.26649641	0.0928698078	3.67275728	0.0415136922	2.67319471	2.42682113	1.02057663	4.20607422	1.99996516	2.007996	0.9833383064224741	0.10412697453482411	0.23222636105615962	1.7382362415599257	0.7976241703947673	insig
LIPID-P-0549	C42H80NO7P	PC(O-16:1_18:2)	GP	PC-O	LMGP01020257	0.0	0.0	0.0	20.128761899999997	21.139644399999998	36.605560700000005	48.2599015	52.3781463	53.270998999999996	18.6138357	29.276163899999997	74.31254059999999	0.66357472	0.0	0.0	0.0	15.2505188	0.865158091	36.7640777	0.281871577	12.2625709	10.505467999999999	2.49080425	37.5029297	61.07247389999999	21.250874600000003	0.8352735937274899	0.17591037041979682	0.28364690576883317	1.7889278546060348	0.8390952063384751	insig
LIPID-P-0550	C44H84NO7P	PC(O-18:1_18:2)	GP	PC-O	LMGP01020053	5.98845209	3.18436327	3.26383673	0.7936857140000001	1.04836136	5.62995366	3.74788177	4.31884878	3.64436469	2.23115503	4.46804469	3.28853801	0.16226728099999999	0.0	4.10130977	2.98908058	1.42285714	0.155057657	3.51592233	0.007853824359999999	2.53988658	2.17516219	1.11093576	3.78884766	0.0	2.43768116	1.0201554544479148	0.04826810444016115	0.19727260183056344	1.7228480688439527	0.7847954816035658	up
LIPID-P-0551	C46H88NO7P	PC(O-18:0_20:3)	GP	PC-O	LMGP01020211	0.0	0.0	0.0	0.7766523809999999	1.20468044	5.97671918	4.83436453	3.11348293	3.15903007	2.10271773	5.00372439	2.6508642000000004	0.19479526	0.0	0.0	0.0	1.00349561	0.134881587	3.64248544	0.0244549575	1.81991493	1.74369787	1.29007587	3.95552734	1.56910279	1.2372014	0.7153437034476688	0.17397903399434494	0.28203934510861034	1.7670859108491392	0.8213721814532398	insig
LIPID-P-0552	C48H92NO7P	PC(O-16:1_24:2	GP	PC-O	-	0.0	0.0	0.0	0.46874381	0.5261124460000001	1.59525487	1.94957635	1.31420488	1.83699321	1.41347746	1.29047486	2.04505523	0.297493088	0.0	0.0	0.0	0.30043735	0.116515189	1.02864078	0.12903305	0.269438563	0.37767562600000004	0.43723318200000005	1.13901367	1.05963415	1.30044978	1.1205643405156784	0.061523128943061625	0.20513711854201705	2.06840510620002	1.048518771469597	insig
LIPID-P-0553	C42H78NO7P	PC(O-14:0_20:4)	GP	PC-O	LMGP01020021	0.0	0.0	0.0	0.020674	0.0373468525	0.235488415	0.17426108399999998	0.9595570729999999	1.15444229	0.0787239036	0.14105679699999998	0.43834957799999996	0.0263482554	0.0	0.0	0.0	0.0636001596	0.0	0.131941748	0.00840298395	0.259534972	0.19156441100000002	0.04403217	0.14190429699999998	0.261574913	0.119381309	0.9291436157746612	0.17191831700994709	0.2811982337640278	2.6730087933593714	1.4184645836023495	insig
LIPID-P-0554	C44H82NO7P	PC(O-16:0_20:4)	GP	PC-O	LMGP01020054	0.0	0.0	0.0	21.7304762	21.8866891	83.44077850000001	41.7905419	70.7073171	71.0539282	22.7067326	72.8495345	87.6952567	3.14271231	0.0	0.0	0.0	19.442777300000003	2.50029758	58.7215534	0.374772427	30.4037807	27.293790500000004	17.6386444	68.0662109	63.1369338	53.6206897	0.5123672295957435	0.32979517888057963	0.4255835970670788	1.456637653079913	0.5426420434157537	insig
LIPID-P-0555	C46H86NO7P	PC(O-18:0_20:4)	GP	PC-O	LMGP01020100	0.0	0.0	0.0	15.3391429	16.0402691	74.8591288	40.292216700000004	47.852878000000004	47.2065955	15.7326745	65.8729981	50.5043535	0.873337722	0.0	0.0	0.0	11.766161199999999	0.914897706	49.6751456	0.041987724299999994	14.402835500000002	17.8160334	5.69129995	55.221093700000004	44.2155052	39.988805600000006	0.5263720954882751	0.28384003119252477	0.38097755796678345	1.562456560573795	0.6438160805165292	insig
LIPID-P-0556	C48H90NO7P	PC(O-20:0_20:4)	GP	PC-O	LMGP01020238	0.0	0.0	0.0	0.257541905	0.199404133	1.36421687	2.73350739	0.899281951	1.34105723	1.32355775	1.52374302	1.81819363	0.0	0.0	0.0	0.0	0.572172386	0.0	1.72285437	0.0505586402	0.769323251	0.629623726	0.0762169954	2.16464844	0.853034843	0.6063118439999999	0.52957113381839	0.33170661369495313	0.4264969446565679	1.5394086238652511	0.6223762345091368	insig
LIPID-P-0557	C50H94NO7P	PC(O-20:0_22:4)	GP	PC-O	LMGP01020243	0.0	0.0	0.0	0.118340952	0.17066314300000002	0.604111214	0.5689211820000001	0.297750244	0.527992241	0.24949475	0.638981378	0.473684211	0.00316622778	0.0	0.0	0.0	0.06555897849999999	0.0013116676999999999	0.266281553	0.00175958451	0.179329868	0.208153846	0.062016692000000005	0.3589375	0.301562718	0.406488756	0.884539833885183	0.1059502818616655	0.23255322658875638	1.9731572035201634	0.9805059016793846	insig
LIPID-P-0559	C44H80NO7P	PC(O-16:1_20:4)	GP	PC-O	LMGP01020259	0.0	0.0	0.0	38.99	43.7265738	137.150139	62.57487679999999	112.42438999999999	112.483026	38.621124200000004	127.469274	112.563353	2.55281106	0.0	0.0	0.0	58.239585	3.36778673	75.2040777	0.244523135	40.9327032	38.232066700000004	23.579362699999997	87.0580078	83.571777	106.695652	0.6065595499523441	0.26583053389855826	0.36349273566822543	1.524882265268906	0.60869785784293	insig
LIPID-P-0560	C46H84NO7P	PC(O-18:1_20:4)	GP	PC-O	LMGP01020104	0.0	0.0	0.0	16.068761900000002	16.3050457	57.45412420000001	32.4453202	35.3925854	44.5239573	16.4290303	50.322160100000005	44.250942200000004	1.18223831	0.0	0.0	0.0	12.5405427	0.994147551	37.971262100000004	1.82983947	15.8529301	15.1549583	7.90197269	41.6914062	35.1618467	39.5369315	0.5495187229279492	0.284950828444623	0.38156977278219667	1.506808080825456	0.5914956754138385	insig
LIPID-P-0562	C50H92NO7P	PC(O-22:1_20:4)	GP	PC-O	-	0.0	0.0	0.0	1.71587619	1.51002403	5.64702502	4.29546798	4.19459512	4.05584869	2.4777517000000002	4.57389199	3.94608187	0.133052008	0.0	0.0	0.0	0.7150454909999999	0.090749535	3.47475728	0.005218980170000001	2.08593573	1.78416126	0.5661305010000001	3.6440625	2.38719512	3.36787606	0.8285268853800399	0.12695115352255357	0.24603192895307757	1.7962240867082826	0.8449673437405822	insig
LIPID-P-0563	C52H96NO7P	PC(O-24:1_20:4)	GP	PC-O	-	0.0	0.0	0.0	3.24721905	3.1477654999999998	10.5811863	6.68399015	5.82679024	5.95326867	3.10814083	8.27564246	4.94444444	0.0816932192	0.0	0.0	0.0	1.47212291	0.058599628	4.06118447	0.012002266299999998	2.77323251	2.73636701	0.958983308	5.42263672	3.26695122	4.71709145	0.9369220982211983	0.08118007112900039	0.21991970586876883	2.0350010546798787	1.0250295421971913	insig
LIPID-P-0564	C44H78NO7P	PC(O-16:1_20:5)	GP	PC-O	-	0.44659262899999996	0.40390157299999996	0.21948979600000001	0.135939048	0.126905334	0.635810936	0.7344187190000001	2.12679024	1.79207565	0.24765657800000002	0.626897579	0.9008317090000001	0.0374235681	0.274384226	0.34149584200000005	0.28573243800000003	0.637254589	0.0198560446	0.47227378600000003	0.0407240793	0.479243856	0.485202966	0.319216995	0.49677343700000004	0.784585366	0.535037481	0.9188132688834642	0.20088231751879967	0.3062563231556204	1.630914608794561	0.7056812475963089	insig
LIPID-P-0565	C46H82NO7P	PC(O-18:2_20:4)	GP	PC-O	LMGP01020064	0.0	0.0	0.0	7.79966667	8.64810187	26.1219648	12.4110345	20.5707317	17.171581	7.39703521	15.279795199999999	25.064197500000002	0.151826201	0.0	0.0	0.0	8.66839585	0.39455672700000005	10.8747573	0.0442632672	8.54635161	6.5613531	4.5369651	10.9705078	11.9058362	13.905947	0.8895331388618867	0.11851534488071021	0.2414998438281511	1.8403075056025002	0.8799468530980663	insig
LIPID-P-0566	C48H86NO7P	PC(O-18:0_22:6)	GP	PC-O	LMGP01020110	1.27569533	1.17660071	0.8767653059999999	0.6539809520000001	0.669005286	2.64722892	2.04926108	1.84078049	2.0643453000000003	1.18919704	2.64493482	2.31615335	0.0	0.576668352	0.614948025	0.939209711	0.7487693540000001	0.0183031618	2.27225243	0.0027168838500000003	1.04007561	1.16781279	0.313686394	2.19675781	1.4280662	2.08381809	0.6924331678893972	0.15706963099407545	0.268499474102385	1.4477225845153225	0.5337851768081299	insig
LIPID-P-0567	C50H90NO7P	PC(O-22:2_20:4)	GP	PC-O	LMGP01020244	0.0	0.0	0.0	0.7352190479999999	0.7003363770000001	3.96127896	3.28254187	1.52468293	1.66944714	1.07446572	3.64048417	1.91923327	0.0	0.0	0.0	0.0	0.540422985	0.0	1.82964078	0.011753352199999999	0.524043478	0.509831325	0.28428831600000004	2.15953125	1.26972997	2.6117941000000005	0.7118614042886047	0.16612491473254987	0.2761614747106222	1.8999714535709886	0.9259777427136155	insig
LIPID-P-0569	C48H84NO7P	PC(O-18:1_22:6)	GP	PC-O	-	1.18890418	1.40283105	0.737862245	2.74488571	2.86487266	7.21935125	7.71724138	9.00161951	8.51063046	3.84248301	6.94044693	7.23606238	0.070518104	0.579236603	1.12823285	0.82142562	2.02553871	0.0626962182	5.67343689	0.0642220963	2.8094517999999997	2.6697683	0.978391502	6.62460937	6.55637631	4.97688156	0.9506043139373429	0.11002464506326523	0.2357001841868151	1.700807930868238	0.7662202292850421	insig
LIPID-P-0630	C39H78NO7P	PE(P-18:0_16:0)	GP	PE-P	LMGP02030040	5.51228501	8.26062912	2.10873469	10.955523800000002	11.229697300000002	83.29304909999999	44.848867	42.47082929999999	37.8830262	25.6171711	62.3763501	40.7213775	0.199735352	1.03991911	3.8960394999999997	2.78071281	10.5379888	0.404396776	45.0994175	0.09614730880000001	11.0978261	8.17164041	1.78791098	47.6181641	25.2148084	24.6734633	0.8681518216158552	0.09472641106235995	0.22425890799452305	2.058329660469186	1.0414740616469518	insig
LIPID-P-0631	C41H82NO7P	PE(P-18:0_18:0)	GP	PE-P	LMGP02030045	4.14026536	4.60363267	0.9689897959999999	6.23309524	6.32763095	56.6645042	17.9921182	21.7510244	22.0841901	18.307967899999998	42.3635009	22.4319688	0.134974325	0.352076845	1.21774428	1.01185434	6.84646449	0.111582145	23.1023301	0.0720942398	2.60064272	2.57531047	0.639656045	20.668164100000002	18.3794425	8.79170415	1.0139754638270557	0.057852191656620096	0.20513711854201705	2.593565869280712	1.374937010564232	insig
LIPID-P-0632	C43H86NO7P	PE(P-18:0_20:0)	GP	PE-P	LMGP02030052	3.77054545	1.77385084	1.0547551000000002	1.39642857	1.41305142	8.61629286	3.57839409	7.06439024	6.84387973	2.70926498	5.47283054	4.92145549	0.09325608949999999	1.00831143	1.00425156	1.02980888	1.09814046	0.0861779293	5.55052427	0.0291845137	3.42440454	2.23202966	0.32153161399999997	5.84091797	2.19278746	1.52525737	1.0097360025931046	0.0609151491043836	0.20513711854201705	1.9219415878895607	0.9425644900436947	insig
LIPID-P-0633	C45H90NO7P	PE(P-20:0_20:0)	GP	PE-P	LMGP02030081	2.31283538	1.23143582	0.336036735	0.558404762	0.470639116	3.19251158	1.89126108	2.67319024	2.48083414	0.970642372	1.63708566	1.16497076	0.028586833399999997	0.695060667	0.534480249	0.41918698299999996	0.285093376	0.013617235	1.45491262	0.021266289	1.61721172	1.07017609	0.104419828	1.57583984	0.583794425	0.630089955	1.305227517127628	0.02674357357421559	0.1934854181515485	2.104177720495549	1.0732565609275369	up
LIPID-P-0636	C39H76NO7P	PE(P-16:0_18:1)	GP	PE-P	LMGP02030095	7.34176904	8.82988331	3.47788776	2.76173333	2.64643921	11.248100099999998	8.47433498	9.34487805	8.82316198	5.71535516	9.24510242	8.31845354	0.057823831500000006	0.5978260870000001	2.85690229	3.27447314	2.34180367	0.0758977061	6.9391068	0.029031539199999998	1.87371456	1.18822057	0.161903895	7.69455078	6.04210801	3.95324338	1.5764859951306842	0.004147859706742193	0.1934854181515485	2.330212258015948	1.2204613753257734	up
LIPID-P-0637	C41H80NO7P	PE(P-18:0_18:1)	GP	PE-P	LMGP02030004	6.29316953	4.48079148	3.13035714	2.64320952	2.70481499	9.46376274	10.855468	13.374243900000002	14.312706099999998	6.79400865	8.9996648	12.4666667	0.07272811059999999	0.32528817	2.86087318	2.73340909	2.31343974	0.029717173	9.78	0.02161983	1.71480151	1.09874884	0.15604957	8.42511719	8.588223	3.78063968	1.383740859450472	0.016860382200253723	0.1934854181515485	2.285353317230006	1.1924172241942104	up
LIPID-P-0638	C43H84NO7P	PE(P-16:0_22:1)	GP	PE-P	LMGP02030031	0.0	0.0	0.0	0.17885619	0.093208073	0.259139944	0.203504433	0.260659512	0.285198836	0.328402718	0.166003724	0.37132033799999997	0.0	0.0	0.0	0.0	0.0938188348	0.00720564166	0.305275728	0.0	0.232396975	0.16699165900000001	0.0194901366	0.35222460899999997	0.221834495	0.131009495	0.5282765446096073	0.3657266230559286	0.45999581296431025	1.4025794285728077	0.4880824734817422	insig
LIPID-P-0639	C45H88NO7P	PE(P-18:0_22:1)	GP	PE-P	LMGP02030059	0.0	0.0	0.0	0.334098095	0.521081211	1.87797961	1.54230542	2.52259512	1.91811833	0.736720198	1.69614525	1.29712801	0.07063660299999999	0.0	0.0	0.0	0.350964086	0.06101884690000001	1.94636893	0.0023696506100000002	0.725226843	0.5243058389999999	0.24339099600000003	3.27208984	0.991794425	0.861429285	0.375267577960603	0.45899915829889537	0.545786285214416	1.3940155208793215	0.4792466241697305	insig
LIPID-P-0640	C39H74NO7P	PE(P-16:0_18:2)	GP	PE-P	LMGP02030094	2.56822604	1.46672755	0.774045918	0.252491429	0.235830851	0.538417053	0.8808177340000001	0.6723102440000001	0.670318138	0.44866090200000003	0.6573575420000001	1.11189734	0.044024358099999994	0.17953892800000001	0.8592099790000001	0.676157025	0.41229209899999997	0.0120676379	0.6441533979999999	0.0483563739	0.08828582230000001	0.105029657	0.037878300499999996	0.7839648440000001	0.6999128920000001	0.144067966	1.2400448398025037	0.0464462547174727	0.19592532414956745	2.20023711139476	1.137659006022835	up
LIPID-P-0641	C40H76NO7P	PE(P-18:1_17:1)	GP	PE-P	-	0.0	0.0	0.0	0.151655238	0.0492138395	0.189827618	0.522364532	0.326651707	0.416275461	0.298753552	0.346804469	0.353937622	0.030569321899999998	0.0	0.0	0.0	0.155171588	0.028518164900000004	0.505066019	0.011784985800000002	0.25213799600000003	0.20492307699999998	0.064707132	0.39634375	0.41079616700000005	0.228574713	0.29877766455054006	0.6437253864862422	0.7185886295971136	1.1895594754119416	0.25042740521138523	insig
LIPID-P-0642	C41H78NO7P	PE(P-18:1_18:1)	GP	PE-P	-	0.0	0.0	0.0	0.994771429	0.907433926	2.40283596	1.20816749	2.46003902	1.82689622	1.31463867	1.87672253	1.53585445	0.0401723502	0.0	0.0	0.0	0.8103431759999999	0.023416367	1.62354369	0.0243061379	0.24866729699999998	0.08422094529999999	0.0222223571	1.585625	1.67872822	0.353763118	1.1011793548308415	0.058911460581466533	0.20513711854201705	2.256839887088729	1.174304069262186	insig
LIPID-P-0643	C43H82NO7P	PE(P-18:1_20:1)	GP	PE-P	LMGP02030054	0.0	0.0	0.0	0.135664762	0.0951705911	1.83848007	0.18870936	0.710085854	0.65042483	0.388647313	1.08851024	0.79862898	0.0	0.0	0.0	0.0	0.0520148444	0.0	0.483697087	0.00233558074	0.0716903592	0.029260241	0.0119619626	0.34996875	0.241590592	0.17986706600000002	1.0416501392346804	0.04904784906628433	0.19797039065074487	4.14396654551774	2.0510123561107427	up
LIPID-P-0645	C39H72NO7P	PE(P-16:0_18:3)	GP	PE-P	LMGP02030019	0.0	0.0	0.0	0.0379013333	0.0388864008	0.17372659899999998	1.01073892	1.36458537	1.29108632	0.24650030899999997	0.131636872	0.764223522	0.0	0.0	0.0	0.0	0.280098962	0.0	0.29628932	0.0629278565	0.138638941	0.0787047266	0.0	0.306873047	0.6912508709999999	0.0823943028	1.065324692243414	0.14220480994317214	0.25557808948299787	2.611678212247845	1.3849771517875071	insig
LIPID-P-0646	C40H74NO7P	PE(P-15:0_20:3)	GP	PE-P	-	43.3068305	51.0268899	44.79040820000001	45.1200952	54.443536800000004	139.892493	65.2241379	119.722927	133.397672	86.2019765	124.90037199999999	87.6101365	67.8597762	61.4282103	53.2240125	44.8622934	85.2402235	62.192808400000004	133.861165	98.10292729999999	125.427221	102.77757199999999	62.6631259	112.59960900000002	99.7134146	56.4767616	0.1588977243227986	0.837043686252093	0.8741923681043691	0.9680747574328478	-0.046809634150706506	insig
LIPID-P-0647	C41H76NO7P	PE(P-18:1_18:2)	GP	PE-P	LMGP02030047	13.007665800000002	31.907965500000003	8.8319898	11.2678095	11.026621800000001	53.1227062	30.473694599999998	43.873365899999996	42.8017459	16.281408300000002	48.7292365	40.387134499999995	0.0697057275	0.683746208	19.239501	8.90232438	14.4921788	0.08896466210000001	36.2403883	0.0447503305	7.93909263	5.84507878	0.24139807800000002	34.1859375	32.9862369	16.3906047	1.1118322096660558	0.04060541393000146	0.19592532414956745	1.9843222510233323	0.9886463363099152	up
LIPID-P-0648	C42H78NO7P	PE(P-17:0_20:3)	GP	PE-P	-	0.0	0.0	0.0	3.70099048	3.77310908	11.4029657	11.8807882	21.3016585	18.5219205	8.39431748	9.02446927	13.283300800000001	0.0161490454	0.0	0.0	0.0	4.89781325	0.0129556107	12.293592199999999	0.00379157696	1.46753308	2.64674699	0.0944759737	11.373632800000001	12.765679400000002	5.70804598	0.9534777149521334	0.13194045049344966	0.24708020495979585	1.9760288258750804	0.9826039927949063	insig
LIPID-P-0649	C43H80NO7P	PE(P-18:0_20:3)	GP	PE-P	LMGP02030055	16.770614300000002	31.1119229	10.2139796	50.573809499999996	52.098510299999994	287.264133	113.09064	185.705366	169.808923	85.409512	231.914339	93.9987005	0.113487163	1.04299292	15.1976091	11.012396699999998	52.26464489999999	0.319351519	172.449515	0.0478776204	25.207561399999996	16.5688601	1.0507132	176.713867	100.682056	72.4757621	0.8592157669036828	0.10232077598865573	0.23138426016395017	2.0589233572764547	1.0418901271361907	insig
LIPID-P-0650	C45H84NO7P	PE(P-18:0_22:3)	GP	PE-P	-	8.78157248	12.106544900000001	7.98989796	24.2269524	25.218356600000003	171.771084	95.8019704	160.892683	159.00872900000002	70.577517	145.274674	117.69135800000001	0.05940553	0.481987867	12.6025988	8.82086777	13.8591381	0.10312709199999999	121.28058300000001	0.00807533522	13.2993384	8.47686747	0.591664138	110.77148400000002	63.333101	73.06046979999999	1.0241467594767695	0.061592196688948504	0.20513711854201705	2.3422212339912143	1.227877351717783	insig
LIPID-P-0651	C40H72NO7P	PE(P-15:0_20:4)	GP	PE-P	-	6.94859951	8.15794013	7.76153061	7.162999999999999	8.053483900000002	24.2658017	11.679310300000001	19.011902399999997	17.9121242	15.558863500000001	17.5277467	15.616504199999998	12.0740619	10.147219400000001	9.06502079	7.81983471	13.5510774	10.9230626	22.949902899999998	15.492351300000001	24.0933837	15.462836	10.070409699999999	22.990625	12.869425099999999	9.42183908	0.3613074477233221	0.6515567922790031	0.7262195263063909	0.928993116274716	-0.10626018843349669	insig
LIPID-P-0652	C41H74NO7P	PE(P-16:0_20:4)	GP	PE-P	LMGP02030093	24.135724800000002	35.1182141	20.2497959	3.20929524	3.13352235	11.8933272	6.98384236	10.534439	6.11891368	5.16846201	11.558007400000001	8.68219623	0.0	0.64458544	21.5367983	21.146384299999998	6.00474062	0.0223637942	8.399883500000001	0.00328047214	2.29635161	1.25739574	0.0953080425	8.82398437	7.97966899	5.06666667	0.7564582888977236	0.1666859963339735	0.27667220551907545	1.7626116975925765	0.817714684720988	insig
LIPID-P-0654	C43H78NO7P	PE(P-18:0_20:4)	GP	PE-P	LMGP02030003	19.9028993	21.6646372	16.1431633	12.058666699999998	11.8717924	17.1839666	25.1927094	43.5572683	33.826188200000004	14.408523800000001	21.366852899999998	28.0527615	0.00610655695	0.239360971	17.6172557	18.783677700000002	16.0777334	0.027004215699999997	30.628737899999997	0.011546836599999999	5.5273535	3.71358665	0.0994699039	20.402539100000002	25.5073171	16.9295352	1.1306401265886792	0.05876557960907711	0.20513711854201705	1.7049807775984036	0.7697554740179018	insig
LIPID-P-0655	C45H82NO7P	PE(P-18:0_22:4)	GP	PE-P	LMGP02030061	4.54175921	4.53679351	5.24035714	4.38097143	3.82630466	9.49759036	10.884335	22.6774634	22.3648885	7.071402099999999	10.292737400000002	21.5131904	0.00278412113	0.169764408	6.19199584	5.28817149	2.44079808	0.00923558586	14.737767000000002	0.0	1.36165406	0.9715848009999999	0.0505761254	14.330566399999999	17.727526100000002	9.61554223	0.8637492933760254	0.14854157148917882	0.26142599855574417	1.739903427662602	0.7990072323390951	insig
LIPID-P-0658	C43H76NO7P	PE(P-18:1_20:4)	GP	PE-P	-	23.7364128	37.0783359	20.022448999999998	5.12942857	11.5579049	37.5336423	43.1548768	58.646439	46.7792435	31.3167387	27.023277500000003	32.978297600000005	0.0292996708	1.830273	28.4880457	23.6024793	13.4499601	0.100064476	23.0448544	0.037133522200000005	8.28487713	4.70989805	0.51552352	40.0744141	23.6970383	25.342029	1.3310292520754134	0.027419449980988705	0.1934854181515485	1.9411583208897056	0.9569177890704761	up
LIPID-P-0659	C44H78NO7P	PE(P-17:0_22:5)	GP	PE-P	-	0.0	0.0	0.0	0.216047619	0.293211917	1.70690454	0.937275862	1.39638049	0.849693501	0.538686844	1.43992551	0.6823391809999999	0.0	0.0	0.0	0.0	0.24652514	0.0	0.44497475700000005	0.00598895184	0.137517958	0.103547729	0.0	0.489056641	0.482501742	0.287217391	1.3121432837451543	0.022841435501487994	0.1934854181515485	3.668299403100177	1.8751113951324783	up
LIPID-P-0660	C45H80NO7P	PE(P-18:0_22:5)	GP	PE-P	-	8.5844226	11.6643328	8.02938776	12.7630476	13.287746300000002	68.910658	85.091133	72.910439	64.5672163	33.310562100000006	51.757914299999996	37.140220899999996	0.0250426596	0.320659252	7.72775468	7.490134299999999	14.2595371	0.026916429	46.4058252	0.009099187909999999	5.43922495	4.53764597	0.227897825	50.2974609	28.243554	22.0710645	1.2342353081893387	0.03419583157415358	0.19592532414956745	2.50213939102893	1.3231621624632046	up
LIPID-P-0661	C43H74NO7P	PE(P-16:0_22:6)	GP	PE-P	LMGP02030001	5.66977887	10.943379	5.42438776	0.987533333	0.625233061	1.70701576	2.42595074	2.48942439	4.04461688	2.92386658	2.80210428	2.04623782	0.0	0.0	6.87328482	6.13543388	0.773514765	0.0109525108	1.41994175	0.0	0.319037807	0.137886006	0.004068254929999999	1.70641602	3.41369338	1.26847576	0.8880712804028669	0.14734877598876173	0.26142599855574417	1.9077229452268134	0.9318516668517353	insig
LIPID-P-0662	C45H78NO7P	PE(P-18:0_22:6)	GP	PE-P	LMGP02030005	4.79805405	6.23033993	4.45055102	2.78041905	2.78762134	5.88615385	17.3531034	18.8033171	13.799515	7.73798641	7.23867784	10.9133853	0.00137669519	0.110573306	4.2337422	6.10594008	2.76019154	0.00418912585	8.01549515	0.0	0.8998317579999999	0.58970899	0.025333232200000003	8.46529297	10.474390199999998	4.03963018	1.379000977211367	0.031076018714640326	0.19592532414956745	2.2478301226858313	1.1685330095715845	up
LIPID-P-0664	C45H76NO7P	PE(P-18:1_22:6)	GP	PE-P	LMGP02030006	4.09212776	5.81557585	4.78141837	0.49224285700000003	0.465056223	1.94754402	3.65410837	3.4139122000000004	3.49788555	1.63012971	1.37159218	1.69068226	0.0041124424	0.0856597573	4.42685031	4.35630165	0.358422985	0.00510147551	1.16556311	0.0	0.0346839319	0.08516478220000001	0.00939387962	1.72602539	1.95491289	0.666056972	1.118050628064329	0.049444493126954786	0.19818548206655778	2.208960929796293	1.143367901768058	up
LIPID-P-0727	C35H73N2O6P	SM(d18:0/12:0)	SP	SM	LMSP03010079	0.0	0.0	0.0	0.00519852381	0.00766602595	0.0474231696	0.0525783251	0.035235902400000005	0.042492725499999995	0.0230444719	0.043021787699999994	0.0585955815	0.039528373900000004	0.0	0.0	0.0	0.0142185954	0.0166977061	0.0470361165	0.0286651558	0.0201661626	0.0247304912	0.0693368741	0.0391826172	0.0279722997	0.0245350325	0.26410370985229875	0.6967862726217251	0.7626490410765918	1.1351625206075209	0.18289886217646004	insig
LIPID-P-0729	C37H77N2O6P	SM(d18:0/14:0)	SP	SM	LMSP03010030	1.37248157	0.942506342	1.24594898	0.236413333	0.238284479	2.97271548	1.07529064	1.34613659	1.2871386999999999	0.971037678	4.00163873	1.53555556	0.551466754	1.92083923	1.36938669	1.35775826	0.483318436	0.25983137	0.783541748	0.253899906	0.403321361	0.42904912	0.61016692	0.831841797	1.00933798	0.901289355	0.7467600291048629	0.10508349598728009	0.23255322658875638	1.6748930329311542	0.7440689607718971	insig
LIPID-P-0730	C39H81N2O6P	SM(d18:0/16:0)	SP	SM	LMSP03010004	68.2776413	75.4155251	73.5428571	13.8084762	11.622297	67.9162187	19.0393103	32.7992195	31.441513099999998	32.600617699999994	88.4605214	25.709031799999998	26.583805100000003	48.8782609	81.0410603	85.0764463	20.4384677	21.1697458	28.326601899999996	12.9476865	33.5334594	30.122891600000003	42.630854799999994	28.4890625	22.0118467	20.8363818	0.24833060412319843	0.47676159968527243	0.5632349586565284	1.1928785164236548	0.2544471254494605	insig
LIPID-P-0731	C40H83N2O6P	SM(d18:0/17:0)	SP	SM	LMSP03010046	2.68711548	3.26922374	2.97028571	0.764733333	0.561191735	4.03167748	1.05936946	1.59318049	1.66331717	1.60093885	5.09150838	1.5331384	0.555281106	2.20421638	2.77484407	2.97260331	0.532968875	0.379539988	1.30447573	0.25590179399999996	0.69078828	0.686882298	1.04282246	1.00647461	0.760527875	1.13956022	0.8368204215880288	0.06663429510433004	0.20759926882086024	1.7382964965739123	0.7976741797669916	insig
LIPID-P-0732	C41H85N2O6P	SM(d18:0/18:0)	SP	SM	LMSP03010020	8.32162162	8.91725013	13.2779592	1.82958095	1.45109082	6.63453197	2.30289655	6.4971122	6.20071775	8.02322421	8.54603352	5.55065627	3.0644503	5.52896866	10.6797297	14.2224174	3.06933759	3.0117421	5.43357282	1.26262512	4.54801512	4.28352178	8.38689934	4.92140625	4.55560976	3.76162919	0.11821405468690226	0.6962627727115277	0.762648187226816	1.0943678253081586	0.13009772035955747	insig
LIPID-P-0733	C43H89N2O6P	SM(d18:0/20:0)	SP	SM	LMSP03010021	0.0	0.0	0.0	0.47411619	0.40646420000000005	1.86570899	1.75003941	1.9646438999999998	2.11241513	3.61717109	2.2472067000000004	3.31307342	1.00288348	0.0	0.0	0.0	0.776051077	1.01678859	1.63747573	0.541118036	1.42604915	1.45898981	2.78040465	2.06214844	1.44030488	1.40953523	0.5970653588796775	0.4442405566736911	0.5334542980962266	1.2890161360087835	0.3662703235864102	insig
[truncated: 606 more rows]
