# Supplementary material for: FNA-based lipidomics reveals coordinated lipid metabolic remodeling in pancreatic cancer
Source: Front Mol Biosci. 2026 May 29;13:1823383. doi: 10.3389/fmolb.2026.1823383 (PMC13259809; doi:10.3389/fmolb.2026.1823383)
Supplement: Supplementary file 2 [file Table3.xlsx]

## Sheet: Sheet1
Index	Formula	Compounds	Class I	Class II	lipidmaps ID	Q3
LIPID-P-0916	C55H102O6	TG(16:0_18:0_18:2)	GL	TG	LMGL03010104	575.747
LIPID-P-0944	C62H116O6	TG(23:0_18:1_18:1)	GL	TG	-	675.859
LIPID-P-1204	C61H102O6	TG(18:1_18:2_22:5)	GL	TG	LMGL03011382	601.754
LIPID-P-0942	C61H114O6	TG(16:0_18:1_24:1)	GL	TG	-	687.842
LIPID-P-0939	C61H114O6	TG(22:0_18:1_18:1)	GL	TG	-	603.849
LIPID-P-1196	C57H94O6	TG(18:2_18:3_18:3)	GL	TG	LMGL03010471	595.696
LIPID-P-1219	C61H100O6	TG(16:0_20:4_22:5)	GL	TG	LMGL03011453	599.743
LIPID-P-0849	C56H106O6	TG(17:0_18:0_18:1)	GL	TG	LMGL03010119	591.787
LIPID-P-0851	C57H108O6	TG(16:0_18:0_20:1)	GL	TG	LMGL03010205	579.803
LIPID-P-1174	C58H98O6	TG(15:0_18:1_22:6)	GL	TG	LMGL03015165	563.728
LIPID-P-1240	C63H98O6	TG(16:0_22:6_22:6)	GL	TG	LMGL03012142	623.727
LIPID-P-1105	C57H100O6	TG(16:0_18:1_20:4)	GL	TG	LMGL03010355	577.743
LIPID-P-0852	C57H108O6	TG(18:0_18:0_18:1)	GL	TG	LMGL03010188	605.805
LIPID-P-0850	C56H106O6	TG(17:0_17:0_19:1)	GL	TG	LMGL03012999	579.782
LIPID-P-0900	C50H92O6	TG(14:0_16:1_17:1)	GL	TG	LMGL03014248	561.679
LIPID-P-0862	C60H114O6	TG(16:0_23:0_18:1)	GL	TG	-	675.848
LIPID-P-1181	C61H104O6	TG(18:0_18:1_22:6)	GL	TG	LMGL03011311	605.774
LIPID-P-0848	C55H104O6	TG(16:0_16:1_20:0)	GL	TG	LMGL03010095	549.774
LIPID-P-1150	C59H102O6	TG(18:0_18:2_20:4)	GL	TG	LMGL03010676	603.758
LIPID-P-1098	C55H96O6	TG(16:0_16:1_20:4)	GL	TG	LMGL03010185	549.711
LIPID-P-1156	C61H106O6	TG(18:0_18:0_22:6)	GL	TG	LMGL03011233	607.79
LIPID-P-1144	C57H98O6	TG(16:0_18:2_20:4)	GL	TG	LMGL03010399	575.728
LIPID-P-1075	C63H114O6	TG(18:1_24:1_18:2)	GL	TG	-	685.851
LIPID-P-0907	C52H96O6	TG(15:0_16:0_18:2)	GL	TG	LMGL03015011	537.711
LIPID-P-0856	C59H112O6	TG(18:0_18:1_20:0)	GL	TG	LMGL03010382	605.832
LIPID-P-1126	C63H112O6	TG(24:1_18:2_18:2)	GL	TG	-	685.836
LIPID-P-1357	C43H78NO7P	PE(P-18:1_20:3)	GP	PE-P	-	363.29
LIPID-P-1338	C47H90NO7P	PE(P-24:1_18:1)	GP	PE-P	-	339.29
LIPID-P-0636	C39H76NO7P	PE(P-16:0_18:1)	GP	PE-P	LMGP02030095	339.29
LIPID-P-1346	C45H84NO7P	PE(P-20:0_20:3)	GP	PE-P	LMGP02030084	363.29
LIPID-P-1340	C41H76NO7P	PE(P-16:0_20:3)	GP	PE-P	LMGP02030027	363.29
LIPID-P-1389	C44H76NO7P	PE(P-17:0_22:6)	GP	PE-P	-	385.274
LIPID-P-1387	C43H74NO7P	PE(P-18:1_20:5)	GP	PE-P	-	359.259
LIPID-P-1321	C42H82NO7P	PE(P-18:0_19:1)	GP	PE-P	LMGP02030051	353.306
LIPID-P-1403	C49H84NO7P	PE(P-22:1_22:6)	GP	PE-P	-	385.274
LIPID-P-1396	C43H72NO7P	PE(P-18:2_20:5)	GP	PE-P	-	359.259
LIPID-P-1331	C41H78NO7P	PE(P-18:0_18:2)	GP	PE-P	LMGP02030046	337.274
LIPID-P-0637	C41H80NO7P	PE(P-18:0_18:1)	GP	PE-P	LMGP02030004	339.29
LIPID-P-0662	C45H78NO7P	PE(P-18:0_22:6)	GP	PE-P	LMGP02030005	385.274
LIPID-P-1350	C47H88NO7P	PE(P-24:1_18:2)	GP	PE-P	-	337.274
LIPID-P-1386	C41H70NO7P	PE(P-14:0_22:6)	GP	PE-P	-	385.274
LIPID-P-1401	C47H80NO7P	PE(P-20:1_22:6)	GP	PE-P	-	385.274
LIPID-P-1362	C44H80NO7P	PE(P-19:0_20:4)	GP	PE-P	-	361.274
LIPID-P-1369	C47H86NO7P	PE(P-22:1_20:3)	GP	PE-P	-	363.29
LIPID-P-1317	C40H78NO7P	PE(P-17:0_18:1)	GP	PE-P	-	339.29
LIPID-P-1322	C43H84NO7P	PE(P-20:0_18:1)	GP	PE-P	LMGP02030074	339.29
LIPID-P-0658	C43H76NO7P	PE(P-18:1_20:4)	GP	PE-P	-	361.274
LIPID-N-0789	C41H76NO7P	PE(O-16:1_20:3)	GP	PE-O	-	305.248
LIPID-N-0770	C40H76NO7P	PE(O-17:1_18:2)	GP	PE-O	-	279.232
LIPID-N-0748	C37H72NO7P	PE(O-16:1_16:1)	GP	PE-O	-	253.217
LIPID-N-0866	C49H86NO7P	PE(O-22:1_22:6)	GP	PE-O	-	327.232
LIPID-N-0858	C44H76NO7P	PE(O-17:1_22:6)	GP	PE-O	-	327.232
LIPID-N-0751	C40H78NO7P	PE(O-17:1_18:1)	GP	PE-O	-	281.248
LIPID-N-0810	C41H74NO7P	PE(O-20:5_16:0)	GP	PE-O	-	255.232
LIPID-N-0857	C43H74NO7P	PE(O-16:1_22:6)	GP	PE-O	-	327.232
LIPID-N-0773	C41H78NO7P	PE(O-18:1_18:2)	GP	PE-O	-	279.232
LIPID-N-0795	C43H80NO7P	PE(O-18:2_20:2)	GP	PE-O	-	307.264
LIPID-N-0811	C42H76NO7P	PE(O-17:1_20:4)	GP	PE-O	-	303.232
LIPID-N-0865	C47H82NO7P	PE(O-20:1_22:6)	GP	PE-O	-	327.232
LIPID-N-0831	C41H72NO7P	PE(O-16:1_20:5)	GP	PE-O	-	301.217
LIPID-N-0787	C47H90NO7P	PE(O-24:1_18:2)	GP	PE-O	-	279.232
LIPID-N-0750	C39H76NO7P	PE(O-16:1_18:1)	GP	PE-O	-	281.248
LIPID-N-0782	C45H86NO7P	PE(O-22:1_18:2)	GP	PE-O	-	279.232
LIPID-N-0794	C43H80NO7P	PE(O-18:1_20:3)	GP	PE-O	-	305.248
LIPID-N-0856	C43H74NO7P	PE(O-18:2_20:5)	GP	PE-O	-	301.217
LIPID-N-0871	C45H76NO7P	PE(O-18:2_22:6)	GP	PE-O	-	327.232
LIPID-N-0843	C45H80NO7P	PE(O-18:0_22:6)	GP	PE-O	LMGP02020104	327.232
LIPID-N-0785	C47H90NO7P	PE(O-24:2_18:1)	GP	PE-O	-	281.248
LIPID-N-0363	C47H90NO8P	PE(18:1_24:1)	GP	PE	-	281.2
LIPID-N-0349	C39H74NO8P	PE(18:1_16:1)	GP	PE	LMGP02011198	253.2
LIPID-N-0345	C47H92NO8P	PE(24:0_18:1)	GP	PE	LMGP02010294	281
LIPID-N-1059	C38H72NO8P	PE(15:0_18:2)	GP	PE	LMGP02010657	279.232
LIPID-N-0400	C43H76NO8P	PE(18:0_20:5)	GP	PE	LMGP02010973	301.2
LIPID-N-0372	C43H80NO8P	PE(20:3_18:0)	GP	PE	LMGP02010913	283.2
LIPID-N-0397	C41H72NO8P	PE(16:0_20:5)	GP	PE	LMGP02011221	301.2
LIPID-N-1087	C42H74NO8P	PE(17:2_20:3)	GP	PE	LMGP02010612	305.248
LIPID-N-1063	C40H76NO8P	PE(17:0_18:2)	GP	PE	LMGP02010546	269.248
LIPID-N-0340	C43H84NO8P	PE(20:0_18:1)	GP	PE	LMGP02010135	281.2
LIPID-N-0366	C39H72NO8P	PE(16:1_18:2)	GP	PE	LMGP02011219	279.2
LIPID-N-0415	C45H78NO8P	PE(22:6_18:0)	GP	PE	LMGP02010094	283.2
LIPID-N-0362	C45H86NO8P	PE(18:1_22:1)	GP	PE	LMGP02010650	281.2
LIPID-N-0352	C41H78NO8P	PE(18:1_18:1)	GP	PE	LMGP02010039	281.2
LIPID-P-0066	C45H78O2	CE(18:1)	ST	CE	LMST01020003	369.35
LIPID-P-0075	C47H80O2	CE(20:2)	ST	CE	LMST01020012	369.35
LIPID-P-0068	C47H82O2	CE(20:1)	ST	CE	LMST01020011	369.35
LIPID-P-0069	C49H86O2	CE(22:1)	ST	CE	LMST01020025	369.35
LIPID-P-0079	C47H78O2	CE(20:3)	ST	CE	LMST01020013	369.35
LIPID-P-1252	C53H92O2	CE(26:2)	ST	CE	-	369.352
LIPID-P-1247	C49H84O2	CE(22:2)	ST	CE	LMST01020017	369.352
LIPID-P-1249	C51H88O2	CE(24:2)	ST	CE	-	369.352
LIPID-P-0084	C49H80O2	CE(22:4)	ST	CE	LMST01020018	369.35
LIPID-P-0056	C43H76O2	CE(16:0)	ST	CE	LMST01020005	369.35
LIPID-P-1250	C51H86O2	CE(24:3)	ST	CE	-	369.352
LIPID-P-0086	C52H84O2	CE(24:4)	ST	CE	-	369.3
LIPID-P-0067	C46H80O2	CE(19:1)	ST	CE	-	369.35
LIPID-P-0388	C30H54NO7P	LPC(22:4/0:0)	GP	LPC	LMGP01050124	184.075
LIPID-P-0371	C26H52NO7P	LPC(18:1/0:0)	GP	LPC	LMGP01050029	184.075
LIPID-P-0358	C26H54NO7P	LPC(18:0/0:0)	GP	LPC	LMGP01050026	184.075
LIPID-P-0381	C28H54NO7P	LPC(20:2/0:0)	GP	LPC	LMGP01050132	184.075
LIPID-P-0355	C25H52NO7P	LPC(0:0/17:0)	GP	LPC	-	184.075
LIPID-P-0353	C24H50NO7P	LPC(0:0/16:0)	GP	LPC	LMGP01050074	184.075
LIPID-P-0374	C28H56NO7P	LPC(20:1/0:0)	GP	LPC	LMGP01050047	184.075
LIPID-P-0352	C23H48NO7P	LPC(15:0/0:0)	GP	LPC	LMGP01050016	184.075
LIPID-P-0356	C25H52NO7P	LPC(17:0/0:0)	GP	LPC	LMGP01050024	184.075
LIPID-P-0368	C24H48NO7P	LPC(16:1)	GP	LPC	LMGP01050021	184.075
LIPID-P-0351	C23H48NO7P	LPC(0:0/15:0)	GP	LPC	-	184.075
LIPID-P-0354	C24H50NO7P	LPC(16:0/0:0)	GP	LPC	LMGP01050018	184.075
LIPID-N-0996	C39H76NO8P	PC(13:0_18:1)	GP	PC	LMGP01011347	281.248
LIPID-N-0994	C39H78NO8P	PC(13:0_18:0)	GP	PC	LMGP01011346	283.264
LIPID-N-0231	C42H80NO8P	PC(16:1_18:1)	GP	PC	LMGP01010678	281.2
LIPID-N-0270	C44H80NO8P	PC(18:2_18:2)	GP	PC	LMGP01010921	279.2
LIPID-N-0907	C48H94NO8P	PC(18:0_22:1)	GP	PC	LMGP01010811	283.264
LIPID-N-0274	C46H84NO8P	PC(20:3_18:1)	GP	PC	LMGP01011878	305.2
LIPID-N-0984	C37H74NO8P	PC(13:0_16:0)	GP	PC	LMGP01011342	255.232
LIPID-N-0254	C44H82NO8P	PC(18:1_18:2)	GP	PC	LMGP01010893	279.2
LIPID-N-1016	C41H80NO8P	PC(18:0_15:1)	GP	PC	LMGP01011442	283.264
LIPID-N-0258	C46H86NO8P	PC(18:0_20:3)	GP	PC	LMGP01010795	305.2
LIPID-P-0411	C23H48NO7P	LPE(18:0/0:0)	GP	LPE	LMGP02050001	341.317
LIPID-P-0408	C21H44NO7P	LPE(16:0/0:0)	GP	LPE	LMGP02050002	313.286
LIPID-P-0410	C23H48NO7P	LPE(0:0/18:0)	GP	LPE	LMGP02050038	341.317
LIPID-P-0407	C21H44NO7P	LPE(0:0/16:0)	GP	LPE	LMGP02050036	313.286
LIPID-P-0426	C25H48NO7P	LPE(20:2/0:0)	GP	LPE	LMGP02050021	365.317
LIPID-P-0417	C23H46NO7P	LPE(0:0/18:1)	GP	LPE	LMGP02050040	339.301
LIPID-P-0418	C23H46NO7P	LPE(18:1/0:0)	GP	LPE	LMGP02050004	339.301
LIPID-P-0420	C25H50NO7P	LPE(20:1/0:0)	GP	LPE	LMGP02050020	367.332
LIPID-P-0409	C22H46NO7P	LPE(17:0)	GP	LPE	LMGP02050030	327.297
LIPID-P-0044	C29H55NO4	Carnitine C22:1	FA	CAR	-	85.1
LIPID-P-1296	C28H51NO4	Carnitine C21:2	FA	CAR	-	85.1
LIPID-P-0026	C10H17NO6	Carnitine C3:1-2OH	FA	CAR	LMFA07070080	85.1
LIPID-P-0006	C11H21NO5	Carnitine C4-OH	FA	CAR	LMFA07070071	85.1
LIPID-P-0014	C19H37NO4	Carnitine C12:0	FA	CAR	LMFA07070062	85.1
LIPID-P-0004	C11H21NO4	Carnitine C4:0	FA	CAR	LMFA07070054	85.1
LIPID-P-0017	C21H41NO4	Carnitine C14:0	FA	CAR	LMFA07070102	85.1
LIPID-P-0023	C25H49NO4	Carnitine C18:0	FA	CAR	LMFA07070008	85.1
LIPID-P-0266	C43H72O5	DG(18:0_22:6)	GL	DG	LMGL02010216	341.526
LIPID-P-0261	C41H68O5	DG(16:0_22:6)	GL	DG	LMGL02010162	313.507
LIPID-P-0214	C37H68O5	DG(16:0_18:2)	GL	DG	LMGL02010027	313.507
LIPID-P-0200	C39H74O5	DG(16:0_20:1)	GL	DG	LMGL02010048	313.554
LIPID-P-0239	C39H68O5	DG(16:0_20:4)	GL	DG	LMGL02010070	313.507
LIPID-P-0243	C41H72O5	DG(18:0_20:4)	GL	DG	LMGL02010111	341.538
LIPID-P-0201	C39H74O5	DG(18:0_18:1)	GL	DG	LMGL02010043	341.554
LIPID-N-0688	C43H83O8P	PA(22:0_18:1)	GP	PA	LMGP10010947	281.2
LIPID-N-1472	C41H75O8P	PA(20:1_18:2)	GP	PA	LMGP10010355	279.232
LIPID-N-1487	C43H77O8P	PA(20:1_20:3)	GP	PA	LMGP10010607	305.248
LIPID-N-1471	C41H75O8P	PA(18:1_20:2)	GP	PA	LMGP10010332	281.248
LIPID-N-1483	C42H75O8P	PA(19:0_20:4)	GP	PA	LMGP10010470	303.232
LIPID-N-0692	C39H71O8P	PA(18:1_18:2)	GP	PA	LMGP10010961	279.2
LIPID-N-0635	C39H73O8P	PA(18:1_18:1)	GP	PA	LMGP10010962	281.2
LIPID-P-2109	C46H89NO3	Cer(d20:1/26:1)	SP	Cer-NS	-	292.3
LIPID-P-2103	C44H87NO3	Cer(d20:1/24:0)	SP	Cer-NS	-	292.3
LIPID-P-2104	C44H85NO3	Cer(d20:1/24:1)	SP	Cer-NS	-	292.3
LIPID-P-2107	C45H87NO3	Cer(d20:1/25:1)	SP	Cer-NS	-	292.3
LIPID-P-2097	C44H87NO3	Cer(d19:1/25:0)	SP	Cer-NS	-	278.284
LIPID-P-2093	C41H79NO3	Cer(d19:1/22:1)	SP	Cer-NS	-	278.284
LIPID-P-0118	C43H85NO3	Cer(d18:1/25:0)	SP	Cer-NS	LMSP02010013	264.2
LIPID-N-0075	C18H36O2	FFA(18:0)	FA	FFA	LMFA01010018	283.264
LIPID-N-0084	C18H34O2	FFA(18:1)	FA	FFA	LMFA01030061	281.248
LIPID-N-0086	C20H38O2	FFA(20:1)	FA	FFA	LMFA01030082	309.279
LIPID-N-0098	C20H32O2	FFA(20:4)	FA	FFA	LMFA01030173	303.232
LIPID-N-0090	C18H32O2	FFA(18:2)	FA	FFA	LMFA01030110	279.232
LIPID-N-0085	C19H36O2	FFA(19:1)	FA	FFA	LMFA01030857	295.264
LIPID-P-0300	C49H95NO8	HexCer(d18:1/25:0)	SP	HexCer-NS	-	264.2
LIPID-P-2252	C49H95NO8	HexCer(d19:1/24:0)	SP	HexCer-NS	-	296.295
LIPID-P-2262	C50H97NO8	HexCer(d20:1/24:0)	SP	HexCer-NS	-	310.31
LIPID-P-2260	C49H95NO8	HexCer(d20:1/23:0)	SP	HexCer-NS	-	310.31
LIPID-P-2258	C48H93NO8	HexCer(d20:1/22:0)	SP	HexCer-NS	-	310.31
LIPID-P-2253	C49H93NO8	HexCer(d19:1/24:1)	SP	HexCer-NS	-	296.295
LIPID-P-0440	C23H48NO6P	LPE(P-18:0)	GP	LPE-P	LMGP02070002	294.4
LIPID-P-0438	C21H44NO6P	LPE(P-16:0)	GP	LPE-P	LMGP02070001	266.4
LIPID-P-0441	C25H52NO6P	LPE(P-20:0)	GP	LPE-P	LMGP02070004	322.4
LIPID-P-0445	C23H46NO6P	LPE(P-18:1)	GP	LPE-P	-	292.4
LIPID-N-1336	C46H68NO10P	PS(20:1_20:4)	GP	PS	LMGP03010550	303.232
LIPID-N-0576	C41H76NO10P	PS(18:0_17:2)	GP	PS	LMGP03010314	283.2
LIPID-N-0563	C42H82NO10P	PS(18:0_18:0)	GP	PS	LMGP03010036	283.2
LIPID-P-0394	C24H52NO6P	LPC(O-16:0)	GP	LPC-O	LMGP01060010	104.1
LIPID-P-0396	C28H60NO6P	LPC(O-20:0)	GP	LPC-O	LMGP01060041	104.1
LIPID-P-0400	C26H54NO6P	LPC(O-18:1)	GP	LPC-O	LMGP01060034	104.1
LIPID-N-0453	C42H75O10P	PG(18:2_18:2)	GP	PG	LMGP04010956	279.2
LIPID-N-1114	C41H81O10P	PG(17:0_18:0)	GP	PG	LMGP04010312	283.264
LIPID-N-0447	C42H79O10P	PG(18:0_18:2)	GP	PG	LMGP04010982	279.2
LIPID-P-2150	C63H119NO10	HexCer(t17:2/40:1(2OH))	SP	HexCer-AP	-	264.232
LIPID-P-2151	C65H123NO10	HexCer(t17:2/42:1(2OH))	SP	HexCer-AP	-	264.232
LIPID-P-2554	C43H83NO4	Cer(d20:1/23:1(2OH))	SP	Cer-AS	-	292.3
LIPID-P-2556	C44H85NO4	Cer(d20:1/24:1(2OH))	SP	Cer-AS	-	292.3
LIPID-N-0023	C18H32O3	9,10-EpOME	FA	Eicosanoid	-	171.2
LIPID-N-0022	C18H32O3	12,13-EpOME	FA	Eicosanoid	-	195.1
LIPID-N-0616	C21H43O7P	LPA(18:0)	GP	LPA	LMGP10050043	153.01
LIPID-P-0734	C45H93N2O6P	SM(d18:0/22:0)	SP	SM	LMSP03010022	184.075
LIPID-N-0194	C28H54NO9P	LPS(22:1)	GP	LPS	LMGP03050023	153.1
LIPID-N-0551	C49H83O13P	PI(18:0_22:6)	GP	PI	LMGP06010012	327.2
LIPID-P-2406	C42H83NO4	Cer(t16:1/26:0)	SP	Cer-NP	-	252.232
LIPID-P-0331	C40H77NO12S	SHexCer(d18:1:/16:0(OH))	SP	SHexCer	-	264.3
LIPID-P-0535	C46H94NO7P	PC(O-16:0_22:0)	GP	PC-O	LMGP01020060	184.075
LIPID-P-1513	C42H85NO5	Cer(t18:0/24:0(2OH))	SP	Cer-AP	LMSP02030002	264.2
LIPID-N-0166	C22H45O9P	LPG(16:0)	GP	LPG	LMGP04050008	255.235
LIPID-P-2014	C35H69NO3	Cer(d17:0/18:1)	SP	Cer-NDS	-	270.279
LIPID-P-0328	C58H109NO18	Hex3Cer(d18:1/22:0)	SP	Hex3Cer	LMSP0502AA04	264.3
LIPID-P-1717	C43H80O10	MGDG(16:0_18:1)	GL	MGDG	LMGL05010025	339.29
LIPID-N-0685	C29H55O12P	LPI(20:1)	GP	LPI	LMGP06050019	309.279
LIPID-P-0044	C29H55NO4	Carnitine C22:1	FA	CAR		85.1
