# Supplementary material for: FNA-based lipidomics reveals coordinated lipid metabolic remodeling in pancreatic cancer
Source: Front Mol Biosci. 2026 May 29;13:1823383. doi: 10.3389/fmolb.2026.1823383 (PMC13259809; doi:10.3389/fmolb.2026.1823383)
Supplement: Supplementary file 3 [file Table1.xlsx]

## Sheet: Sheet1
Index	Compounds	Class I	Class II	Fatty acyl chain length	Degree of unsaturation	Q1 (Da)	Molecular Weight	Ionization model	Formula	cpd_ID	HMDB	lipidmaps ID	Pubchem CID	CAS	ChEBI	Metlin	kegg_map	10402458-C	10402458-NC	209022-C	209022-NC	10059960-C	10059960-NC	9980128-C	9980128-NC	10044798-C	10044798-NC	10209427-C	10209427-NC	9546794-C	9546794-NC	10472443-C	10472443-NC	209014-C	209014-NC	10620397-C	10620397-NC	QC01	QC02	QC03	10116690-C	10116690-NC	5913620-C	5913620-NC	9926033-C	9926033-NC
LIPID-N-0001	taurolithocholicacid-3-sulfate	ST	BA	-	-	281.1	563.258667	[M-H]-	C26H45NO8S2	C03642	HMDB0002580	LMST05020003	440071	15324-65-9	440071	-	ko04976	0.276695238	0.323067837	0.272738107	0.834029758	0.661197405	0.315926214	0.304776355	0.803195467	0.41566439	0.464967864	0.41114258	0.453249305	0.262186535	0.333515427	0.40972067	0.359474609	0.559046134	0.411923345	0.558793943	0.235754123	0.444956	0.409074	0.4382	0.177769042	0.145199697	0.325785895	0.0857551975	0.274471429	0.146925103
LIPID-N-0003	isolithocholic acid	ST	BA	-	-	375.5	376.29776	[M-H]-	C24H40O3	C17658	HMDB0000717	LMST04010004	164853	1534-35-6	164853	-	-	10.2368095	2.21107741	10.725853	4.83905766	26.4289157	0.62872233	7.85014778	13.181492	1.55373659	3.76170132	1.51881668	3.51316033	19.1473132	75.9023773	26.2102421	0.692863281	0.895412606	0.178753484	8.65714286	6.94447776	8.30955	8.0657	8.9514	N/A	N/A	N/A	N/A	N/A	N/A
LIPID-N-0005	Chenodeoxycholic acid	ST	BA	-	-	391.5	392.292664	[M-H]-	C24H40O4	C02528	HMDB0000518	LMST04010032	10133	474-25-9	10133	-	ko00120,ko01100,ko04976	8.58142857	2.2131684	8.62912062	4.81597024	24.1204819	2.63523301	8.71300493	0.0554677998	2.26646829	1.44893195	2.26909796	1.96370714	27.6553428	9.54754679	24.2851955	3.13986328	0.885419103	0.206824913	2.420079	4.58874563	4.22026	4.16568	4.64228	1.74204423	7.96703741	1.96026383	1.8527027	0.370997959	0.214553719
LIPID-N-0007	norcholic acid	ST	BA	-	-	393.2	394.271912	[M-H]-	C24H38O3	-	-	LMST04060019	158738	60696-62-0	-	-	-	1.46985238	1.81126895	1.38813071	14.1110973	1.84292864	1.59726214	0.724773399	15.4922568	1.84610732	1.41818526	1.97843841	1.68457831	1.55613959	6.376783	1.95502793	1.83679688	1.6934373	1.66514808	22.5489138	1.0424088	2.85996	3.8805	3.27684	N/A	N/A	N/A	N/A	N/A	N/A
LIPID-N-0010	Ursocholic acid	ST	BA	-	-	407.4	408.287567	[M-H]-	C24H40O5	C17644	HMDB0000917	LMST04010088	122340	2955-27-3	122340	-	-	1.11980952	0.986544294	0.925218645	7.50458772	2.12108434	1.8421068	1.43718227	11.0911237	1.20669268	4.24022684	1.03495635	3.62127896	1.29075355	5.38249874	1.96063315	1.74604492	1.61333983	1.03326655	8.07669519	1.3065917	2.58788	2.80824	2.9516	N/A	N/A	N/A	N/A	N/A	N/A
LIPID-N-0012	Glycochenodeoxycholic acid	ST	BA	-	-	448.5	449.314117	[M-H]-	C26H43NO5	C05466	HMDB0000637	LMST05030008	22833540	640-79-9	22833540	-	ko00120,ko04976,ko04979	0.529380952	0.013062091	0.502335416	0.29400372	2.69623726	0.113826214	0.0244673892	0.505590179	0.0346437073	0.152695652	0.0340888458	0.156017609	0.029899197	0.0247997977	2.76250466	0.140236328	0.0304002599	0.0576916376	2.27727452	0.0502673663	0.348738	0.329266	0.378582	0.578068796	0.679817998	0.059660071	0.0396910603	0.190736224	0.0542071281
LIPID-N-0013	Glycoursodeoxycholic acid	ST	BA	-	-	448.5	449.314117	[M-H]-	C24H38O3	-	HMDB0000708	LMST05030016	12310288	64480-66-6	12310288	-	-	0.381998095	0.0163624102	0.401901009	0.228031618	2.12448563	0.0832601942	0.0153210837	0.378863078	0.00986995122	0.122279773	0.0329505335	0.109247451	0.0289852996	0.0175102175	2.05840782	0.0989023437	N/A	0.0365372822	1.72812377	0.0530514743	0.257958	0.249744	0.302924	0.482152334	0.58338726	0.0754632166	0.0586429314	0.156138776	0.0387018595
LIPID-N-0014	lithocholicacid-3-sulfate	ST	BA	-	-	455.6	456.254547	[M-H]-	C24H38O3	-	HMDB0000907	LMST05020015	10253562	34669-57-3	10253562	-	-	0.892157143	1.15751796	0.963873138	1.24312461	1.29611677	1.71328155	0.786004926	1.7107932	1.26699512	1.39360113	1.35412221	1.48110287	0.965818406	1.18509863	1.70688082	1.35083008	1.01842105	1.41490418	1.14078999	0.696466767	0.66125	0.59523	0.65446	N/A	N/A	N/A	N/A	N/A	N/A
LIPID-N-0015	Glycocholic acid	ST	BA	-	-	464.4	465.309052	[M-H]-	C26H43NO6	C01921	HMDB0000138	LMST05030001	23617285	475-31-0	23617285	-	ko00120,ko01100,ko04976,ko04979	1.66084286	N/A	1.94281595	N/A	13.7422614	N/A	N/A	N/A	N/A	N/A	N/A	N/A	0.035771958	N/A	13.6608007	N/A	1.71125406	N/A	3.64005267	N/A	0.632645	0.93523	0.99605	3.49240295	25.4541962	0.71412481	0.545873181	1.43639796	0.563088843
LIPID-N-0016	Taurochenodeoxycholic acid	ST	BA	-	-	498.5	499.296753	[M-H]-	C26H45NO6S	C05465	HMDB0000951	LMST05040005	387316	516-35-8	387316	-	ko00120,ko04976,ko04979	15.2572381	2.81632083	15.7373859	13.333044	91.9455051	5.88504854	4.81879803	28.6390935	5.16491707	13.4582231	5.07224054	12.2874884	2.08862261	1.87323217	89.9586592	6.23386719	12.7663418	4.75665505	202.301514	7.55487256	19.06035	20.0282	20.7206	23.3794595	8.44994944	0.666245561	0.285284823	0.523469388	0.792654959
LIPID-N-0017	Taurocholic acid	ST	BA	-	-	514.7	515.291687	[M-H]-	C26H45NO7S	C05122	HMDB0000036	LMST05040001	6675	81-24-3	6675	-	ko00120,ko00430,ko01100,ko04976,ko04979	0.318222857	0.520146848	0.282158578	17.4879107	0.400370714	0.587056311	0.244943842	18.7313503	0.432476098	0.980652174	0.409385063	0.791043559	0.495604694	1.07377339	0.327454376	0.523574219	0.470947368	0.394498258	23.0052666	0.301255372	2.2585	2.3326	2.73114	3.3317543	54.8478261	N/A	N/A	N/A	N/A
LIPID-N-0020	13-HOTrE	FA	Eicosanoid	-	-	293.211675	294.1	[M-H]-	C18H30O3	-	HMDB0010203	-	10469728	-	6446027	-	-	1.08899048	1.29881883	1.11736665	3.45845009	2.40458758	7.73891262	6.68945813	3.68289896	2.26325854	33.2667297	2.5128516	25.6088044	1.78289067	10.7709661	3.07809125	9.234375	5.93242365	3.988223	11.3468071	3.53783108	4.09754	3.68772	4.86268	0.13155086	3.42655207	N/A	2.40197505	N/A	N/A
LIPID-N-0021	9-HOTrE	FA	Eicosanoid	-	-	293.211675	294.2195	[M-H]-	C18H30O3	-	HMDB0010224	-	10447175	89886-42-0	6446027	-	-	0.508314286	N/A	0.73043729	3.99766894	1.72756256	5.95440777	3.82273892	4.18183192	0.994926829	24.1602079	1.41444229	19.7992586	1.40416306	13.9647446	2.01450652	8.83953125	2.02983106	N/A	15.3058591	2.72031984	4.04432	3.86786	4.52112	N/A	5.15429727	N/A	2.52488565	N/A	N/A
LIPID-N-0022	12,13-EpOME	FA	Eicosanoid	-	-	295.227275	296.2351449	[M-H]-	C18H32O3	C14826	HMDB0004702	-	5356421	-	5356421	-	ko00591,ko01100	64.7309524	41.9431764	57.6617011	284.50093	138.478221	511.91068	298.884729	163.062323	65.8583415	1096.22873	79.500679	875.481001	96.2390364	955.128983	132.718808	627.128906	201.509422	81.8850174	514.338381	202.26087	211.008	185.763	206.168	4.83516462	76.685541	1.43253171	56.0732848	2.03573469	4.15595041
LIPID-N-0023	9,10-EpOME	FA	Eicosanoid	-	-	295.227275	296.2351449	[M-H]-	C18H32O3	C14825	HMDB0004701	-	5283018	65167-83-1	5356421	-	ko00591,ko01100	47.7028571	28.0816441	39.3333974	267.556107	104.692308	475.957282	235.418719	166.011331	50.1385366	1033.51607	65.1247333	816.915663	69.7053737	899.301973	99.9124767	563.921875	148.280702	51.274216	548.718894	156.013993	193.6935	172.9545	181.782	4.45436855	68.2578362	1.14998985	48.4386694	1.69792347	2.11365702
LIPID-N-0026	9,10-DiHOME	FA	Eicosanoid	-	-	313.237875	314.2457	[M-H]-	C18H34O4	C14828	HMDB0004704	-	9966640	125356-86-7	9966640	-	ko00591	2.11438095	1.97351955	2.09230178	52.3947923	6.14746988	38.3001942	23.0437438	54.1140699	1.48974634	88.4839319	1.21594568	64.8578313	1.28603459	157.260496	5.34301676	43.815625	1.76945419	1.69773519	145.810402	8.75632184	24.8402	22.8848	24.0554	0.368285012	16.5968655	0.088775241	1.67566528	0.210106122	0.692541322
LIPID-N-0028	(±)12-HEPE	FA	Eicosanoid	-	-	317.21167	318.2194948	[M-H]-	C20H30O3	-	HMDB0010202	LMFA03070031	10041593	81187-21-5	5283159	-	-	N/A	0.892960894	N/A	1.64538128	1.8010658	2.50023301	3.7466798	3.67481586	0.924081951	13.4344045	1.21105723	10.5984245	2.13271155	23.1694487	1.35437616	2.75744141	2.48254061	1.12414634	3.73911784	2.13225387	3.87178	2.25298	2.93386	N/A	N/A	N/A	N/A	N/A	N/A
LIPID-N-0032	15-oxoETE	FA	Eicosanoid	-	-	317.211675	318.2194948	[M-H]-	C20H30O3	C04577	HMDB0010210	LMFA03060051	5280701	81416-72-0	5283159	-	ko00590,ko01100	0.816452381	1.46919393	0.800980298	2.77383757	1.78735867	1.88618447	1.68610837	5.9981492	1.88573659	1.73471645	2.16892338	1.32274328	1.091958	3.42403642	1.52250466	1.82015625	2.69577648	2.2911324	3.22920342	1.063998	1.686025	1.423465	1.40059	N/A	N/A	N/A	N/A	N/A	N/A
LIPID-N-0034	(±)12-HETE	FA	Eicosanoid	-	-	319.22732	320.2351449	[M-H]-	C20H32O3	C14777	HMDB0006111	LMFA03060088	5353272	59985-28-3	-	-	ko00590,ko04913,ko04925	61.24	27.7413408	52.057184	185.011159	96.3744208	159.571845	86.3635468	81.9531634	24.2432195	536.241966	33.8923375	427.959222	82.5941939	684.294385	90.8700186	187.745117	79.2235218	39.1536585	213.116524	205.029485	131.1955	114.2555	126.4005	9.39995086	12.5915571	4.50112633	11.4630977	9.0247449	11.2743802
LIPID-N-0035	(±)15-HETE	FA	Eicosanoid	-	-	319.22732	320.2351	[M-H]-	C20H32O3	C04742	HMDB0003876	LMFA03060001	9966861	54845-95-3	-	-	ko00590,ko01100,ko04750	12.4672857	10.4719074	10.0296012	65.2709237	42.9256719	72.1227184	41.3144828	25.2701605	5.28097561	166.308129	9.11068865	127.126969	20.370105	199.67476	45.5210428	86.9265625	13.5266407	6.36341463	94.6741277	62.2328836	37.2368	30.1568	35.7404	0.590054054	6.35151668	0.320188737	1.70866944	N/A	0.135496901
LIPID-N-0037	(±)17-HETE	FA	Eicosanoid	-	-	319.22732	320.2351449	[M-H]-	C20H32O3	-	HMDB0012598	LMFA03060091	6442740	128914-47-6	-	-	-	N/A	N/A	N/A	N/A	N/A	N/A	N/A	N/A	N/A	3.62747637	N/A	2.78081557	N/A	1.61983814	N/A	N/A	N/A	N/A	N/A	1.7113943	0.69767	0.76904	0.66044	N/A	N/A	N/A	N/A	N/A	N/A
LIPID-N-0039	(±)5-HETE	FA	Eicosanoid	-	-	319.22732	320.2351449	[M-H]-	C20H32O3	C04805	HMDB0011134	LMFA03060084	5280733	70608-72-9	-	-	ko00590,ko01100,ko04750	14.9007143	6.94365523	12.5150408	79.7569746	44.7506951	47.8943689	26.3739901	34.5382436	6.99160976	120.409263	10.9267701	92.884152	26.2307597	163.24178	42.8990689	57.8761719	10.1387264	6.35205575	108.705727	65.1604198	33.7032	31.4594	32.7214	0.240416708	7.68943377	0.168866058	1.30043139	N/A	N/A
LIPID-N-0040	(±)9-HETE	FA	Eicosanoid	-	-	319.22732	320.2351449	[M-H]-	C20H32O3	-	HMDB0010222	LMFA03060089	14123398	79495-85-5	-	-	-	9.65885714	4.41647247	10.7472369	38.3181649	26.6100093	18.7879612	21.5400985	14.7618508	5.64460488	78.5678639	7.18847721	58.1519926	23.502656	87.190693	27.0541899	26.9171875	9.47732294	6.21484321	55.3453588	48.5165417	18.67115	17.95955	16.3598	0.481024079	4.3588271	N/A	1.30845114	0.229706122	N/A
LIPID-N-0041	11(S)-HETE	FA	Eicosanoid	-	-	319.22732	320.2351449	[M-H]-	C20H32O3	-	-	LMFA03060085	5283152	54886-50-9	-	-	-	37.2655238	16.7438947	30.5729938	194.401736	105.297498	171.618447	95.5078818	69.3510859	21.5901463	465.319471	27.1412221	357.488415	62.2433601	561.957511	109.911546	204.385742	31.5901235	17.0272648	265.693219	157.15942	105.262	90.726	99.748	0.493542998	12.9457533	0.512181634	4.32656965	0.311928571	0.200132231
LIPID-N-0046	5(S),15(S)-DiHETE	FA	Eicosanoid	-	-	335.222247	336.2300595	[M-H]-	C20H32O4	-	HMDB0010216	LMFA03060010	5283158	82200-87-1	10469728	-	-	0.944971429	N/A	0.784829409	3.72282703	2.55936979	3.5233301	1.69651724	1.07392823	0.822872195	8.53943289	0.657866149	7.18791474	1.8484126	9.7693475	1.5249162	3.52914063	0.985360624	N/A	5.56539829	4.00971514	2.62558	1.69293	2.1094	N/A	N/A	N/A	N/A	N/A	N/A
LIPID-N-0047	LTB4	FA	Eicosanoid	-	-	335.222247	336.2301	[M-H]-	C20H32O4	C02165	HMDB0001085	LMFA03020001	5280492	71160-24-2	10469728	-	ko00590,ko01100,ko03320,ko04080,ko04726,ko04750,ko04976	5.34052381	4.71441341	4.71406055	16.1573466	9.58443003	11.7865049	8.05640394	3.83214353	3.72194146	47.426087	5.0729001	32.3635774	22.4413836	31.990693	8.3107635	18.7085937	15.8509422	4.41634146	16.1202107	27.5976012	11.90505	9.75275	9.1966	N/A	N/A	N/A	N/A	N/A	N/A
LIPID-N-0048	5,6-DiHETrE	FA	Eicosanoid	-	-	337.237875	338.2457096	[M-H]-	C20H34O4	C14772	HMDB0002343	LMFA03050015	5283142	213382-49-1	5283142	-	ko00590,ko01100,ko04726	N/A	N/A	N/A	15.5886547	N/A	3.47612621	2.04208867	11.6186969	N/A	4.82412098	N/A	3.95992586	N/A	25.5552858	N/A	3.40952148	N/A	N/A	N/A	1.08977511	4.37356	3.60944	4.26364	N/A	N/A	N/A	N/A	N/A	N/A
LIPID-N-0049	16(17)-EpDPE	FA	Eicosanoid	-	-	343.227275	344.2351449	[M-H]-	C22H32O3	-	HMDB0013621	-	14392758	-	10469728	-	-	1.68353333	1.25557861	1.43870255	12.6810911	6.23822057	12.1333981	15.9677833	11.385458	1.39670244	36.4664461	1.91957323	34.6511585	5.55646695	74.9180577	5.15061453	14.2741211	3.29094217	2.53497387	27.3132324	12.0616192	10.42625	9.0383	9.864	N/A	2.22008089	N/A	0.677130977	0.103808163	N/A
LIPID-N-0050	14(S)-HDHA	FA	Eicosanoid	-	-	343.227313	344.2351	[M-H]-	C22H32O3	-	-	-	52921998	119433-37-3	10469728	-	-	2.6704	1.65426177	2.06748679	10.6301922	4.81278962	6.57087379	11.9174384	10.0712937	1.63180488	34.9303403	1.84792435	27.9037071	6.60574429	55.4845726	4.53824953	10.9204102	5.3731514	4.67233449	17.5869651	12.8602199	9.80195	7.6117	7.693	0.666260442	1.87738119	0.27561238	0.83991684	0.709367347	0.834354339
LIPID-N-0055	PGD2	FA	Eicosanoid	-	-	351.217151	352.2249741	[M-H]-	C20H32O5	C00696	HMDB0001403	LMFA03010004	448457	41598-07-6	5280914	-	ko00590,ko01100,ko04080,ko04664,ko04726,ko05143,ko05310	0.5386	N/A	0.559601153	1.59481711	2.4307785	3.24669903	1.48765025	N/A	0.167577561	4.82136106	0.523445199	2.75240037	1.05213095	2.92317653	2.50009311	3.39248047	1.47626381	0.797055749	2.01774852	2.03984008	1.07108	0.97596	0.956985	N/A	N/A	N/A	N/A	N/A	N/A
LIPID-N-0056	PGE2	FA	Eicosanoid	-	-	351.217151	352.2249741	[M-H]-	C20H32O5	C00584	HMDB0001220	LMFA03010003	5280360	363-24-6	5280914	-	ko00590,ko01100,ko04024,ko04080,ko04148,ko04625,ko04726,ko04750,ko04921,ko04923,ko04924,ko04976,ko05140,ko05143,ko05146,ko05163,ko05165,ko05200,ko05323	1.36039524	2.24391061	1.47734743	3.34725356	8.87577386	10.1939806	5.01669951	1.61988669	2.72054634	14.1032136	2.55186227	6.8242076	2.18516368	9.04709155	11.016108	6.63796875	4.57416504	1.93456446	8.33989467	7.05262369	3.564	3.1592	3.91236	N/A	N/A	N/A	N/A	N/A	N/A
LIPID-N-0057	PGF2α	FA	Eicosanoid	-	-	353.232775	354.2406242	[M-H]-	C20H34O5	C00639	HMDB0001139	LMFA03010002	5283078	551-11-1	10469728	-	ko00590,ko01100,ko04072,ko04080,ko04726,ko04913,ko04921,ko04976	0.380792381	0.666614525	0.311469486	1.82740856	2.89196478	1.88814563	1.26826601	0.914035883	N/A	5.26706994	N/A	4.89026877	0.496938851	3.66864947	2.58970205	1.82018555	0.588574399	N/A	3.18564845	1.19918541	1.14601	1.190285	0.778795	N/A	N/A	N/A	N/A	N/A	N/A
LIPID-N-0058	5-isoPGF2VI	FA	Eicosanoid	-	-	353.2328	354.2406	[M-H]-	C20H34O5	-	-	LMFA03110011	42607309	180469-63-0	10469728	-	-	5.93095238	N/A	4.35740509	1.87605704	4.61323448	4.96733981	4.44167488	4.71391879	1.43729756	2.91486767	1.6470902	2.69725672	1.10263125	5.16616085	4.03690875	5.83625	1.39255361	3.5804878	5.08260698	3.80749625	3.72584	3.04952	2.96074	0.190331695	0.952381193	0.347267377	0.440264033	0.376102041	0.808657025
LIPID-N-0059	PGD1	FA	Eicosanoid	-	-	353.2328	354.2406242	[M-H]-	C20H34O5	-	-	LMFA03010049	5280936	17968-82-0	10469728	-	-	0.615790476	0.928347965	1.24416146	7.66100434	4.17438369	4.25541748	4.47424631	3.45496695	1.03613659	16.392344	1.52353055	11.5439296	1.83982705	14.7219019	3.98867784	5.57511719	1.84393762	0.972857143	9.71198157	6.17291354	4.05712	3.83494	2.70156	N/A	N/A	N/A	N/A	N/A	N/A
LIPID-N-0060	PGE1	FA	Eicosanoid	-	-	353.2328	354.2406242	[M-H]-	C20H34O5	C04741	HMDB0001442	LMFA03010134	5280723	745-65-3	10469728	-	-	1.30117143	3.30154828	1.10497357	8.52591445	9.45152919	6.26291262	5.05901478	3.89612842	1.62049756	16.2278828	2.07843841	15.9547729	1.34663372	16.167476	8.04383613	6.76242187	2.60041585	N/A	9.5835418	5.68465767	4.21868	3.00676	2.71506	N/A	N/A	N/A	N/A	N/A	N/A
LIPID-N-0062	TxB3	FA	Eicosanoid	-	-	367.212075	368.2198888	[M-H]-	C20H32O6	-	HMDB0005099	LMFA03030016	6438711	71953-80-5	10469728	-	-	11.9969048	0.593746209	6.0591062	1.09531308	6.6186469	2.35506796	9.46231527	4.30115203	3.4125561	3.3531569	2.65534433	2.18081557	5.04	3.29116844	5.2901676	4.01605469	7.46497726	4.74334495	1.56682686	2.08231884	2.28922	2.31764	3.0931	0.101089435	0.243296259	0.171599696	0.0768939709	0.223677551	0.0901477273
LIPID-N-0063	TXB2	FA	Eicosanoid	-	-	369.227675	370.2355388	[M-H]-	C20H34O6	C05963	HMDB0003252	LMFA03030002	5283137	54397-85-2	5283137	-	ko00590,ko01100,ko04726,ko04976	1.57402381	3.60747007	1.77110043	4.6899194	4.95154773	5.68842718	4.86675862	4.24842304	5.14466341	35.4908318	5.32228904	28.4791474	2.35187153	8.44542236	4.42696462	6.58277344	10.6492528	2.21513937	6.26796577	10.4092954	5.0785	4.94008	4.64512	N/A	N/A	N/A	N/A	N/A	N/A
LIPID-N-0067	FFA(10:0)	FA	FFA	10	0	171.138505	172.14633	[M-H]-	C10H20O2	C01571	HMDB0000511	LMFA01010010	2969	334-48-5	-	-	ko00061,ko01100	55.9161905	115.584198	50.9135031	135.244885	107.113994	88.94	41.0988177	317.19169	121.505366	121.267486	119.86421	123.541242	87.0487956	101.215984	109.547486	88.2783203	87.0779727	105.304878	117.396313	62.1554223	73.584	69.419	69.665	129.964619	86.0065723	89.8812785	40.3296258	20.1643878	52.2629132
LIPID-N-0071	FFA(14:0)	FA	FFA	14	0	227.201105	228.20893	[M-H]-	C14H28O2	C06424	HMDB0000806	LMFA01010014	11005	544-63-8	-	-	ko00061,ko01100	16.0607619	20.6552275	16.0601634	28.3277123	33.4142725	49.3308738	22.3182266	35.3558074	31.7960976	39.6837429	31.7324927	41.2793327	21.4679432	91.5832069	36.790689	47.6451172	27.8475634	27.9466899	107.570112	22.166017	25.2012	25.3309	23.1816	24.5292383	135.568251	16.2886859	38.058316	12.2667347	14.8548554
LIPID-N-0072	FFA(15:0)	FA	FFA	15	0	241.216755	242.22458	[M-H]-	C15H30O2	C16537	HMDB0000826	LMFA01010015	13849	1002-84-2	-	-	-	14.2478095	31.3138069	13.9280154	17.1415995	29.9703429	31.7213592	12.8323153	34.0951841	26.5681951	19.7710775	27.3520854	22.5670065	18.0247066	23.9106727	31.5728119	29.5222656	21.2331384	24.2428571	29.801185	11.0441779	13.6218	13.0171	12.4588	10.4607371	68.6840243	9.18132927	7.79339917	5.63647959	6.57422521
LIPID-N-0073	FFA(16:0)	FA	FFA	16	0	255.232405	256.24023	[M-H]-	C16H32O2	C00249	HMDB0000220	LMFA01010001	985	57-10-3	-	-	ko00061,ko00062,ko00071,ko01040,ko01100,ko01212	372.914286	627.885076	365.963479	844.600124	712.333642	1041.60194	352.215764	1607.58263	748.485854	959.196597	746.277401	969.833179	526.31748	962.862924	802.867784	1002.55859	615.750487	741.092334	1272.63331	396.568716	519.69	490.618	488.456	400.583784	2616.82508	317.722983	1015.32225	332.512245	305.479339
LIPID-N-0074	FFA(17:0)	FA	FFA	17	0	269.248055	270.25588	[M-H]-	C17H34O2	C00162	HMDB0002259	LMFA01010017	10465	506-12-7	-	-	ko00062,ko00071,ko00561,ko04148,ko04152,ko04714,ko04911,ko04920,ko04923,ko04930,ko04931,ko04932,ko04975,ko04977,ko04979,ko05231,ko05415	11.631619	11.9048683	11.0444017	22.4585245	30.8813716	21.5029126	7.91527094	50.8706327	11.6472195	24.6429112	11.9263822	24.9970343	11.5244595	41.1148204	31.8014898	19.9089844	15.5918129	9.84277003	45.074391	8.74297851	13.6956	14.7607	14.0724	7.58461916	107.878665	8.41182141	34.0840956	8.52132653	8.58884298
LIPID-N-0075	FFA(18:0)	FA	FFA	18	0	283.263705	284.27153	[M-H]-	C18H36O2	C01530	HMDB0000827	LMFA01010018	5281	57-11-4	-	-	ko00061,ko01040,ko01100	103.170476	75.1260974	94.0980298	1042.18227	314.947173	632.92233	324.161576	723.65628	70.3436098	1034.15879	65.4302619	1025.73679	225.943175	1224.80526	342.148976	603.412109	63.1498376	69.0942509	1232.29098	630.404798	338.697	331.772	336.472	379.596069	1572.21436	372.113648	615.956341	438.74898	385.971074
LIPID-N-0076	FFA(20:0)	FA	FFA	20	0	311.295005	312.30283	[M-H]-	C20H40O2	C06425	HMDB0002212	LMFA01010020	10467	506-30-9	-	-	ko01040	0.62297619	0.939233839	0.0589620375	1.53205208	1.74979611	1.13901942	0.524073892	3.04740321	0.652917073	1.79350662	1.55212415	3.94402224	0.958875849	2.13909965	1.04623836	1.73054687	1.29725146	1.43543554	6.51730086	0.665462269	1.40767	1.58509	1.03013	N/A	N/A	N/A	N/A	N/A	N/A
LIPID-N-0080	FFA(14:1)	FA	FFA	14	1	225.185455	226.19328	[M-H]-	C14H26O2	C08322	HMDB0002000	LMFA01030047	5281119	554-64-9	-	-	-	3.1257619	6.54590583	3.19514656	3.94040918	6.03073216	4.96221359	3.87976355	6.12334278	6.79603902	4.24635161	6.64058196	4.041038	4.17479926	8.55017704	5.98672253	5.55583984	5.46410656	8.13789199	9.48676761	1.92315842	5.9541	6.0051	5.1592	N/A	N/A	N/A	N/A	N/A	N/A
LIPID-N-0081	FFA(15:1)	FA	FFA	15	1	239.201105	240.20893	[M-H]-	C15H28O2	C00162	-	LMFA01030855	14513438	-	-	-	ko00062,ko00071,ko00561,ko04148,ko04152,ko04714,ko04911,ko04920,ko04923,ko04930,ko04931,ko04932,ko04975,ko04977,ko04979,ko05231,ko05415	N/A	N/A	N/A	N/A	N/A	3.41198058	N/A	N/A	N/A	N/A	N/A	N/A	N/A	N/A	N/A	5.12617187	N/A	N/A	N/A	N/A	23.9211	24.0087	24.5365	N/A	N/A	N/A	N/A	N/A	N/A
LIPID-N-0082	FFA(16:1)	FA	FFA	16	1	253.216755	254.22458	[M-H]-	C16H30O2	C08362	HMDB0003229	LMFA01030054	445638	373-49-9	-	-	ko00061,ko01100	10.5264762	14.0780527	11.0612206	38.0875387	26.6500463	74.6001942	17.2953695	49.9378659	16.0559024	84.0279773	14.8952473	83.6861909	18.9903644	122.450177	25.7860335	70.8160156	N/A	12.470993	189.017775	21.2825587	34.3633	32.8663	32.2192	4.42242752	128.304348	3.30438356	30.1222453	1.36303061	2.51232438
LIPID-N-0083	FFA(17:1)	FA	FFA	17	1	267.232405	268.24023	[M-H]-	C17H32O2	C16536	HMDB0030997	LMFA01030059	192796	-	-	-	-	4.13274286	4.45192338	4.40174916	10.9694978	10.804912	23.2236893	7.00206897	20.9726157	7.20917073	31.4438563	2.90839961	34.2296571	6.65768993	38.8854831	12.627095	22.0857422	5.79040936	6.90618467	50.3339039	8.03413293	9.1315	10.2998	9.67315	4.81314988	8.44772497	3.59684424	29.2650728	2.60286735	2.83184917
LIPID-N-0084	FFA(18:1)	FA	FFA	18	1	281.248055	282.25588	[M-H]-	C18H34O2	C00712	HMDB0000207	LMFA01030061	445639	112-80-1	-	-	ko00061,ko01040	428.605714	248.060654	407.12542	1655.43707	972.752549	2420.36893	549.576355	2253.63551	475.580488	3043.83743	467.689622	3135.73679	825.688697	2949.1654	1013.06331	2309.04297	394.540611	449.447735	3652.02107	831.29935	1086.39	1050.93	1019.58	231.289435	6529.42366	125.916794	2452.14137	66.4392857	159.900826
LIPID-N-0085	FFA(19:1)	FA	FFA	19	1	295.263705	296.27153	[M-H]-	C19H36O2	C00162	-	LMFA01030857	52921828	-	-	-	ko00062,ko00071,ko00561,ko04148,ko04152,ko04714,ko04911,ko04920,ko04923,ko04930,ko04931,ko04932,ko04975,ko04977,ko04979,ko05231,ko05415	3.3362	N/A	4.64412302	6.87377557	7.81551437	14.9260194	2.74451232	17.1918791	2.22173659	20.9293006	2.72457808	24.1675626	5.41387276	26.2711179	8.96359404	14.8335938	1.46671865	1.95121951	33.8642528	4.6594003	7.0738	5.5475	6.22355	2.27895823	44.6973711	2.22361238	20.5619543	N/A	N/A
LIPID-N-0086	FFA(20:1)	FA	FFA	20	1	309.279355	310.28718	[M-H]-	C20H38O2	C16526	HMDB0002231	LMFA01030082	5282768	5561-99-9	-	-	ko01040	29.8597143	14.7172386	27.8620855	86.7030378	57.0676552	129.334951	19.0727094	133.410765	24.4050732	395.937618	23.8436469	416.418906	55.3887585	293.375822	63.7729981	119.341797	17.2710851	18.978223	291.381172	42.3014493	90.432	83.0255	79.58	14.3270762	342.007078	5.13191273	98.7390852	3.26131633	5.0878719
LIPID-N-0087	FFA(22:1)	FA	FFA	22	1	337.310655	338.31848	[M-H]-	C22H42O2	C08316	HMDB0002068	LMFA01030088	5281116	112-86-7	-	-	ko01040	5.5472381	4.31428571	3.57457953	8.92207068	18.3464319	14.6268932	4.16461084	17.3623229	14.6827317	346.463138	10.513579	382.965709	27.6536133	67.8932726	21.8467412	13.944043	7.13495776	4.11066202	159.433838	14.9173413	31.0874	31.3638	30.642	7.73793612	132.778564	2.25988838	15.4091476	N/A	7.11327479
LIPID-N-0088	FFA(24:1)	FA	FFA	24	1	365.341955	366.34978	[M-H]-	C24H46O2	C08323	HMDB0006059	LMFA01030092	5280877	80434-82-8	-	-	ko01040	7.04933333	2.96772546	8.88077847	3.05681339	48.7768304	7.23372816	6.43039409	2.97922568	13.0736585	15.4510397	12.3681862	21.7362373	41.3316862	6.82857865	52.6603352	6.28527344	10.5378168	4.01167247	13.5843318	7.79545227	7.32975	7.83085	7.40945	12.3203931	29.646815	11.3945205	10.5117464	3.28584694	2.2094938
LIPID-N-0090	FFA(18:2)	FA	FFA	18	2	279.232405	280.24023	[M-H]-	C18H32O2	C01595	HMDB0000673	LMFA01030110	5280450	60-33-3	-	-	ko00591,ko01040,ko01100	192.230476	83.9960096	209.474291	901.363918	490.222428	923.050485	406.853202	1780.7271	208.653659	1097.78828	194.839961	1178.73031	234.889438	1406.35306	476.595903	871.916016	166.930474	204.142857	1878.30151	410.410795	543.075	532.68	504.495	76.6314496	2765.87462	53.6047692	596.912682	32.2952041	64.5294421
LIPID-N-0091	FFA(20:2)	FA	FFA	20	2	307.263705	308.27153	[M-H]-	C20H36O2	C16525	HMDB0005060	LMFA01030130	6439848	5598-38-9	-	-	ko01040	11.7319048	7.99752594	10.9307064	44.2028518	39.2509731	40.7565049	13.4684729	80.965628	10.7921951	66.400189	9.51030068	72.7050973	27.1776405	121.414264	39.9772812	39.0828125	8.05821962	7.31841463	133.601053	29.4923538	25.5206	26.7014	24.4546	8.89159705	132.750253	9.03521055	36.8305613	2.01661224	3.85355372
LIPID-N-0092	FFA(22:2)	FA	FFA	22	2	335.295005	336.30283	[M-H]-	C22H40O2	C14813	HMDB0004693	LMFA01030131	11954058	219535-29-2	-	-	ko00590,ko01100	2.92202857	4.62137271	3.20294089	7.45858648	18.9097312	8.7647767	4.68161576	17.6383381	6.63541463	19.7701323	7.62754607	17.5881372	6.72458308	29.7929186	20.935568	6.45980469	3.16389864	2.12102787	34.7270573	8.48350825	12.0311	11.166	11.3248	2.7454742	29.7210313	2.03342466	7.69339917	N/A	0.766043388
LIPID-N-0093	FFA(24:2)	FA	FFA	24	2	363.326305	364.33413	[M-H]-	C24H44O2	C00162	-	LMFA01030901	52921853	-	-	-	ko00062,ko00071,ko00561,ko04148,ko04152,ko04714,ko04911,ko04920,ko04923,ko04930,ko04931,ko04932,ko04975,ko04977,ko04979,ko05231,ko05415	4.75180952	3.88814046	5.10283518	5.22150031	43.0752549	5.86398058	6.91364532	8.15314448	15.0859512	5.40799622	10.0383123	5.8247266	21.4101297	13.7420334	49.1951583	4.83048828	3.53767381	2.00763066	19.4021066	9.49345327	4.89016	6.1152	5.5078	N/A	6.73680485	5.31395231	1.88668399	N/A	N/A
LIPID-N-0094	FFA(18:3)	FA	FFA	18	3	277.216755	278.22458	[M-H]-	C18H30O2	C08364	HMDB0030963	LMFA01030140	5280934	463-40-1	-	-	-	4.47048571	3.13755786	3.83576165	15.4725356	8.22880445	24.4363107	18.4048276	45.5068933	5.64679024	54.8098299	6.11274491	60.5516219	4.14575664	47.837127	7.9855121	22.3921875	3.89647823	5.84787456	120.14154	10.7867066	14.6526	12.2304	13.8657	2.55756265	47.5326593	2.50576357	26.6748441	1.11376531	2.46327479
LIPID-N-0095	FFA(20:3)	FA	FFA	20	3	305.248055	306.25588	[M-H]-	C20H34O2	C03242	HMDB0002925	LMFA01030157	5280581	1783-84-2	-	-	ko00591,ko01040,ko01100	13.7558095	7.91069433	12.6893801	73.9181649	62.6344764	40.803301	27.930936	117.031161	10.2061463	76.7652174	9.83695441	79.1421687	30.3431748	247.288821	67.5655493	37.7755859	4.23814165	3.32984321	137.132324	46.3291354	41.4554	39.767	38.8056	12.8827518	273.716886	9.02475901	21.322973	1.32114286	2.48519628
LIPID-N-0096	FFA(22:3)	FA	FFA	22	3	333.279355	334.28718	[M-H]-	C22H38O2	C00162	HMDB0002823	LMFA01030161	5312557	28845-86-5	-	-	ko00062,ko00071,ko00561,ko04148,ko04152,ko04714,ko04911,ko04920,ko04923,ko04930,ko04931,ko04932,ko04975,ko04977,ko04979,ko05231,ko05415	5.8242381	8.34166002	5.98539164	34.8721637	65.597405	34.0582524	9.5320197	30.0506138	12.5865366	53.6113422	13.4319108	54.6911956	23.1615812	103.819929	70.316946	31.1203125	5.4474204	4.30837979	83.9493088	33.1431284	22.2348	20.4466	20.2178	1.58309582	33.5893832	1.92838153	3.01705821	N/A	N/A
LIPID-N-0098	FFA(20:4)	FA	FFA	20	4	303.232405	304.24023	[M-H]-	C20H32O2	C00219	HMDB0001043	LMFA01030173	5497181	28874-58-0	-	-	ko00590,ko00591,ko01040,ko01100,ko04216,ko04217,ko04270,ko04611,ko04664,ko04666,ko04723,ko04726,ko04730,ko04750,ko04912,ko04913,ko04921,ko04923,ko04925,ko05140,ko05146	20.2744762	7.0839186	19.8897165	216.546187	74.8897127	95.2543689	51.3034483	168.619452	10.0403902	163.970699	10.7232784	170.497683	25.3190241	300.16692	70.5353818	94.5385742	5.59051332	6.44490418	261.537196	109.833083	69.139	66.5085	67.4865	7.03484029	274.433771	12.3980213	77.0790021	1.56607653	2.0629907
LIPID-N-0099	FFA(22:4)	FA	FFA	22	4	331.263705	332.27153	[M-H]-	C22H36O2	C16527	HMDB0034295	LMFA01030177	5282938	496-86-6	-	-	ko01040,ko04216	100.065714	73.0336792	92.8082653	869.026658	835.725672	799.68932	220.64532	648.1983	147.847805	952.618147	142.057226	985.634847	209.424336	1064.0263	894.286778	785.617188	58.931514	66.8716028	1381.29032	736.191904	405.1	386.055	387.204	24.5664865	720.085945	35.0582445	210.850312	5.70102041	9.92484504
LIPID-N-0101	FFA(20:5)	FA	FFA	20	5	301.216755	302.22458	[M-H]-	C20H30O2	C06428	HMDB0001999	LMFA01030180	5282846	10417-94-4	-	-	ko01040	1.75039048	2.10445331	2.02515617	14.282951	10.373772	8.49961165	16.1459606	58.9367328	4.14066341	28.5362949	4.13078565	29.1682113	6.47078443	108.490642	8.87877095	8.15732422	1.28689409	2.20013066	38.2606978	8.78125937	12.82495	11.9791	12.2168	3.15808354	37.5776036	2.69746322	16.9678274	0.397540816	0.525480372
LIPID-N-0102	FFA(22:5)	FA	FFA	22	5	329.248055	330.25588	[M-H]-	C22H34O2	C00162	HMDB0004708	LMFA01030182	5497182	24880-45-3	-	-	ko00062,ko00071,ko00561,ko04148,ko04152,ko04714,ko04911,ko04920,ko04923,ko04930,ko04931,ko04932,ko04975,ko04977,ko04979,ko05231,ko05415	8.05261905	8.03240223	8.27462758	135.215127	61.289342	86.0803883	49.0458128	221.102927	11.433561	166.304348	12.2758487	174.411492	28.3012971	309.48002	62.7247672	82.3039062	4.85432099	6.95236934	299.116524	94.029985	74.662	70.8285	66.632	6.50550369	347.016178	6.42897007	49.7892931	1.0210102	2.58588843
LIPID-N-0104	FFA(22:6)	FA	FFA	22	6	327.232405	328.24023	[M-H]-	C22H32O2	C06429	HMDB0002183	LMFA01030185	445580	6217-54-5	-	-	ko01040	4.71528571	2.48946528	5.01590581	79.0619963	19.9956441	30.9460194	43.1795567	158.530689	4.96804878	71.6006616	4.62065955	75.3489342	13.7665225	190.629742	17.9138734	31.1897461	2.29745939	3.71641986	145.678078	54.2048976	31.87025	31.83975	30.182	2.69756757	89.2138524	3.65210553	25.2297817	0.513086735	1.11657541
LIPID-N-0105	FFA(24:6)	FA	FFA	24	6	355.263705	356.27153	[M-H]-	C24H36O2	C00162	HMDB0002007	LMFA01030822	11792612	68378-49-4	-	-	ko00062,ko00071,ko00561,ko04148,ko04152,ko04714,ko04911,ko04920,ko04923,ko04930,ko04931,ko04932,ko04975,ko04977,ko04979,ko05231,ko05415	0.43435	0.952505986	0.551960596	1.55132052	0.913614458	1.40518447	0.553147783	1.9389424	1.20066341	1.18875236	1.58024248	1.52869323	0.819864114	0.876317653	1.26168529	1.29960937	1.14270305	1.09068815	1.42393022	0.510524738	0.600495	0.743455	0.72403	N/A	N/A	N/A	N/A	N/A	N/A
LIPID-N-0166	LPG(16:0)	GP	LPG	16	0	483.272298	484.280122	[M-H]-	C22H45O9P	C18126	-	LMGP04050008	42607483	-	-	-	ko00564	0.0616119048	0.0353551476	0.0720067275	0.751066336	0.303223355	0.587116505	0.267740887	0.116545798	0.030987122	1.00141777	0.027586421	0.973595922	0.117702285	1.19608498	0.330232775	0.612814453	0.026208577	0.0161456446	1.13229756	0.710174913	0.288125	0.295029	0.308256	0.0569896806	3.06704752	0.0523805175	0.323858628	N/A	0.0211697314
LIPID-N-0167	LPG(18:0)	GP	LPG	18	0	511.303597	512.311422	[M-H]-	C24H49O9P	C18126	-	LMGP04050009	42607484	-	-	-	ko00564	0.136419048	0.0525735036	0.148521864	2.50587725	0.699336423	1.16096117	0.6518867	0.747990557	0.0630066341	1.71649338	0.0581107662	1.65112141	0.268228536	4.33493171	0.652860335	1.25493164	0.0631077323	0.0345534843	3.46861093	0.934497751	0.65811	0.63611	0.65994	0.0831464373	1.96830131	0.0620345003	0.284072765	0.0152181633	0.0163
LIPID-N-0170	LPG(18:1)	GP	LPG	18	1	509.287948	510.295772	[M-H]-	C24H47O9P	C18126	-	LMGP04050006	9547135	-	-	-	ko00564	0.150929524	0.304576217	0.19241999	0.407384997	0.427188137	0.13852233	0.25786798	1.0169594	0.0594706341	0.131806238	0.0567127061	0.119216867	0.366600371	1.32386444	0.599249534	0.125486328	0.0724658869	0.0312869338	0.360843976	0.404949525	0.218547	0.236505	0.199173	0.425422113	0.680222447	0.297158803	0.146616424	0.0612515306	0.069946281
LIPID-N-0171	LPG(18:2)	GP	LPG	18	2	507.272298	508.280122	[M-H]-	C24H45O9P	C18126	-	LMGP04050014	52927437	-	-	-	ko00564	0.409418095	0.315757382	0.393042768	1.85480471	0.844518999	0.559180583	0.594009852	1.33245515	0.0891112195	1.18802457	0.0901677983	1.17104727	0.203877702	6.31330298	0.820217877	0.531546875	0.0713892138	0.0250210801	2.65058591	1.08971514	0.852085	0.8018	0.84894	N/A	N/A	N/A	N/A	N/A	N/A
LIPID-N-0175	LPI(16:0)	GP	LPI	16	0	571.288343	572.296167	[M-H]-	C25H49O12P	C03819	-	LMGP06050002	42607493	-	-	-	ko00564	2.64792381	3.65969673	2.5166074	293.108493	11.378962	68.3372816	76.9615764	428.72899	2.33006829	92.6780718	2.29627546	93.4281742	6.45843113	322.599899	11.3214153	72.6945312	3.28496426	1.80867596	246.549045	20.0035982	57.9665	56.269	56.5425	0.233838821	18.2611729	0.431888382	0.655140333	0.0471732653	0.0244383264
LIPID-N-0176	LPI(18:0)	GP	LPI	18	0	599.319643	600.327467	[M-H]-	C27H53O12P	C03819	HMDB0061696	LMGP06050004	71581135	327620-46-2	-	-	ko00564	50.2552381	60.3093376	51.3315714	1931.53131	187.588508	498.450485	509.679803	2586.28895	58.1962927	1015.45369	58.1617847	956.005561	149.04756	2852.92868	182.815642	539.066406	127.900585	56.3773519	2034.50955	355.104448	459.985	449.134	455.579	5.44565111	114.858443	3.7653171	4.1827027	1.03109184	1.4686157
LIPID-N-0178	LPI(18:1)	GP	LPI	18	1	597.303993	598.311817	[M-H]-	C27H51O12P	C03819	-	LMGP06050005	42607496	-	-	-	ko00564	2.73001905	1.73486034	3.04436329	65.6571606	8.25306766	22.2782524	17.1574384	15.4974504	2.16981463	54.6117202	2.02791465	51.1775718	4.16327363	178.76176	7.08178771	23.0152344	2.79048733	1.9524216	49.8504279	15.9501249	17.7193	16.8949	17.3638	0.200910074	6.73361982	0.223754439	0.69022869	0.111835714	0.136321281
LIPID-N-0180	LPI(20:3)	GP	LPI	20	3	621.303993	622.311817	[M-H]-	C29H51O12P	C03819	-	LMGP06050021	52928616	-	-	-	ko00564	0.223300952	0.0858595371	0.271138876	0.265144451	0.468848934	0.239732039	0.374871921	0.106382436	0.0793966829	0.911069943	0.105403492	0.795677479	0.193037678	6.47880627	0.462243948	0.255326172	0.0766016894	N/A	0.201522054	0.483718141	0.431651	0.494431	0.407272	N/A	N/A	N/A	N/A	N/A	N/A
LIPID-N-0186	LPS(16:0)	GP	LPS	16	0	496.267546	497.275371	[M-H]-	C22H44NO9P	C18125	HMDB0240605	LMGP03050002	9547100	116947-34-3	9547100	-	ko00564	1.52568571	1.96070231	1.49442576	7.50564166	3.38198332	5.76937864	3.64299507	7.43008499	2.90189268	7.19444234	2.88442289	7.14624652	2.02405188	10.6454224	2.98735568	5.88740234	1.97692008	2.4338676	10.0788018	3.82957521	2.50899	2.71003	2.79877	N/A	N/A	N/A	N/A	N/A	N/A
LIPID-N-0187	LPS(18:0)	GP	LPS	18	0	524.298846	525.306671	[M-H]-	C24H48NO9P	C18125	HMDB0240606	LMGP03050006	42607474	119786-67-3	42607474	-	ko00564	0.47098381	0.31834158	0.482964921	34.4318661	1.15222428	9.90718447	5.89384236	29.5340888	0.665972683	22.1448015	0.722938894	21.4411492	1.025979	40.7230147	1.36052142	10.5571289	0.535937622	0.502747387	35.8201448	5.20084958	7.6421	6.9315	7.11305	1.03307125	125.227503	1.08106545	12.9774428	0.584234694	0.732329545
LIPID-N-0188	LPS(20:0)	GP	LPS	20	0	552.330146	553.337971	[M-H]-	C26H52NO9P	C18125	-	LMGP03050012	52926280	-	-	-	ko00564	0.185827619	0.0691130088	0.190951466	12.4734036	0.553089898	5.4164466	3.75906404	22.0209632	0.0873609756	11.3272212	0.107414161	11.5157553	0.39005559	26.983308	0.541340782	5.66964844	0.154061079	0.119335366	19.7040158	2.73061469	3.40528	3.34506	3.4821	0.170611302	13.035996	0.154914257	0.467086279	0.0283160204	0.0283332645
LIPID-N-0189	LPS(22:0)	GP	LPS	22	0	580.361446	581.369271	[M-H]-	C28H56NO9P	C18125	-	LMGP03050025	52926293	-	-	-	ko00564	0.21552381	N/A	0.220897645	3.25141971	0.630513438	1.61494175	1.4242069	7.20406043	0.0153641951	2.76181474	0.0562626576	2.59514365	0.458135886	5.99509358	0.635636872	1.78991211	0.0394796621	0.0404151568	5.39755102	1.38017991	1.16119	1.13705	1.11405	0.0861400491	1.21355915	0.0388132927	0.102391892	N/A	N/A
LIPID-N-0190	LPS(24:0)	GP	LPS	24	0	608.392746	609.400571	[M-H]-	C30H60NO9P	C18125	-	-	-	-	-	-	ko00564	0.217397143	N/A	0.229405094	0.352901426	0.664732159	0.433324272	0.590231527	2.33527856	0.0515523902	0.552519849	0.0479838991	0.756148285	0.518788141	2.05493171	0.882383613	0.636880859	0.0104102014	0.0463433798	2.03465438	0.564327836	0.372138	0.292198	0.372875	0.0474249631	0.223482305	0.048511517	0.0245926195	N/A	N/A
LIPID-N-0194	LPS(22:1)	GP	LPS	22	1	578.345796	579.353621	[M-H]-	C28H54NO9P	C18125	-	LMGP03050023	52926291	-	-	-	ko00564	0.0726271429	N/A	0.0873109082	7.43812771	0.22746988	2.25634951	1.04831527	5.24464589	0.036812878	10.7231569	0.0472669253	10.2379055	0.175813465	16.7893778	0.265286778	2.42501953	0.0578197531	0.0439470383	11.7050691	1.68684658	2.10769	2.06987	2.09636	0.042640688	7.15303337	0.0243213597	0.227189189	N/A	0.0117460744
LIPID-N-0195	LPS(24:1)	GP	LPS	24	1	606.377096	607.384921	[M-H]-	C30H58NO9P	C18125	-	-	-	-	-	-	ko00564	0.0411634286	0.00832282522	0.0548640077	0.838691878	0.119309546	0.305737864	0.213630542	0.835025496	N/A	0.67663138	N/A	0.768418906	0.0970562075	1.47318159	0.0838811918	0.363109375	N/A	N/A	1.19082291	0.293971014	0.246253	0.280582	0.220226	N/A	0.284412538	N/A	0.0136549896	N/A	N/A
LIPID-N-0203	PC(16:0_14:0)	GP	PC	30	0	750.528511	705.530856	[M+COOH]-	C38H76NO8P	C00157	HMDB0007965	LMGP01010560	24778679	-	24778679	-	ko00564,ko00590,ko00591,ko00592,ko01100,ko04723,ko05231	4.45912381	13.6368715	0.735915425	0.768524489	29.0357739	5.50085437	5.97866995	N/A	3.91756098	5.54342155	7.08638215	3.22357739	5.47783817	2.32307537	29.6055866	5.99478516	8.35737492	6.611777	3.29257406	11.446077	3.39153	4.56289	3.79337	3.94254545	4.59980789	5.79406393	1.62950104	0.920153061	1.54302686
LIPID-N-0204	PC(18:0_12:0)	GP	PC	30	0	750.528511	705.530856	[M+COOH]-	C38H76NO8P	C00157	-	LMGP01010736	24778808	-	-	-	ko00564,ko00590,ko00591,ko00592,ko01100,ko04723,ko05231	22.1674286	11.0909018	13.090149	N/A	33.0278035	59.3095146	67.8842365	N/A	103.366829	12.697259	100.201746	17.1620945	44.7197035	0.627248356	65.4130354	46.0888672	97.2046784	77.0336237	1.34172482	51.0174913	14.5848	20.3118	21.8195	1.76243735	N/A	1.63096905	5.16588358	1.88882653	1.17819215
LIPID-N-0206	PC(16:0_16:0)	GP	PC	32	0	778.559811	733.562156	[M+COOH]-	C40H80NO8P	C00157	HMDB0000564	LMGP01010564	452110	63-89-8	452110	-	ko00564,ko00590,ko00591,ko00592,ko01100,ko04723,ko05231	51.3042857	76.0059856	43.4123498	28.3689399	152.241891	113.75534	139.382759	6.33044381	149.586341	127.771267	143.900097	156.292864	74.8171711	72.3211937	454.630354	149.264648	176.144899	176.688153	42.7446346	163.609195	42.39435	63.041	60.373	31.7905651	64.3508595	86.3074581	66.8175676	65.1581633	63.4400826
LIPID-N-0208	PC(16:0_18:0)	GP	PC	34	0	806.591111	761.593456	[M+COOH]-	C42H84NO8P	C00157	HMDB0007970	LMGP01010573	24778686	59403-51-9	24778686	-	ko00564,ko00590,ko00591,ko00592,ko01100,ko04723,ko05231	22.1237143	34.6986433	19.6859202	11.1566026	50.4754402	57.5749515	52.6571429	2.31967894	66.0060488	50.2812854	68.7014549	49.102317	42.1348981	24.5687405	70.927933	67.8103516	69.2644574	50.5844948	19.1665569	66.4087956	26.8681	27.9428	25.5062	16.0592629	22.2004044	28.4052765	25.2488565	29.0320408	23.290186
LIPID-N-0210	PC(18:0_18:0)	GP	PC	36	0	834.622411	789.624756	[M+COOH]-	C44H88NO8P	C00157	HMDB0008036	LMGP01010006	94190	-	94190	-	ko00564,ko00590,ko00591,ko00592,ko01100,ko04723,ko05231	2.22804762	2.56935355	1.40156175	0.0647377557	2.84281742	2.28728155	3.5571133	N/A	3.63937561	1.52689981	4.80222114	2.04479147	1.98606547	0.264129995	5.0598324	3.270625	6.66725146	3.86155923	N/A	2.46958521	1.24365	1.40491	1.72212	0.385829484	0.348737108	0.731263318	0.417310291	0.472496429	0.434632231
LIPID-N-0216	PC(16:0_16:1)	GP	PC	32	1	776.544161	731.546506	[M+COOH]-	C40H78NO8P	C00157	HMDB0007969	LMGP01010566	6443788	53595-24-7	6443788	-	ko00564,ko00590,ko00591,ko00592,ko01100,ko04723,ko05231	14.3775238	17.286672	10.2850553	0.592782393	35.0850788	10.0090291	21.6469951	N/A	16.4611707	8.25810964	19.6742968	15.0074143	19.904509	0.471526555	65.1385475	18.0091797	21.9807667	16.930662	N/A	35.6726637	8.6607	6.2886	4.9424	18.1270762	3.02283114	40.6770167	11.4441788	9.74234694	7.27360537
LIPID-N-0217	PC(14:0_18:1)	GP	PC	32	1	776.544161	731.546506	[M+COOH]-	C40H78NO8P	C00157	HMDB0007872	LMGP01010490	24778618	-	24778618	-	ko00564,ko00590,ko00591,ko00592,ko01100,ko04723,ko05231	0.880080952	N/A	1.84957232	N/A	7.3300278	N/A	4.47047291	N/A	1.94684878	2.72943289	3.36461688	1.25728452	9.57356393	1.691826	17.9213222	N/A	2.39187784	N/A	0.785740619	4.06211894	1.30989	1.0948	0.89619	6.15164619	4.31063701	11.1613394	8.0502079	8.85979592	5.2776343
LIPID-N-0218	PC(16:0_18:1)	GP	PC	34	1	804.575461	759.577806	[M+COOH]-	C42H82NO8P	C00157	HMDB0007972	LMGP01010005	5497103	26853-31-6	4266266	-	ko00564,ko00590,ko00591,ko00592,ko01100,ko04723,ko05231	628.085714	750.922586	626.953388	69.4854309	1508.76738	1807.58252	2414.92611	5.9222474	1799.46341	970.482042	1346.88652	1032.12234	901.988882	149.227112	2084.45065	1887.13867	1376.20533	1787.64808	45.9263989	880.844578	527.01	672.585	680.79	1066.09337	209.433771	1014.10452	1072.94179	676.469388	1144.08058
LIPID-N-0220	PC(18:0_18:1)	GP	PC	36	1	832.606761	787.609106	[M+COOH]-	C44H86NO8P	C00157	HMDB0008037	LMGP01010750	24778815	-	24778815	-	ko00564,ko00590,ko00591,ko00592,ko01100,ko04723,ko05231	81.8690476	116.048683	67.5233061	3.66580285	183.427247	125.547573	169.565517	N/A	172.616585	97.3506616	211.359845	99.9110287	121.895615	9.3696004	252.482309	161.299805	327.589344	180.383275	2.29844635	137.612194	67.907	64.63	72.202	97.1552826	15.8946411	168.868595	87.0426195	111.440816	89.6472107
LIPID-N-0221	PC(16:0_20:1)	GP	PC	36	1	832.606761	787.609106	[M+COOH]-	C44H86NO8P	C00157	HMDB0007978	LMGP01011468	52922418	-	-	-	ko00564,ko00590,ko00591,ko00592,ko01100,ko04723,ko05231	4.2603619	5.10673583	3.75954829	1.13722877	7.99317887	9.4936699	8.16310345	N/A	10.2308293	15.6651229	11.7681862	15.8691381	8.79746757	3.3482954	10.7431099	8.72921875	18.4699155	10.4970383	0.693587887	9.45002499	3.69769	4.807	4.69299	4.07164619	3.46007078	5.61623541	5.61959459	5.13928571	6.80857438
LIPID-N-0222	PC(19:0_18:1)	GP	PC	37	1	846.622411	801.624756	[M+COOH]-	C45H88NO8P	C00157	-	LMGP01011738	52922955	-	-	-	ko00564,ko00590,ko00591,ko00592,ko01100,ko04723,ko05231	3.05465714	4.89169992	2.53166747	N/A	9.12665431	4.74963107	4.40990148	N/A	5.68070244	3.71079395	7.06358875	4.45380908	5.05330451	0.267206879	5.69147114	7.31228516	12.8722547	5.32374564	0.168933509	3.43776112	2.72619	3.15263	2.70806	N/A	N/A	N/A	N/A	N/A	N/A
LIPID-N-0231	PC(16:1_18:1)	GP	PC	34	2	802.559811	757.562156	[M+COOH]-	C42H80NO8P	C00157	HMDB0008004	LMGP01010678	24778766	-	24778766	-	ko00564,ko00590,ko00591,ko00592,ko01100,ko04723,ko05231	9.11885714	4.0630008	5.62508409	N/A	14.3514365	4.1501165	4.49529064	0.162314448	3.73537561	2.85149338	5.47497575	2.80791474	10.8521927	0.253802731	20.1793296	3.58875	3.87810266	4.69641115	N/A	5.4175912	2.96544	1.88203	3.28571	4.31858477	N/A	12.669102	3.39200624	5.10760204	3.60436983
LIPID-N-0232	PC(16:0_18:2)	GP	PC	34	2	802.559811	757.562156	[M+COOH]-	C42H80NO8P	C00157	HMDB0007973	LMGP01010585	5287971	17708-90-6	5287971	-	ko00564,ko00590,ko00591,ko00592,ko01100,ko04723,ko05231	1074.88571	864.748603	1016.54012	23.2969622	2317.924	2107.14563	2638.72906	1.0921152	1962.94634	676.077505	2267.93404	568.531974	1090.59296	41.3707638	1812.08566	2075.80078	1615.91943	2496.81185	9.95273206	942.853573	685.675	675.325	835.675	1415.79361	80.2770475	1039.38102	779.230769	805.163265	1630.44421
LIPID-N-0235	PC(18:1_18:1)	GP	PC	36	2	830.591111	785.593456	[M+COOH]-	C44H84NO8P	C00157	HMDB0000593	LMGP01010836	10350317	68737-67-7	10350317	-	ko00564,ko00590,ko00591,ko00592,ko01100,ko04723,ko05231	31.3944762	33.4517957	25.2200865	2.46473032	55.8799815	30.9707767	22.4399507	1.87619452	41.4129756	20.6802457	38.7250242	25.6123262	46.183323	1.69635812	91.1032588	32.5492187	63.6780377	31.0847561	3.03000658	32.2024488	11.6494	19.2314	16.8973	18.1025553	3.33757331	54.5936073	20.133264	21.2775	17.2927169
LIPID-N-0236	PC(18:0_18:2)	GP	PC	36	2	830.591111	785.593456	[M+COOH]-	C44H84NO8P	C00157	HMDB0008039	LMGP01010764	6441487	27098-24-4	6441487	-	ko00564,ko00590,ko00591,ko00592,ko01100,ko04723,ko05231	156.140952	129.171588	124.029793	2.20877867	193.662651	194.83301	233.7133	0.581180359	303.853659	104.946125	264.040737	97.6227989	155.255096	3.57657056	376.20298	187.612305	396.434048	383.139373	0.85	170.1999	77.8515	125.392	91.06	148.599509	13.4832154	178.934551	101.79106	166.022449	161.053719
LIPID-N-0245	PC(14:1_18:2)	GP	PC	32	3	772.512861	727.515206	[M+COOH]-	C40H74NO8P	C00157	HMDB0007907	LMGP01011391	52922264	-	-	-	ko00564,ko00590,ko00591,ko00592,ko01100,ko04723,ko05231	7.46138095	5.5445012	7.34074964	4.58510849	13.3391103	5.01407767	11.3327094	8.82982059	1.8408	4.64069943	2.00199806	6.4360519	8.62668314	20.1234193	20.5115456	5.79580078	4.20956465	0.56361324	10.3839368	25.811994	5.25105	5.8858	6.3362	3.75364128	3.00024267	3.65285642	0.426336798	0.311877551	0.335495868
LIPID-N-0250	PC(16:1_18:2)	GP	PC	34	3	800.544161	755.546506	[M+COOH]-	C42H78NO8P	C00157	HMDB0008006	LMGP01010690	24778768	182820-31-1	24778768	-	ko00564,ko00590,ko00591,ko00592,ko01100,ko04723,ko05231	7.42928571	5.80113328	5.3194618	N/A	2.62982391	6.01135922	9.5820197	N/A	4.07834146	2.00298677	10.9769156	0.620506024	2.69350216	N/A	10.0852886	7.77929687	11.1814815	2.74299652	N/A	7.94467766	2.30818	4.04237	3.02997	5.54004914	N/A	5.15119229	3.43205821	4.21232653	4.5643905
LIPID-N-0254	PC(18:1_18:2)	GP	PC	36	3	828.575461	783.577806	[M+COOH]-	C44H82NO8P	C00157	HMDB0008072	LMGP01010893	53478723	-	53478723	-	ko00564,ko00590,ko00591,ko00592,ko01100,ko04723,ko05231	63.0809524	35.7441341	41.8581451	0.248632362	88.8630213	35.655534	54.1975369	N/A	60.1988293	14.0189036	63.8888458	19.392215	36.1990117	0.537258472	102.283054	46.5958984	77.3918129	97.1977352	N/A	31.9137431	18.149	20.4454	27.1242	34.7308108	1.2177452	78.5819381	39.2470894	30.4428571	43.8058884
LIPID-N-0255	PC(16:0_20:3)	GP	PC	36	3	828.575461	783.577806	[M+COOH]-	C44H82NO8P	C00157	HMDB0007980	LMGP01010622	24778715	-	24778715	-	ko00564,ko00590,ko00591,ko00592,ko01100,ko04723,ko05231	17.4653333	22.0978452	12.4389236	0.155365158	31.5138091	22.0860194	54.8192118	N/A	33.1834146	25.4444234	46.2983511	21.3772011	47.2924027	1.52870005	45.0689013	32.5154297	25.051332	28.1308362	N/A	22.8433783	10.4105	12.7794	10.8423	N/A	N/A	N/A	N/A	N/A	N/A
LIPID-N-0258	PC(18:0_20:3)	GP	PC	38	3	856.606761	811.609106	[M+COOH]-	C46H86NO8P	C00157	HMDB0008046	LMGP01010795	24778855	-	24778855	-	ko00564,ko00590,ko00591,ko00592,ko01100,ko04723,ko05231	9.04461905	11.937909	5.33632869	0.0928251705	9.13442076	8.07815534	15.2543842	N/A	10.946439	6.19761815	17.1336566	6.35245598	12.8983323	0.543773394	31.6353818	9.03003906	13.4787524	6.91229965	0.0612684661	12.0536732	3.72877	5.8613	5.4015	22.8872727	4.77780586	26.026687	13.072869	13.8247959	14.8769628
LIPID-N-0269	PC(15:0_20:4)	GP	PC	35	4	812.544161	767.546506	[M+COOH]-	C43H78NO8P	C00157	HMDB0007949	LMGP01011424	52922330	-	-	-	ko00564,ko00590,ko00591,ko00592,ko01100,ko04723,ko05231	14.8553333	6.30652833	5.43551177	0.238657161	14.8201112	14.7351456	9.58551724	N/A	22.4840976	7.80413989	12.814355	9.20391103	1.70168005	2.49967628	26.1171322	13.7482422	18.7177388	17.2449477	0.485287689	11.4152924	5.35405	8.0569	5.44515	N/A	N/A	N/A	N/A	N/A	N/A
LIPID-N-0270	PC(18:2_18:2)	GP	PC	36	4	826.559811	781.562156	[M+COOH]-	C44H80NO8P	C00157	HMDB0008138	LMGP01010921	5288075	998-06-1	5288075	-	ko00564,ko00590,ko00591,ko00592,ko01100,ko04723,ko05231	11.2252857	5.43210694	7.87914464	0.259965282	7.87860056	11.0984466	20.8806897	N/A	16.5142439	1.43096408	21.9557711	2.59234476	6.34249537	N/A	11.7071695	7.83538086	28.4254711	25.8337979	0.176877551	6.992004	5.4752	5.69345	4.08507	9.9804914	0.143634479	12.7345003	2.53119023	6.26127551	5.14604339
LIPID-N-0272	PC(16:0_20:4)	GP	PC	36	4	826.559811	781.562156	[M+COOH]-	C44H80NO8P	C00157	HMDB0008203	LMGP01010007	7983442	-	7983442	-	ko00564,ko00590,ko00591,ko00592,ko01100,ko04723,ko05231	120.957143	72.7482841	58.2633349	0.850489771	103.806302	81.3135922	68.1128079	N/A	185.72	40.1463138	196.339476	47.5143652	78.5503397	1.23073343	180.931099	97.8349609	148.150747	175.980836	N/A	143.4003	37.2624	39.3883	41.3592	49.4378378	3.79543984	121.505835	89.4241164	67.9897959	46.471281
LIPID-N-0274	PC(20:3_18:1)	GP	PC	38	4	854.591111	809.593456	[M+COOH]-	C46H84NO8P	C00157	HMDB0008401	LMGP01011878	52923233	-	52923233	-	ko00564,ko00590,ko00591,ko00592,ko01100,ko04723,ko05231	1.56627619	1.69182761	2.59686689	N/A	4.36804449	N/A	2.65498522	N/A	2.47240976	1.40681474	3.65646945	0.100021316	2.50497838	N/A	8.46299814	N/A	2.14544509	N/A	N/A	2.07765117	0.97401	0.9905	1.07405	N/A	N/A	N/A	N/A	N/A	N/A
LIPID-N-0288	PC(17:1_20:4)	GP	PC	37	5	836.559811	793.562156	[M+COOH]-	C45H80NO8P	C00157	-	LMGP01011543	52922565	-	-	-	ko00564,ko00590,ko00591,ko00592,ko01100,ko04723,ko05231	2.96352381	2.43019952	3.96765017	N/A	1.85156627	5.68464078	6.43950739	N/A	19.4588293	4.19134216	24.9008729	2.89518072	4.11504632	N/A	6.95610801	6.4084375	13.6402859	9.31341463	N/A	5.39650175	3.44096	3.81947	2.29884	0.57985258	0.142547017	0.890568239	0.665914761	N/A	0.381459711
LIPID-N-0291	PC(16:0_22:5)	GP	PC	38	5	852.575461	807.577806	[M+COOH]-	C46H82NO8P	C00157	HMDB0007989	LMGP01010645	24778735	-	24778735	-	ko00564,ko00590,ko00591,ko00592,ko01100,ko04723,ko05231	2.6296	3.00852354	1.95328208	N/A	6.06378128	5.46071845	6.83522167	N/A	7.53726829	2.80340265	7.7128031	3.22891566	1.68319951	N/A	15.3046555	8.17601562	5.34301494	8.74642857	N/A	6.77966017	2.3071	2.00659	1.41046	4.8603145	0.367041456	8.30618975	4.05877339	4.49957143	4.89504132
LIPID-N-0303	PC(16:0_22:6)	GP	PC	38	6	850.559811	805.562156	[M+COOH]-	C46H80NO8P	C00157	HMDB0007991	LMGP01010650	6441886	-	6441886	-	ko00564,ko00590,ko00591,ko00592,ko01100,ko04723,ko05231	8.70419048	2.87094972	6.78938011	N/A	15.1901761	10.5552427	48.7575369	0.117559962	27.8833171	4.45376181	26.1815713	4.9378684	12.5489809	0.20152959	18.9249534	16.690918	28.4272904	17.8672474	N/A	20.9215392	7.3924	5.85185	7.95095	5.51469287	0.765940344	12.594825	10.5626819	11.8609184	17.4210744
LIPID-N-0323	PE(16:0_16:0)	GP	PE	32	0	690.507383	691.515206	[M-H]-	C37H74NO8P	C00350	HMDB0008923	LMGP02010037	445468	923-61-5	445468	-	ko00563,ko00564,ko01100,ko04136,ko04140,ko04723,ko05130,ko05167	1.52453333	1.76139665	1.40454109	0.248042157	3.61448563	5.27017476	8.03586207	0.0452150142	8.34701463	2.29959357	7.33643065	1.96927711	2.66226065	0.649129995	3.3755959	5.55805664	7.20766732	6.06606272	0.299088874	4.08196402	2.052055	2.04833	2.215415	2.09520885	0.719074823	1.27087265	2.20002079	2.25488776	2.07131715
LIPID-N-0327	PE(18:0_18:0)	GP	PE	36	0	746.569983	747.577806	[M-H]-	C41H82NO8P	C00350	HMDB0008991	LMGP02010097	447078	1069-79-0	447078	-	ko00563,ko00564,ko01100,ko04136,ko04140,ko04723,ko05130,ko05167	0.0971742857	0.0681946528	0.062364248	0.0597789213	0.418860056	0.330943689	0.261134483	0.0285327668	0.297825366	0.141925331	0.330633366	0.130860982	0.178222359	0.129264036	0.416507449	0.247811523	0.350116309	0.216851045	0.0917597103	0.249489255	0.1435105	0.133387	0.112979	N/A	N/A	N/A	N/A	N/A	N/A
LIPID-N-0328	PE(20:0_18:0)	GP	PE	38	0	774.601283	775.609106	[M-H]-	C43H86NO8P	C00350	HMDB0009222	LMGP02010131	9546831	-	14714092	-	ko00563,ko00564,ko01100,ko04136,ko04140,ko04723,ko05130,ko05167	0.246313333	0.271960096	0.192323883	0.130379417	0.759885079	0.427563107	0.335219704	0.0569850803	0.527582439	0.277574669	0.576725509	0.284322521	0.317388511	0.198403642	0.789519553	0.481650391	0.406127355	0.435602787	0.161722186	0.288472764	0.265187	0.231499	0.20171	N/A	N/A	N/A	N/A	N/A	N/A
LIPID-N-0331	PE(16:1_16:0)	GP	PE	32	1	688.491732	689.499556	[M-H]-	C37H72NO8P	C00350	HMDB0008956	LMGP02010520	52924223	-	52924223	-	ko00563,ko00564,ko01100,ko04136,ko04140,ko04723,ko05130,ko05167	0.513766667	0.90537909	0.567914464	0.0335924365	1.51636701	1.15499029	1.16118227	0.0406024551	2.28165854	0.23894896	1.89636275	0.347041705	0.692520074	0.0322883156	1.82868715	0.955988281	0.849395712	1.15692509	0.0491520737	0.645342329	0.530885	0.662225	0.711325	1.13201966	N/A	0.91782344	0.689807692	0.687372449	1.05450413
LIPID-N-0332	PE(14:0_18:1)	GP	PE	32	1	688.491732	689.499556	[M-H]-	C37H72NO8P	C00350	HMDB0008827	LMGP02011247	53479551	-	53479551	-	ko00563,ko00564,ko01100,ko04136,ko04140,ko04723,ko05130,ko05167	0.093502381	0.107549082	0.0852686209	N/A	0.389644115	0.331398058	0.285665025	N/A	0.442889756	0.0634190926	0.330925315	0.0113409639	0.113150093	N/A	0.388968343	0.34415625	0.450362573	0.456409408	N/A	0.223424288	0.129148	0.098466	0.174287	N/A	N/A	N/A	N/A	N/A	N/A
LIPID-N-0333	PE(15:0_18:1)	GP	PE	33	1	702.50867	703.515206	[M-H]-	C38H74NO8P	C00350	-	LMGP02010543	52924245	-	-	-	ko00563,ko00564,ko01100,ko04136,ko04140,ko04723,ko05130,ko05167	0.195309524	0.197644054	0.225323402	0.0303285803	1.00886932	0.570619417	0.263385222	N/A	0.426891707	0.38305482	0.518351115	0.10686747	0.428360716	0.345743045	0.808757914	0.489578125	0.518154646	0.473559233	0.0119813693	0.419662169	0.237154	0.280756	0.270193	0.287284521	0.121660263	0.355690512	0.0868341996	0.0885244898	0.0662097107
LIPID-N-0334	PE(16:0_18:1)	GP	PE	34	1	716.523033	717.530856	[M-H]-	C39H76NO8P	C00350	HMDB0005320	LMGP02010009	5283496	-	5283496	-	ko00563,ko00564,ko01100,ko04136,ko04140,ko04723,ko05130,ko05167	31.8992381	36.6756584	28.1298414	0.312176069	70.4906395	83.823301	118.195074	0.153007554	161.074146	25.052741	149.067895	24.3601483	54.5030266	0.652448154	71.7595903	86.6742187	125.240416	112.791812	0.273269256	56.7676162	35.1504	36.0181	36.5107	37.2437346	0.945970677	30.7927955	31.4952183	39.3265306	45.3257231
LIPID-N-0336	PE(17:0_18:1)	GP	PE	35	1	730.53998	731.546506	[M-H]-	C40H78NO8P	C00350	-	LMGP02011211	52924910	-	-	-	ko00563,ko00564,ko01100,ko04136,ko04140,ko04723,ko05130,ko05167	1.55057143	1.56178771	1.51403172	0.255470552	6.10027804	4.9381165	3.7	0.0279964117	5.51094634	2.48981096	4.80737148	2.48215014	4.03898703	1.18709155	6.75409683	5.16378906	4.99526966	4.45114983	0.269008558	2.34275862	2.02563	2.06462	2.14068	3.61163636	0.682143579	2.49418569	1.53522869	1.42011224	1.66770661
LIPID-N-0337	PE(20:1_16:0)	GP	PE	36	1	744.554333	745.562156	[M-H]-	C41H80NO8P	C00350	HMDB0009250	LMGP02010847	52924544	-	52924544	-	ko00563,ko00564,ko01100,ko04136,ko04140,ko04723,ko05130,ko05167	0.320532381	0.212039904	0.338828448	0.0287786733	0.566980538	1.05013592	1.07537931	N/A	2.04747317	0.881844991	1.90930165	0.71976645	0.589675108	0.0556499747	0.74513594	0.969916016	1.33472385	0.94728223	N/A	0.629015492	0.422768	0.423683	0.407046	0.501749386	0.0516511628	0.208238458	0.329223493	0.352487755	0.401
LIPID-N-0338	PE(18:1_18:0)	GP	PE	36	1	744.554333	745.562156	[M-H]-	C41H80NO8P	C00350	HMDB0009057	LMGP02010050	9546755	-	14714011	-	ko00563,ko00564,ko01100,ko04136,ko04140,ko04723,ko05130,ko05167	27.3038571	33.2370311	23.8490149	2.89773714	68.376645	55.5199029	40.8316256	0.447418319	62.5067317	37.3350662	57.3167798	36.4485635	30.7028413	5.61871523	67.3662942	57.5985352	46.1181287	51.9021777	1.94014483	28.4685157	24.0397	24.72965	25.5067	12.1798526	0.27191456	9.30334855	6.48612266	7.54071429	8.8830062
LIPID-N-0339	PE(20:1_18:0)	GP	PE	38	1	772.585633	773.593456	[M-H]-	C43H84NO8P	C00350	HMDB0009255	LMGP02010852	52924553	-	9546835	-	ko00563,ko00564,ko01100,ko04136,ko04140,ko04723,ko05130,ko05167	0.325760952	0.245626496	0.2578395	0.0190183509	0.673987025	0.733669903	0.580231527	N/A	1.34171707	0.636446125	1.19160039	0.598335496	0.498644842	0.0331721801	0.685238361	0.749544922	0.792365172	0.571442509	0.0126021725	0.516991504	0.271705	0.328351	0.32976	0.236433415	0.0168081901	0.0922475901	0.0920675676	0.0664397959	0.108452479
LIPID-N-0340	PE(20:0_18:1)	GP	PE	38	1	772.585633	773.593456	[M-H]-	C43H84NO8P	C00350	HMDB0009224	LMGP02010135	9546835	-	9546835	-	ko00563,ko00564,ko01100,ko04136,ko04140,ko04723,ko05130,ko05167	0.410738095	0.345663208	0.421859683	0.00760204588	1.12202039	0.525145631	0.673615764	N/A	0.90558439	0.180420605	0.967895247	0.201684893	0.713310686	0.0167964593	1.16986034	0.517115234	1.00782976	0.592412892	0.0178547729	0.537151424	0.291453	0.309789	0.323838	0.324110074	0.00541638018	0.162510401	0.0973102911	0.109153061	0.121917355
LIPID-N-0345	PE(24:0_18:1)	GP	PE	42	1	828.648233	829.656056	[M-H]-	C47H92NO8P	C00350	HMDB0009719	LMGP02010294	9546993	-	9546993	-	ko00563,ko00564,ko01100,ko04136,ko04140,ko04723,ko05130,ko05167	0.0631161905	0.0513695132	0.0586852475	N/A	0.22813531	N/A	0.0477891626	N/A	0.0600825366	N/A	0.0655293889	N/A	0.0689437925	N/A	0.236486034	N/A	0.035702924	0.0327824042	N/A	0.0253330335	0.0341259	0.0347346	0.0325224	0.214653563	N/A	0.323816337	0.0389689189	0.0239411224	0.0235362603
LIPID-N-0348	PE(16:1_17:1)	GP	PE	33	2	700.49469	701.499556	[M-H]-	C38H72NO8P	C00350	-	LMGP02010522	52924225	-	-	-	ko00563,ko00564,ko01100,ko04136,ko04140,ko04723,ko05130,ko05167	0.102481905	0.130549082	0.0331041807	N/A	0.280670992	0.122648544	0.104823645	N/A	0.085220878	0.0512408318	0.104444229	0.0596817424	N/A	0.0917384927	0.304960894	0.133606445	0.0785165692	N/A	0.0135111257	0.139441279	0.0442966	0.062832	0.0487689	N/A	N/A	N/A	N/A	N/A	N/A
LIPID-N-0349	PE(18:1_16:1)	GP	PE	34	2	714.507383	715.515206	[M-H]-	C39H74NO8P	C00350	HMDB0009023	LMGP02011198	53479622	-	53479622	-	ko00563,ko00564,ko01100,ko04136,ko04140,ko04723,ko05130,ko05167	0.463650476	0.391426975	0.494156655	0.0398900186	1.25468026	0.461994175	0.648817734	0.0688683664	1.21198049	0.252714556	1.38027158	0.233215941	0.825972823	0.032097825	1.28594972	0.702759766	0.755451592	0.840501742	0.0423475971	0.436616692	0.454285	0.404104	0.59827	1.0997543	N/A	0.52138001	0.279516632	0.592897959	0.63213843
LIPID-N-0350	PE(18:2_16:0)	GP	PE	34	2	714.507383	715.515206	[M-H]-	C39H74NO8P	C00350	HMDB0009088	LMGP02011194	52924895	-	52924895	-	ko00563,ko00564,ko01100,ko04136,ko04140,ko04723,ko05130,ko05167	19.2412381	19.2461293	16.1850072	0.184204588	48.2012975	45.7765049	65.6571429	0.0929943343	81.6226341	8.36610586	74.7625606	8.69458758	31.2397776	0.309481032	46.96946	49.753125	68.7173489	79.1808362	0.235535221	19.6311844	24.5264	26.1359	26.959	28.2446192	0.425541962	11.0914257	12.106341	18.5852041	18.5181818
LIPID-N-0352	PE(18:1_18:1)	GP	PE	36	2	742.538683	743.546506	[M-H]-	C41H78NO8P	C00350	HMDB0009025	LMGP02010039	53479624	-	53479624	-	ko00563,ko00564,ko01100,ko04136,ko04140,ko04723,ko05130,ko05167	9.56238095	8.67573823	8.76962999	0.0844736516	18.0999073	16.5065049	21.7905911	0.0641680831	37.5005854	2.79036862	36.0849661	2.78521779	13.9122915	0.0476443096	17.9106145	16.4628906	34.8206628	29.1459059	0.062079921	10.0654673	7.70955	8.0069	7.9591	12.5871744	0.178962083	8.76189751	6.78050936	10.2893367	9.2491219
LIPID-N-0353	PE(18:0_18:2)	GP	PE	36	2	742.538683	743.546506	[M-H]-	C41H78NO8P	C00350	HMDB0008994	LMGP02010044	9546749	7266-53-7	9546749	-	ko00563,ko00564,ko01100,ko04136,ko04140,ko04723,ko05130,ko05167	7.25047619	11.8735036	6.54834214	0.0431737136	18.9805375	13.8473786	20.8660099	0.0865229462	19.644878	2.63463138	17.6737148	2.51751622	8.83316862	0.0798487607	19.5158287	13.3579102	22.2103964	19.2850174	0.0744450296	8.2876062	6.63795	7.22885	7.0786	12.9536118	0.3569818	7.25017757	4.31672557	5.23403061	9.19870868
LIPID-N-0354	PE(20:2_16:0)	GP	PE	36	2	742.538683	743.546506	[M-H]-	C41H78NO8P	C00350	HMDB0009286	LMGP02010877	52924578	-	52924578	-	ko00563,ko00564,ko01100,ko04136,ko04140,ko04723,ko05130,ko05167	0.580671429	0.518477255	0.517635752	0.0126210787	1.51745134	1.73166019	3.30118227	0.0150992446	2.8843122	0.503022684	2.7570902	0.532506024	1.24401482	0.0440969145	1.31162011	1.95828125	2.08953866	1.85952962	0.0153549704	1.6244078	0.75961	0.688225	0.642535	0.875891892	0.043826087	0.777625571	0.850712058	1.06645918	1.11841942
LIPID-N-0356	PE(20:2_18:0)	GP	PE	38	2	770.569983	771.577806	[M-H]-	C43H82NO8P	C00350	HMDB0009288	LMGP02010122	52924583	-	52924583	-	ko00563,ko00564,ko01100,ko04136,ko04140,ko04723,ko05130,ko05167	0.279451429	0.411758978	0.254505526	0.0101727836	0.893321594	0.616273786	0.750640394	N/A	0.961237073	0.265389414	0.736667313	0.267180723	1.04602841	0.032801214	0.87992365	0.596236328	0.650363873	0.509209059	N/A	0.667301349	0.306925	0.35788	0.249224	0.349668796	0.0204848332	0.156252664	0.217413721	0.170091837	0.202620868
LIPID-N-0357	PE(20:0_18:2)	GP	PE	38	2	770.569983	771.577806	[M-H]-	C43H82NO8P	C00350	HMDB0009225	LMGP02010125	9546825	-	9546825	-	ko00563,ko00564,ko01100,ko04136,ko04140,ko04723,ko05130,ko05167	0.124705714	0.20228731	0.0918789044	0.00319513949	0.225916589	0.325361165	0.378047291	N/A	0.352589268	0.0729412098	0.344186227	0.0548174235	0.180271773	N/A	0.309452514	0.306419922	1.06525666	0.746341463	N/A	0.177331334	0.192106	0.169799	0.184537	0.169011302	0.0100554601	0.0667387113	0.0695966736	0.116017347	0.150297521
LIPID-N-0358	PE(20:1_18:1)	GP	PE	38	2	770.569983	771.577806	[M-H]-	C43H82NO8P	C00350	HMDB0009256	LMGP02010853	53479718	-	53479718	-	ko00563,ko00564,ko01100,ko04136,ko04140,ko04723,ko05130,ko05167	0.539014286	0.381150838	0.443686689	0.00481614383	0.954670992	1.03800971	0.977802956	0.00405110482	2.17276098	0.497408318	1.96900097	0.411822057	0.847813465	0.0085389479	0.903210428	1.07970703	1.72406758	0.921428571	N/A	0.611794103	0.50615	0.53448	0.511465	0.684859951	0.00993038423	0.321475393	0.368507277	0.392055102	0.468196281
LIPID-N-0359	PE(22:2_18:0)	GP	PE	40	2	798.601283	799.609106	[M-H]-	C45H86NO8P	C00350	HMDB0009489	LMGP02011082	52924725	-	52924725	-	ko00563,ko00564,ko01100,ko04136,ko04140,ko04723,ko05130,ko05167	0.00674595238	0.0228868316	0.0103980778	N/A	0.0730854495	0.0769353398	0.066526601	N/A	0.0852033171	0.00789022684	0.119980601	0.0109916589	0.0587206918	0.00245546788	0.0577247672	0.0676927734	0.0527577648	0.0473247387	N/A	0.0626451774	0.0137601	0.0225275	0.0163769	N/A	N/A	N/A	N/A	N/A	N/A
LIPID-N-0361	PE(20:1_20:1)	GP	PE	40	2	798.601283	799.609106	[M-H]-	C45H86NO8P	C00350	HMDB0009263	LMGP02011175	52924876	-	52924725	-	ko00563,ko00564,ko01100,ko04136,ko04140,ko04723,ko05130,ko05167	0.03684	0.00771985634	0.0284442095	N/A	0.0408913809	0.0842279612	0.0514684729	0.0066913881	0.157081951	0.108217391	0.15042289	0.10489342	0.0358413836	0.00411276682	0.0525404097	0.0603333984	0.0689317739	0.0296902439	N/A	0.0397733133	0.0251675	0.0321646	0.0412193	0.0257922359	N/A	N/A	0.00979329522	0.00675530612	0.0109719008
LIPID-N-0362	PE(18:1_22:1)	GP	PE	40	2	798.601283	799.609106	[M-H]-	C45H86NO8P	C00350	-	LMGP02010650	52924725	-	52924725	-	ko00563,ko00564,ko01100,ko04136,ko04140,ko04723,ko05130,ko05167	0.221151429	0.195602554	0.205288803	N/A	0.68981279	0.30728932	0.421072906	N/A	0.776669268	0.218654064	0.761311348	0.208140871	0.402886967	0.00627764289	0.870009311	0.370052734	0.488083171	0.244515679	0.00475453588	0.301786107	0.174767	0.189903	0.198122	0.156825553	N/A	0.0795271436	0.0694267152	0.0353422449	0.0492385331
LIPID-N-0363	PE(18:1_24:1)	GP	PE	42	2	826.632583	827.640406	[M-H]-	C47H90NO8P	C00350	HMDB0009527	-	53479865	-	53479865	-	ko00563,ko00564,ko01100,ko04136,ko04140,ko04723,ko05130,ko05167	0.042920381	0.0460234637	0.0343037001	N/A	0.123110287	N/A	0.0300658128	N/A	0.0523923902	N/A	0.0412741028	N/A	0.070706609	N/A	0.137183426	N/A	0.01502859	N/A	N/A	0.0242549725	0.0176687	0.0206348	0.027067	0.114340049	N/A	0.0938579401	0.0473527027	0.0317108163	0.0417357438
LIPID-N-0365	PE(18:3_16:0)	GP	PE	34	3	712.491732	713.499556	[M-H]-	C39H72NO8P	C00350	HMDB0009154	LMGP02010047	9546752	-	14714008	-	ko00563,ko00564,ko01100,ko04136,ko04140,ko04723,ko05130,ko05167	0.575147619	0.744145251	0.555852955	N/A	2.46166821	2.57141748	5.34394089	N/A	6.02536585	0.278519849	5.09373424	0.297670065	1.85666461	0.059696004	3.42968343	3.32152344	2.48648473	2.31930314	N/A	1.18093953	1.04409	1.05501	0.87486	1.7670172	N/A	0.631476408	0.386345114	0.89094898	0.906477273
LIPID-N-0366	PE(16:1_18:2)	GP	PE	34	3	712.491732	713.499556	[M-H]-	C39H72NO8P	C00350	HMDB0008961	LMGP02011219	52924917	-	52924917	-	ko00563,ko00564,ko01100,ko04136,ko04140,ko04723,ko05130,ko05167	0.133906667	0.212678372	0.185456031	N/A	0.273219648	0.251419417	0.642438424	N/A	0.745832195	0.0524126654	0.795412221	0.00821303058	0.228195182	N/A	0.327837989	0.297714844	0.634630279	0.551094077	N/A	0.105626187	0.171508	0.229392	0.174077	0.24313317	N/A	0.105824455	0.0420092516	0.151632653	0.225179752
LIPID-N-0368	PE(18:1_18:2)	GP	PE	36	3	740.523033	741.530856	[M-H]-	C41H76NO8P	C00350	HMDB0009060	LMGP02010048	9546753	1188-56-3	9546753	-	ko00563,ko00564,ko01100,ko04136,ko04140,ko04723,ko05130,ko05167	13.8172381	10.2434158	13.0430562	0.119218847	24.9618165	22.8524272	27.6402956	0.0469365439	40.1719024	2.25330813	35.9934045	2.24387396	15.807412	0.0324299444	25.7761639	23.5220703	34.0090968	41.9350174	0.136121132	8.67306347	12.3379	13.6462	14.2134	22.1413268	0.142941355	10.6810756	8.09007277	13.4923469	11.7612603
LIPID-N-0369	PE(16:0_20:3)	GP	PE	36	3	740.523033	741.530856	[M-H]-	C41H76NO8P	C00350	HMDB0008935	LMGP02011222	53479587	-	53479587	-	ko00563,ko00564,ko01100,ko04136,ko04140,ko04723,ko05130,ko05167	0.634033333	0.787835595	0.55811629	N/A	1.45584801	1.6702233	3.12899507	0.00791399433	3.09549268	0.30847448	2.92760427	0.26115848	1.33788758	0.00647632777	1.47213222	1.78950195	2.14074074	2.11745645	N/A	1.05469265	0.750065	0.858705	0.66226	1.88383292	0.0277637007	0.833084729	0.775446985	1.65932653	1.76552686
LIPID-N-0370	PE(18:2_19:1)	GP	PE	37	3	754.54095	755.546506	[M-H]-	C42H78NO8P	C00350	-	LMGP02010668	52924369	-	-	-	ko00563,ko00564,ko01100,ko04136,ko04140,ko04723,ko05130,ko05167	0.531180952	0.490553871	0.50791927	N/A	1.45322521	1.24126214	0.98491133	0.00948866856	1.52265366	0.415285444	0.912442289	0.41342354	0.566321186	0.0365763278	1.47808194	1.20945313	1.21328785	1.21303136	0.0106655036	0.42630085	0.51278	0.468114	0.523895	0.713238329	0.0992032356	0.282223237	0.467364865	0.33712449	0.572670455
LIPID-N-0371	PE(17:0_20:3)	GP	PE	37	3	754.54095	755.546506	[M-H]-	C42H78NO8P	C00350	-	LMGP02010554	52924255	-	-	-	ko00563,ko00564,ko01100,ko04136,ko04140,ko04723,ko05130,ko05167	0.0946019048	0.190351157	0.134729457	0.0221722257	0.719076923	0.286190291	0.344673892	N/A	0.335032195	0.222128544	0.331899127	0.166164041	0.308873379	0.119420334	0.570165736	0.278708984	0.217233268	0.177585366	0.00533015142	0.241853073	0.118124	0.156139	0.175188	0.367515479	0.0481669363	0.163564688	0.107497921	0.0619102041	0.0600630165
LIPID-N-0372	PE(20:3_18:0)	GP	PE	38	3	768.554333	769.562156	[M-H]-	C43H80NO8P	C00350	HMDB0009354	LMGP02010913	52924614	-	52924386	-	ko00563,ko00564,ko01100,ko04136,ko04140,ko04723,ko05130,ko05167	0.334173333	0.823838787	0.379636713	N/A	1.50488415	0.620248544	1.05369458	0.00610162417	0.991863415	0.147024575	0.804665373	0.125272475	0.906139592	0.0109904906	1.70191806	0.756892578	0.799265757	0.637160279	N/A	0.44983908	0.444425	0.394408	0.386062	1.21395577	0.0184211325	0.579888382	0.27372869	0.386579592	0.687391529
LIPID-N-0373	PE(20:1_18:2)	GP	PE	38	3	768.554333	769.562156	[M-H]-	C43H80NO8P	C00350	HMDB0009258	LMGP02010854	52924555	-	52924555	-	ko00563,ko00564,ko01100,ko04136,ko04140,ko04723,ko05130,ko05167	0.299879048	0.164510774	0.235037963	N/A	0.391799815	0.541943689	0.4260867	0.00555444759	1.01238049	0.104468809	0.760302619	0.126085264	0.210837554	N/A	0.421154562	0.451066406	0.723365822	0.74004878	0.00196924292	0.173652174	0.126042	0.205125	0.159723	0.481726781	0.0174125379	0.187774734	0.142766112	0.3477	0.405618802
LIPID-N-0380	PE(20:4_14:0)	GP	PE	34	4	710.476082	711.483906	[M-H]-	C39H70NO8P	C00350	HMDB0009382	LMGP02010935	52924636	-	52924636	-	ko00563,ko00564,ko01100,ko04136,ko04140,ko04723,ko05130,ko05167	0.0380625714	0.0708073424	0.032771456	N/A	0.139827618	0.0928834951	0.18526601	N/A	0.267402927	0.00474245747	0.264839961	0.0130179796	0.0913236566	0.0077593829	0.136346369	0.113776367	0.144149448	0.275235192	N/A	0.0569110445	0.0737465	0.060201	0.061123	N/A	N/A	N/A	N/A	N/A	N/A
LIPID-N-0382	PE(18:2_18:2)	GP	PE	36	4	738.507383	739.515206	[M-H]-	C41H74NO8P	C00350	HMDB0005350	LMGP02010111	9546812	20707-71-5	9546812	-	ko00563,ko00564,ko01100,ko04136,ko04140,ko04723,ko05130,ko05167	1.23633333	0.883200319	1.13897645	0.00804519529	2.42182576	3.3917767	5.36448276	0.0199582625	4.8578439	0.123496219	4.56251212	0.115149212	1.75400247	0.0045292261	2.4527933	3.59501953	6.40225471	6.09279617	0.0105229098	1.12366817	1.552505	1.56491	1.64076	2.04200983	0.0138983822	0.811922882	0.596486486	1.41190816	1.61246384
LIPID-N-0383	PE(16:0_20:4)	GP	PE	36	4	738.507383	739.515206	[M-H]-	C41H74NO8P	C00350	HMDB0008937	LMGP02010096	9546800	70812-59-8	9546800	-	ko00563,ko00564,ko01100,ko04136,ko04140,ko04723,ko05130,ko05167	32.3449524	27.8188348	28.8662182	0.0584606324	69.0735867	74.1693204	67.8403941	0.0403675165	121.918049	4.00258979	111.761397	3.96348471	46.6999382	0.0360355083	67.5798883	80.7845703	97.4951267	108.64547	0.0797820935	36.7566217	32.9697	34.8505	34.1454	25.2146437	0.129780586	27.1224759	23.1943867	30.8729592	42.5405992
LIPID-N-0384	PE(18:3_18:1)	GP	PE	36	4	738.507383	739.515206	[M-H]-	C41H74NO8P	C00350	HMDB0009124	LMGP02010691	53479673	-	53479673	-	ko00563,ko00564,ko01100,ko04136,ko04140,ko04723,ko05130,ko05167	0.312535238	0.370156425	0.292921672	N/A	1.31959222	1.31424272	2.28597044	N/A	2.6918439	0.0602022684	2.36966052	0.0343514365	0.775398394	N/A	1.2136406	1.69765625	1.62549708	1.42215157	N/A	0.370505747	0.473455	0.482311	0.530775	0.711100737	0.0126196158	0.455972603	0.326380457	0.483236735	0.410561983
LIPID-N-0386	PE(17:0_20:4)	GP	PE	37	4	752.52448	753.530856	[M-H]-	C42H76NO8P	C00350	-	LMGP02010003	5283493	-	-	-	ko00563,ko00564,ko01100,ko04136,ko04140,ko04723,ko05130,ko05167	1.92437143	1.8309178	1.65530995	0.211577185	5.16337349	4.19924272	2.6982266	N/A	4.2894439	2.25701323	5.01774976	2.19393883	1.45137739	1.11207891	5.81234637	4.50363281	4.42584795	5.01236934	0.193556287	2.60732634	1.66977	1.73747	1.92838	2.39041769	1.30499494	2.13632674	1.85313929	2.02792857	2.04797521
LIPID-N-0387	PE(20:4_18:0)	GP	PE	38	4	766.538683	767.546506	[M-H]-	C43H78NO8P	C00350	HMDB0009387	LMGP02010943	52924644	-	52924644	-	ko00563,ko00564,ko01100,ko04136,ko04140,ko04723,ko05130,ko05167	16.8987619	28.350838	14.5177319	0.0674011159	52.9484708	45.1586408	56.737931	0.0575820585	74.7877073	3.48703214	70.1196896	3.45816497	24.0622607	0.126676783	52.5715084	45.5710938	91.1448993	78.6311847	0.0589835418	29.1791104	18.201	18.3847	18.5415	26.9948894	0.473879676	28.5227803	18.2406445	29.097449	40.6369835
LIPID-N-0389	PE(16:0_22:4)	GP	PE	38	4	766.538683	767.546506	[M-H]-	C43H78NO8P	C00350	HMDB0008943	LMGP02010116	9546817	-	9546817	-	ko00563,ko00564,ko01100,ko04136,ko04140,ko04723,ko05130,ko05167	8.09761905	6.72106943	8.18822681	0.0199149411	29.4478221	27.9714563	24.1400985	0.0112280453	50.6563902	1.7362949	46.2407371	1.88506024	14.6478073	0.0247247344	28.4104283	30.2949219	36.9810266	32.356446	0.00988683344	21.1172414	10.4068	9.4697	9.0202	7.09292383	0.0489153691	11.238965	9.2779106	10.3538776	12.8580579
LIPID-N-0392	PE(18:0_22:4)	GP	PE	40	4	794.569983	795.577806	[M-H]-	C45H82NO8P	C00350	HMDB0009009	LMGP02011200	52924901	-	52924901	-	ko00563,ko00564,ko01100,ko04136,ko04140,ko04723,ko05130,ko05167	1.22660952	1.51111732	1.02888035	0.00416548047	7.72248378	3.16732039	2.9231133	N/A	5.63514146	0.285597353	5.08327837	0.341039852	1.98399012	0.00334795144	8.34383613	3.09009766	6.36614685	4.22155052	N/A	3.03502249	1.13701	1.30928	1.28809	2.18342998	0.0291967644	3.00870624	2.02654886	2.28129592	2.62987603
LIPID-N-0393	PE(20:4_20:0)	GP	PE	40	4	794.569983	795.577806	[M-H]-	C45H82NO8P	C00350	HMDB0009394	LMGP02010951	52924652	-	52924652	-	ko00563,ko00564,ko01100,ko04136,ko04140,ko04723,ko05130,ko05167	0.103812381	0.238911413	0.0980999519	0.00390153751	0.361421687	0.47703301	0.471641379	N/A	0.70059122	0.0603487713	0.597501455	0.0360915663	0.169845584	0.00445003541	0.288145251	0.413349609	1.13354126	0.840407666	0.00652512179	0.296103948	0.209092	0.201693	0.211481	0.225953808	0.00631349848	0.142092339	0.16389501	0.243870408	0.361646694
LIPID-N-0395	PE(20:4_22:0)	GP	PE	42	4	822.601283	823.609106	[M-H]-	C47H86NO8P	C00350	HMDB0009529	LMGP02010957	53479867	-	53479867	-	ko00563,ko00564,ko01100,ko04136,ko04140,ko04723,ko05130,ko05167	0.0567342857	0.117918595	0.0594440173	N/A	0.147617238	0.247450485	0.13813202	N/A	0.209972683	0.0702068053	0.195258972	0.119822057	0.0536732551	N/A	0.127816574	0.195689453	0.359802469	0.303092334	N/A	0.13107946	0.085989	0.0987005	0.092601	N/A	N/A	N/A	N/A	N/A	N/A
LIPID-N-0397	PE(16:0_20:5)	GP	PE	36	5	736.491732	737.499556	[M-H]-	C41H72NO8P	C00350	HMDB0008939	LMGP02011221	52924919	-	52924919	-	ko00563,ko00564,ko01100,ko04136,ko04140,ko04723,ko05130,ko05167	0.107738095	0.369714286	0.116962999	N/A	0.503143652	0.524283495	1.50404926	N/A	1.81619512	0.0267168242	1.79247333	0.0872739574	0.951445337	N/A	0.544837989	0.564363281	0.794957765	0.954738676	N/A	0.16670065	0.344486	0.388814	0.544385	0.726127764	0.0422802831	0.343719939	0.31954262	0.41695102	0.548032025
LIPID-N-0399	PE(18:1_20:4)	GP	PE	38	5	764.523033	765.530856	[M-H]-	C43H76NO8P	C00350	HMDB0009036	LMGP02011196	53479635	-	53479635	-	ko00563,ko00564,ko01100,ko04136,ko04140,ko04723,ko05130,ko05167	0.540919048	0.356681564	0.548476694	N/A	0.941723818	0.992271845	0.700310345	N/A	2.06883902	0.00328614367	1.86976722	0.00947951807	0.354387894	N/A	0.86879702	1.08326172	1.53471085	1.55687282	N/A	0.277111444	0.311524	0.354347	0.438837	0.349058477	N/A	0.60093861	0.539885655	0.662244898	0.715232438
LIPID-N-0400	PE(18:0_20:5)	GP	PE	38	5	764.523033	765.530856	[M-H]-	C43H76NO8P	C00350	HMDB0009453	LMGP02010973	52924674	-	52924902	-	ko00563,ko00564,ko01100,ko04136,ko04140,ko04723,ko05130,ko05167	0.0230397143	0.154182761	0.0631979817	N/A	0.301388323	0.26124466	0.766399015	N/A	0.750901463	0.0279801512	0.507330747	0.0190969416	0.285304509	0.0047237127	0.288102421	0.253462891	0.554119558	0.325181185	N/A	0.113635182	0.132698	0.147224	0.116368	0.487853563	N/A	0.250238458	0.244906445	0.308514286	0.238849174
LIPID-N-0401	PE(16:0_22:5)	GP	PE	38	5	764.523033	765.530856	[M-H]-	C43H76NO8P	C00350	HMDB0009005	LMGP02011201	52924902	-	52924902	-	ko00563,ko00564,ko01100,ko04136,ko04140,ko04723,ko05130,ko05167	0.813571429	0.45667518	0.896578568	N/A	1.18863763	1.12687379	1.81026601	N/A	2.90134634	0.0599003781	2.94907856	0.00352300278	0.521209389	N/A	1.1431378	1.32577148	2.23560754	2.18989547	N/A	0.898455772	0.565825	0.55059	0.555135	3.78572973	0.0245310415	2.89258245	3.53211019	4.67036735	5.17045455
LIPID-N-0402	PE(17:0_22:5)	GP	PE	39	5	778.5451	779.546506	[M-H]-	C44H78NO8P	C00350	-	-	-	-	-	-	ko00563,ko00564,ko01100,ko04136,ko04140,ko04723,ko05130,ko05167	0.0515828571	0.123483639	0.0417905815	0.00694401736	0.354320667	0.214786408	0.148627586	N/A	0.332446829	0.115721172	0.298756547	0.138415199	0.131314392	0.0707627719	0.297340782	0.12755957	0.141868746	0.111610627	0.00723982883	0.183365317	0.09558	0.0839635	0.093973	0.236349877	0.0692896866	0.112892948	0.0842593555	0.0939433673	0.156356405
LIPID-N-0403	PE(18:0_22:5)	GP	PE	40	5	792.554333	793.562156	[M-H]-	C45H80NO8P	C00350	HMDB0009586	-	53479897	-	53479897	-	ko00563,ko00564,ko01100,ko04136,ko04140,ko04723,ko05130,ko05167	0.40971619	0.844748603	0.419344546	0.00220074396	1.54167748	1.30974757	2.07031527	N/A	2.42542439	0.134376181	2.69074685	0.124825765	0.778956146	0.0101514416	1.65960894	1.34967773	1.77695906	2.16566202	N/A	0.885037481	0.596155	0.576525	0.626955	1.46008845	N/A	0.970994419	0.808659044	1.17502041	1.4352686
LIPID-N-0412	PE(20:5_18:1)	GP	PE	38	6	762.507383	763.515206	[M-H]-	C43H74NO8P	C00350	HMDB0009454	LMGP02011172	53479832	-	53479832	-	ko00563,ko00564,ko01100,ko04136,ko04140,ko04723,ko05130,ko05167	0.0458445714	0.131996808	0.0160500721	N/A	0.0524033364	0.157812621	0.389945813	N/A	0.345395122	0.0031199811	0.412836081	0.0119609824	0.147361334	N/A	0.1303054	0.220462891	0.205138402	0.184501742	N/A	0.0110921539	0.0924685	0.081808	0.076086	N/A	N/A	N/A	N/A	N/A	N/A
LIPID-N-0413	PE(22:6_16:0)	GP	PE	38	6	762.507383	763.515206	[M-H]-	C43H74NO8P	C00350	HMDB0009682	LMGP02011161	52924862	-	52924862	-	ko00563,ko00564,ko01100,ko04136,ko04140,ko04723,ko05130,ko05167	6.39847619	5.10739026	5.52224892	0.00846794792	20.5660797	20.4300971	40.6130049	0.0185246459	45.7734634	1.03586957	42.5179437	0.768969416	20.0558369	0.0695538695	21.2171322	22.9796875	35.3802469	34.8158537	0.0268005267	11.6606697	10.8129	10.154	9.89505	6.27896806	0.0304385238	5.795586	5.39573805	7.1905102	9.74328512
LIPID-N-0415	PE(22:6_18:0)	GP	PE	40	6	790.538683	791.546506	[M-H]-	C45H78NO8P	C00350	HMDB0009012	LMGP02010094	9546798	-	52924843	-	ko00563,ko00564,ko01100,ko04136,ko04140,ko04723,ko05130,ko05167	1.73818095	2.28071828	1.66957232	N/A	6.54367006	4.76363107	10.8763547	N/A	10.719122	0.165530246	9.33297769	0.245286376	4.23302038	0.0073875569	7.12577281	4.3109375	9.03495776	7.84134146	N/A	3.42186907	2.02196	2.19021	2.20936	2.67503686	0.114901921	2.84925419	1.49619543	2.84021429	3.34618802
LIPID-N-0416	PE(18:1_22:5)	GP	PE	40	6	790.538683	791.546506	[M-H]-	C45H78NO8P	C00350	-	-	-	-	52924843	-	ko00563,ko00564,ko01100,ko04136,ko04140,ko04723,ko05130,ko05167	0.356305714	0.207711093	0.418193176	N/A	0.302205746	0.3654	0.322255172	N/A	0.924725854	N/A	1.03911736	N/A	0.187950587	N/A	0.32005959	0.444925781	0.732982456	0.543259582	N/A	0.198262869	0.191655	0.169923	0.189692	0.508461916	N/A	0.482710299	0.414623701	0.807438776	0.715170455
LIPID-N-0421	PE(20:4_22:2)	GP	PE	42	6	818.569983	819.577806	[M-H]-	C47H82NO8P	C00350	HMDB0009404	LMGP02010959	52924660	-	52924660	-	ko00563,ko00564,ko01100,ko04136,ko04140,ko04723,ko05130,ko05167	0.431909524	0.576239425	0.327262854	0.00166262864	0.746793327	0.855512621	0.589103448	N/A	1.26945366	0.165889414	0.897534433	0.240891566	0.469794935	0.00913576125	0.811320298	0.918369141	0.658700455	0.973780488	N/A	0.377516242	0.400496	0.340282	0.431478	9.63213759	0.251991911	8.77118214	8.46496881	8.76112245	10.8265496
LIPID-N-0426	PE(22:6_18:1)	GP	PE	40	7	788.523033	789.530856	[M-H]-	C45H76NO8P	C00350	HMDB0009685	LMGP02011143	53479975	-	53479975	-	ko00563,ko00564,ko01100,ko04136,ko04140,ko04723,ko05130,ko05167	1.63420952	0.943719074	1.56153772	N/A	4.49607044	4.55912621	7.12605911	N/A	10.696	0.0571512287	10.1083414	0.0777705283	3.62355775	0.00754238746	4.03748603	5.27261719	7.6994152	7.84851916	0.0112868993	1.85805097	1.89213	1.90052	1.85303	1.84260442	N/A	2.60070015	1.4358316	3.27884694	2.73116736
LIPID-N-0432	PG(16:0_16:0)	GP	PG	32	0	721.509789	722.509787	[M-H]-	C38H75O10P	C00344	HMDB0010570	LMGP04010986	446440	-	460605	-	ko00564,ko01100	0.0217929524	0.0297521149	0.0176476213	N/A	0.0394102873	0.0468045631	0.0998137931	N/A	0.107276098	0.045329017	0.123507274	0.0255088044	0.0594357628	0.0122797167	0.0278498138	0.0533623047	0.0537443145	0.100991289	0.0108866359	0.0515862069	0.02031295	0.0171959	0.02368545	0.311449631	0.0549494439	0.308899036	0.0824974012	0.294234694	0.206372934
LIPID-N-0438	PG(16:0_18:1)	GP	PG	34	1	747.525439	748.525437	[M-H]-	C40H77O10P	C00344	-	LMGP04010002	5283509	-	-	-	ko00564,ko01100	0.166940952	0.431073424	0.177491591	0.149899566	1.29898981	0.296204854	0.650246305	0.0349807365	0.493114146	0.372162571	0.478757517	0.425874884	0.548617665	0.539185635	1.35524209	0.364583008	0.4078564	0.242244774	0.0626085583	0.619210395	0.2684935	0.3039325	0.2524105	1.34332187	0.213105157	0.773247083	0.408257277	0.242989796	0.375926653
LIPID-N-0446	PG(18:1_18:1)	GP	PG	36	2	773.541089	774.541087	[M-H]-	C42H79O10P	C00344	-	LMGP04010033	-	-	460605	-	ko00564,ko01100	0.602257143	0.358886672	0.608039404	1.98616243	1.81798888	0.577621359	0.811847291	1.30517469	0.224112195	0.898742911	0.24842774	0.967265987	5.16856084	5.22003035	1.64281192	0.543911133	0.340133203	0.0814817073	2.18443055	1.67187906	0.75829	0.727175	0.741595	N/A	N/A	N/A	N/A	N/A	N/A
LIPID-N-0447	PG(18:0_18:2)	GP	PG	36	2	773.541089	774.541087	[M-H]-	C42H79O10P	C00344	HMDB0010605	LMGP04010982	52927245	-	-	-	ko00564,ko01100	0.074837619	0.10482921	0.0759062951	0.018549597	0.247745134	0.0800124272	0.250164532	0.0101430595	0.235652683	0.0817300567	0.227340446	0.0303587581	0.105683755	N/A	0.243793296	0.10496582	0.287121507	0.109694251	0.0288006583	0.0547601199	0.05251	0.061688	0.04969905	1.29592138	0.0309814459	0.557960426	0.262477651	0.388422959	0.343661157
LIPID-N-0449	PG(20:1_18:1)	GP	PG	38	2	801.572389	802.572387	[M-H]-	C44H83O10P	C00344	-	LMGP04010540	52926805	-	-	-	ko00564,ko01100	1.33747143	2.46189146	1.45094666	0.0240860508	3.07216867	4.1441165	2.02786207	0.0110659112	4.63703415	2.1773724	4.23546072	2.11572753	2.49522545	0.0643737987	3.07553073	3.86749023	2.64653021	3.91054878	0.0214337722	2.72841079	1.74756	1.655845	1.727285	4.49802457	0.164773003	3.05136479	3.11192827	4.06498469	4.30964876
LIPID-N-0453	PG(18:2_18:2)	GP	PG	36	4	769.509789	770.509787	[M-H]-	C42H75O10P	C00344	HMDB0010650	LMGP04010956	52927219	-	460605	-	ko00564,ko01100	0.161499048	0.213158819	0.159772225	0.00519965902	0.524105653	0.0638330097	0.192723153	0.00582422096	0.152738537	0.0145822306	0.173383123	0.0118076923	0.103206918	0.00715457764	0.409941341	0.0687612305	0.207048083	0.0855675087	0.00886932192	0.146323838	0.067736	0.067833	0.063086	0.303628993	N/A	0.272734652	0.0290330042	0.030477551	0.0832789256
LIPID-N-0455	PG(18:0_20:4)	GP	PG	38	4	797.541089	798.541087	[M-H]-	C44H79O10P	C00344	HMDB0010610	LMGP04010039	24779553	-	460605	-	ko00564,ko01100	0.0216441429	0.0472968077	0.0278162422	N/A	0.210209453	0.0406303883	0.105459113	N/A	0.0673389268	0.00895662571	0.098613967	0.0227019462	0.0781025324	0.00407283257	0.1415	0.0820579102	0.12548473	0.0861106272	N/A	0.0443430285	0.03013515	0.0318051	0.0264132	N/A	N/A	N/A	N/A	N/A	N/A
LIPID-N-0457	PG(18:2_18:3)	GP	PG	36	5	767.494139	768.494137	[M-H]-	C42H73O10P	C00344	HMDB0010651	LMGP04010351	52926616	-	-	-	ko00564,ko01100	0.0045786381	0.0166220271	0.00534392119	0.093032858	0.0236662651	0.0136247573	0.0383597044	0.489635505	N/A	0.0577330813	N/A	0.0501269694	0.00588636195	0.862367223	0.0331320298	0.0164347656	0.00183361274	N/A	0.240646478	0.0443701149	0.0343001	0.026441	0.0368741	0.083390172	0.174677452	0.0325326738	0.00920337838	N/A	0.0100344008
LIPID-N-0463	PG(18:1_22:5)	GP	PG	40	6	821.541089	822.541087	[M-H]-	C46H79O10P	C00344	-	-	-	-	-	-	ko00564,ko01100	0.0332108571	0.0277292099	0.0228805382	0.0935697458	0.104392956	0.0122782524	0.0251741379	0.041391407	0.00148586341	0.0395030246	0.00371456838	0.0330823911	0.0823823348	0.198851796	0.100407821	0.0255029297	0.0147091618	0.00147586237	0.166954575	0.0641944028	0.02460465	0.0267462	0.02835215	0.412780344	0.22706269	0.170218671	N/A	0.036027449	N/A
LIPID-N-0469	PI(16:0_18:0)	GP	PI	34	0	837.557134	838.557132	[M-H]-	C43H83O13P	C01194	HMDB0009781	LMGP06010878	52928331	182509-29-1	-	-	ko00562,ko00563,ko00564,ko01100,ko04070,ko04136,ko04140,ko05132,ko05152	0.29890381	0.346276137	0.413550216	0.186942343	1.15663577	1.28045631	0.457448276	0.10371577	0.200973659	0.366827977	0.267480116	0.266061168	0.718011118	0.525948407	0.986862197	0.805619141	0.229261858	0.293783972	0.16081896	0.3398001	0.412437	0.47394	0.392693	0.912353808	0.682072801	0.479016743	0.272172557	N/A	0.284522727
LIPID-N-0471	PI(18:0_18:0)	GP	PI	36	0	865.588434	866.588432	[M-H]-	C45H87O13P	C01194	HMDB0009808	LMGP06010008	42607490	-	-	-	ko00562,ko00563,ko00564,ko01100,ko04070,ko04136,ko04140,ko05132,ko05152	0.126388571	0.11298324	0.117318116	0.0362943583	0.217712697	0.164405825	0.245700985	N/A	0.0654677073	0.160649338	0.165052376	0.219219648	0.465266831	0.28549823	0.263283985	0.156608398	0.12214165	0.0757710801	0.0642828176	0.111318841	0.0765725	0.123714	0.083749	0.659484029	0.47251365	0.409536783	0.401475052	0.169070918	0.129737603
LIPID-N-0475	PI(16:0_16:1)	GP	PI	32	1	807.510184	808.510182	[M-H]-	C41H77O13P	C01194	HMDB0009779	LMGP06010881	52928334	-	-	-	ko00562,ko00563,ko00564,ko01100,ko04070,ko04136,ko04140,ko05132,ko05152	0.16882	0.201245012	0.205765497	N/A	0.320785913	0.340124272	0.676832512	N/A	0.351051707	0.256323251	0.349319108	0.300407785	0.562921557	0.396578655	0.298560521	0.488207031	0.175833658	0.309534843	N/A	0.211223388	0.258635	0.143407	0.246586	0.636594595	0.322965622	1.6302689	0.54737526	0.805857143	0.554886364
LIPID-N-0478	PI(16:0_18:1)	GP	PI	34	1	835.541484	836.541482	[M-H]-	C43H81O13P	C01194	HMDB0009782	LMGP06010001	53480051	-	-	-	ko00562,ko00563,ko00564,ko01100,ko04070,ko04136,ko04140,ko05132,ko05152	4.77871429	5.1496249	4.35666506	3.65857409	12.1981464	10.3353398	5.72975369	0.879516525	3.89477073	5.11011342	4.45677983	4.87052827	10.3504632	8.82023268	15.0832402	10.9991211	3.35825861	3.49162021	2.36966425	4.33966017	5.9086	5.7337	4.64155	8.19538084	8.22588473	12.0722476	4.81905405	2.28305102	1.92257231
LIPID-N-0479	PI(18:0_17:1)	GP	PI	35	1	849.549308	850.557132	[M-H]-	C44H83O13P	C01194	-	LMGP06010281	52927734	-	-	-	ko00562,ko00563,ko00564,ko01100,ko04070,ko04136,ko04140,ko05132,ko05152	0.163189524	0.380201117	0.170537242	N/A	0.382839666	0.364970874	0.123328079	N/A	0.360614634	0.423482042	0.301076625	0.612016682	0.246621371	N/A	0.272126629	0.472302734	0.181679012	0.274771777	0.0994957209	0.142686657	0.36098	0.276057	0.267149	N/A	N/A	N/A	N/A	N/A	N/A
LIPID-N-0480	PI(17:0_18:1)	GP	PI	35	1	849.549308	850.557132	[M-H]-	C44H83O13P	C01194	-	LMGP06010295	52927748	-	-	-	ko00562,ko00563,ko00564,ko01100,ko04070,ko04136,ko04140,ko05132,ko05152	1.32395238	1.76537909	1.62810187	N/A	1.05093605	1.96650485	0.174818719	N/A	1.19261463	0.204988658	1.23775946	0.481699722	1.08565781	0.144611027	1.70538175	1.99285156	0.682124756	1.93905923	N/A	0.478507746	0.73866	1.14225	1.15319	3.39709091	0.219692619	3.43501776	3.57722453	4.61956122	3.11455579
LIPID-N-0482	PI(18:0_18:1)	GP	PI	36	1	863.572784	864.572782	[M-H]-	C45H85O13P	C01194	-	LMGP06010957	52928410	-	-	-	ko00562,ko00563,ko00564,ko01100,ko04070,ko04136,ko04140,ko05132,ko05152	3.2719619	2.52517159	3.76430562	1.52250465	6.44064875	4.26941748	7.18211823	0.580859301	4.09621463	3.24691871	4.54393792	4.25616311	14.0924027	7.08780981	6.98932961	5.31929687	3.91282651	2.47186411	1.37381172	2.51196402	2.99946	2.76424	2.60936	16.6909091	13.6464105	12.0659564	7.9993763	3.7430102	3.57066116
LIPID-N-0490	PI(18:2_16:0)	GP	PI	34	2	833.525834	834.525832	[M-H]-	C43H79O13P	C01194	HMDB0009846	LMGP06010847	52928300	-	-	-	ko00562,ko00563,ko00564,ko01100,ko04070,ko04136,ko04140,ko05132,ko05152	1.15151429	2.47307263	1.1280346	0.613273404	3.9691937	4.89370874	4.90869951	0.107954674	1.95896585	2.16706994	2.2843259	2.4097683	1.85707227	1.86827516	4.81035382	3.59609375	2.19181287	1.77045296	0.19718894	1.50294853	1.71883	1.59312	1.41098	6.50117936	4.42390293	5.24627093	3.24785863	3.9024898	3.09595041
LIPID-N-0495	PI(18:0_18:2)	GP	PI	36	2	861.557134	862.557132	[M-H]-	C45H83O13P	C01194	HMDB0009809	LMGP06010956	52928409	-	-	-	ko00562,ko00563,ko00564,ko01100,ko04070,ko04136,ko04140,ko05132,ko05152	15.9649524	15.639186	16.8609322	1.23088655	40.6465246	37.9446602	40.3455172	0.190315392	25.9672195	13.6219282	27.3035887	17.9435589	26.0420012	7.42220536	41.6918063	38.7433594	21.025731	21.0885017	0.811639236	19.729935	17.5511	16.7655	16.7832	25.8153317	13.5233569	18.0606799	17.604262	10.6372449	12.5112603
LIPID-N-0496	PI(18:1_18:1)	GP	PI	36	2	861.557134	862.557132	[M-H]-	C45H83O13P	C01194	-	-	-	-	-	-	ko00562,ko00563,ko00564,ko01100,ko04070,ko04136,ko04140,ko05132,ko05152	1.24694286	1.31780527	0.962883229	0.389988841	4.36571826	2.39958252	1.06558621	0.373642115	0.96888878	1.69334594	1.03555771	1.36930491	3.22592341	0.650799191	4.26342644	1.95681641	1.11379467	0.844431185	0.460892034	1.52729135	1.23502	0.945025	0.99604	3.16701229	1.66510111	2.78654997	1.63545738	0.835760204	0.862778926
LIPID-N-0508	PI(18:1_18:2)	GP	PI	36	3	859.541484	860.541482	[M-H]-	C45H81O13P	C01194	HMDB0009838	LMGP06010931	52928384	-	-	-	ko00562,ko00563,ko00564,ko01100,ko04070,ko04136,ko04140,ko05132,ko05152	0.465997143	0.578724661	0.407524267	N/A	1.53413346	1.42123301	0.880133005	N/A	0.669198049	0.599379962	0.816756547	0.433875811	0.949363805	0.108540212	1.34959963	1.33821289	0.803879142	0.635893728	0.161620803	0.698210895	0.45647	0.601765	0.584105	3.25942998	0.649433771	1.91198376	1.19013514	2.03021429	1.20445248
LIPID-N-0509	PI(16:0_20:3)	GP	PI	36	3	859.541484	860.541482	[M-H]-	C45H81O13P	C01194	HMDB0009788	LMGP06010875	52928328	-	-	-	ko00562,ko00563,ko00564,ko01100,ko04070,ko04136,ko04140,ko05132,ko05152	0.0794471429	0.616194733	0.167405094	0.070983881	0.572791474	0.168260194	0.655896552	N/A	0.14887122	0.272708885	0.184975752	0.316	0.324332304	0.55447648	0.710044693	0.317443359	0.0913612736	0.121521777	N/A	0.229643178	0.153831	0.18349	0.129545	2.25493857	0.922704752	2.40385591	0.395435551	0.495463265	0.482508264
LIPID-N-0512	PI(18:1_19:2)	GP	PI	37	3	873.549308	874.557132	[M-H]-	C46H83O13P	C01194	-	-	-	-	-	-	ko00562,ko00563,ko00564,ko01100,ko04070,ko04136,ko04140,ko05132,ko05152	0.625495238	0.839329609	0.436176838	N/A	0.627540315	0.93592233	0.574906404	N/A	1.66148293	0.0797251418	1.93897187	0.0924682113	0.956831377	N/A	0.764368715	1.21951172	0.723755686	1.87726481	N/A	0.387226387	0.756505	0.722395	0.655655	0.724167076	N/A	1.35475393	0.871694387	1.7139898	1.57985537
LIPID-N-0514	PI(20:3_18:0)	GP	PI	38	3	887.572784	888.572782	[M-H]-	C47H85O13P	C01194	HMDB0009880	LMGP06010568	53480094	-	-	-	ko00562,ko00563,ko00564,ko01100,ko04070,ko04136,ko04140,ko05132,ko05152	1.35364762	5.12370311	1.32726574	0.223533788	4.95073216	2.87664078	5.8291133	N/A	3.01670244	2.26098299	3.69918526	2.18910102	4.75762817	3.46514922	5.24629423	2.58625	2.54435348	1.44862369	0.370998025	2.52866567	1.90704	1.59601	1.8073	22.4699754	7.01147624	13.0591578	5.29740125	5.19928571	2.90352273
LIPID-N-0515	PI(18:1_20:2)	GP	PI	38	3	887.572784	888.572782	[M-H]-	C47H85O13P	C01194	-	LMGP06010302	52927755	-	-	-	ko00562,ko00563,ko00564,ko01100,ko04070,ko04136,ko04140,ko05132,ko05152	0.0613804762	N/A	0.056584815	N/A	0.191065802	0.142180583	0.127976355	N/A	0.175037073	0.0643417769	0.104977692	0.139776645	0.37629895	N/A	0.181777467	0.107334961	0.0817777778	0.057256446	N/A	0.0862633683	0.0888815	0.0797075	0.0844535	N/A	N/A	N/A	N/A	N/A	N/A
LIPID-N-0522	PI(16:0_20:4)	GP	PI	36	4	857.525834	858.525832	[M-H]-	C45H79O13P	C01194	HMDB0009789	LMGP06010958	52928411	88587-97-7	-	-	ko00562,ko00563,ko00564,ko01100,ko04070,ko04136,ko04140,ko05132,ko05152	0.67347619	1.41392658	0.765353196	0.320419095	3.12522706	2.45023301	2.26683744	N/A	1.16912195	1.52305293	1.49055286	0.962882298	1.36411365	0.758750632	3.77951583	2.74421875	1.24938272	1.07597561	0.163511521	1.23384308	0.881325	0.9953	0.912875	4.75060442	2.29830131	6.63642821	2.66051975	2.60692857	2.4817562
LIPID-N-0523	PI(17:0_20.4)	GP	PI	37	4	871.53424	872.541482	[M-H]-	C46H81O13P	C01194	-	LMGP06010004	9547141	-	-	-	ko00562,ko00563,ko00564,ko01100,ko04070,ko04136,ko04140,ko05132,ko05152	0.317287619	0.381765363	0.451035079	N/A	2.75835032	0.662083495	0.857133005	N/A	0.254636098	0.135411153	0.597967022	0.218696942	0.547388511	0.15948609	2.52944134	0.680271484	0.556163743	0.461756098	N/A	0.498633683	0.298374	0.404954	0.309619	1.02830467	0.17023458	1.29926941	0.490456341	0.30447551	0.35853719
LIPID-N-0524	PI(18:0_20:4)	GP	PI	38	4	885.557134	886.557132	[M-H]-	C47H83O13P	C01194	HMDB0009815	LMGP06010010	42607491	206059-96-3	-	-	ko00562,ko00563,ko00564,ko01100,ko04070,ko04136,ko04140,ko05132,ko05152	33.6237143	60.167917	34.1454109	3.00851829	140.329008	98.8368932	84.0916256	0.203469311	85.2232195	52.705293	81.414743	54.7102873	60.1733169	20.2744562	151.523277	104.220703	82.2787524	79.7862369	2.77723502	80.7496252	46.6038	45.3514	47.6231	104.648649	29.492821	94.6412988	77.9932432	80.7193878	68.8378099
LIPID-N-0529	PI(18:0_22:4)	GP	PI	40	4	913.588434	914.588432	[M-H]-	C49H87O13P	C01194	HMDB0009817	LMGP06010853	53480065	-	-	-	ko00562,ko00563,ko00564,ko01100,ko04070,ko04136,ko04140,ko05132,ko05152	0.438293333	1.08209896	0.566895723	N/A	2.41499537	1.50187379	1.14159606	N/A	1.31073171	0.801909263	1.14110572	0.907909175	1.01807288	0.280687911	2.30512104	1.20886719	1.18011046	0.585858885	N/A	1.50222889	0.72867	0.657025	0.67121	2.63787715	0.894327604	2.39420599	1.67064449	1.20755102	1.25838843
LIPID-N-0538	PI(20:4_18:1)	GP	PI	38	5	883.541484	884.541482	[M-H]-	C47H81O13P	C01194	HMDB0009895	LMGP06010599	53480102	-	-	-	ko00562,ko00563,ko00564,ko01100,ko04070,ko04136,ko04140,ko05132,ko05152	0.211310476	0.563238627	0.28986641	N/A	1.11617238	0.603417476	0.561157635	N/A	0.403609756	0.635361059	0.432483026	0.435453197	0.485098209	N/A	1.34247672	0.446740234	0.559354126	0.61078223	N/A	0.683008496	0.23223	0.392501	0.282824	1.64696806	0.447257836	1.92093354	1.3677131	1.71257143	1.42140496
LIPID-N-0544	PI(18:0_22:5)	GP	PI	40	5	911.572784	912.572782	[M-H]-	C49H85O13P	C01194	-	-	-	-	-	-	ko00562,ko00563,ko00564,ko01100,ko04070,ko04136,ko04140,ko05132,ko05152	0.219719048	0.490453312	0.164047093	N/A	0.922884152	0.750829126	0.898187192	N/A	0.925330732	0.427863894	0.87099321	0.431058387	0.666862261	0.264412747	0.880810056	1.18819336	0.631897336	0.343308362	N/A	0.551554223	0.318321	0.334626	0.510505	1.03924324	0.311964611	1.08271943	0.741169439	0.42370102	0.499803719
LIPID-N-0551	PI(18:0_22:6)	GP	PI	40	6	909.557134	910.557132	[M-H]-	C49H83O13P	C01194	HMDB0009821	LMGP06010012	52927465	-	-	-	ko00562,ko00563,ko00564,ko01100,ko04070,ko04136,ko04140,ko05132,ko05152	0.249157143	0.153260176	0.191004325	N/A	0.376639481	0.403448544	0.87744335	N/A	0.491082927	0.0689330813	0.353540252	0.0818587581	0.588919086	N/A	0.38373743	0.496802734	0.305207277	0.243705575	N/A	0.372978511	0.203332	0.132833	0.154995	1.03584275	0.313287159	0.779589041	0.415559252	0.589719388	0.420127066
LIPID-N-0560	PS(16:0_16:0)	GP	PS	32	0	734.497211	735.505036	[M-H]-	C38H74NO10P	C02737	HMDB0000614	LMGP03010029	9547090	40290-42-4	-	-	ko00260,ko00564,ko01100,ko04148,ko05140,ko05146,ko05322	1.04845714	1.27940942	1.50949543	0.918524489	2.88835959	3.33770874	2.90372414	0.427288008	5.27121951	2.35213611	4.33181377	1.77047266	1.69791229	0.918598887	4.57579143	5.5859375	4.06462638	2.69979094	1.5762607	2.67772114	1.73081	1.54719	1.21468	1.28501229	0.346589484	1.61164891	1.60698545	1.75617347	2.04554752
LIPID-N-0561	PS(18:0_16:0)	GP	PS	34	0	762.528511	763.536336	[M-H]-	C40H78NO10P	C02737	HMDB0012376	LMGP03010888	52925997	-	-	-	ko00260,ko00564,ko01100,ko04148,ko05140,ko05146,ko05322	9.22433333	12.957063	9.33541567	14.19938	19.6151993	26.135534	21.102266	1.43837583	34.4873171	31.3486767	31.1382153	21.2290083	15.154231	20.307132	20.9489758	34.5771484	30.182976	21.6696864	15.8057933	24.2352824	10.7023	12.74455	9.2044	14.9456511	8.13114257	20.4127854	26.9819127	19.3258163	21.7177686
LIPID-N-0563	PS(18:0_18:0)	GP	PS	36	0	790.559811	791.567636	[M-H]-	C42H82NO10P	C02737	HMDB0012378	LMGP03010036	9547096	-	-	-	ko00260,ko00564,ko01100,ko04148,ko05140,ko05146,ko05322	10.9755238	18.122905	8.53133109	0.170676999	33.8567192	17.8063107	47.2453202	0.149431539	44.2314146	2.88708885	35.4642095	2.10797034	23.7292156	0.174762772	37.2513966	26.0705078	36.74295	24.4275261	0.286236998	18.6842579	11.4043	11.3184	10.7652	N/A	N/A	N/A	N/A	N/A	N/A
LIPID-N-0564	PS(18:1_14:0)	GP	PS	32	1	732.481561	733.489386	[M-H]-	C38H72NO10P	C02737	HMDB0012385	LMGP03010882	52925991	-	-	-	ko00260,ko00564,ko01100,ko04148,ko05140,ko05146,ko05322	0.598771429	0.770742219	0.798068236	N/A	2.53645968	2.26605825	2.63125123	N/A	4.86684878	4.63875236	4.38374394	3.27981464	2.77264978	2.75461811	2.55198324	3.80381836	3.01598441	1.81574913	N/A	2.17327336	0.978015	1.452715	0.96962	N/A	N/A	N/A	N/A	N/A	N/A
LIPID-N-0567	PS(16:0_18:1)	GP	PS	34	1	760.512861	761.520686	[M-H]-	C40H76NO10P	C02737	HMDB0012357	LMGP03010007	5283499	-	-	-	ko00260,ko00564,ko01100,ko04148,ko05140,ko05146,ko05322	6.63214286	9.89832402	7.47337818	1.82701798	25.7801668	12.5871845	11.7106404	N/A	23.8981463	10.4003781	18.371096	8.20904541	10.2348363	2.87457764	27.991527	19.5871094	17.3380767	12.8544425	1.05125741	12.9318341	6.80855	6.7815	6.31585	N/A	N/A	N/A	N/A	N/A	N/A
LIPID-N-0568	PS(18:0_16:1)	GP	PS	34	1	760.512861	761.520686	[M-H]-	C40H76NO10P	C02737	HMDB0012377	LMGP03010887	52925996	-	-	-	ko00260,ko00564,ko01100,ko04148,ko05140,ko05146,ko05322	0.944804762	0.514700718	0.700730418	N/A	2.05456905	1.78145631	1.55408374	N/A	2.46116098	1.07468809	1.87586809	1.04777572	1.51511427	0.313420334	4.93739292	2.96017578	1.73736842	0.928074913	0.350341014	1.58184908	1.0582	0.851855	0.72056	N/A	N/A	N/A	N/A	N/A	N/A
LIPID-N-0570	PS(18:0_18:1)	GP	PS	36	1	788.544161	789.551986	[M-H]-	C42H80NO10P	C02737	HMDB0010163	LMGP03010025	59720717	124262-93-7	59720717	-	ko00260,ko00564,ko01100,ko04148,ko05140,ko05146,ko05322	50.1247619	141.867518	52.295531	5.57349039	170.509731	104.171845	72.862069	1.41266289	129.020488	159.251418	108.825412	114.081557	107.381099	15.3815883	192.557728	131.295898	127.435348	75.5550523	5.75131007	105.363318	55.664	57.407	48.7632	214.256511	25.4364004	219.845764	121.661123	118.12449	139.244318
LIPID-N-0576	PS(18:0_17:2)	GP	PS	35	2	772.512861	773.520686	[M-H]-	C41H76NO10P	C02737	-	LMGP03010314	52925424	-	-	-	ko00260,ko00564,ko01100,ko04148,ko05140,ko05146,ko05322	4.9982381	4.68517159	5.59783758	0.304560446	14.4037998	9.14341748	15.686798	N/A	19.7087805	2.08434783	14.9233754	2.0770899	15.3545398	N/A	14.3307263	10.9388672	10.6879142	9.11968641	0.168392363	7.44807596	6.8036	6.7993	5.8645	N/A	N/A	N/A	N/A	N/A	N/A
LIPID-N-0577	PS(18:0_18:2)	GP	PS	36	2	786.528511	787.536336	[M-H]-	C42H78NO10P	C02737	HMDB0012380	LMGP03010031	9547091	132014-81-4	-	-	ko00260,ko00564,ko01100,ko04148,ko05140,ko05146,ko05322	22.4567619	35.2565044	20.4636233	2.25884687	62.9849861	61.1891262	87.2527094	0.295853636	81.3131707	43.6986767	62.3084384	30.6056534	33.5987647	1.25611533	67.7947858	85.5167969	62.7833658	52.2498258	0.864107966	46.5881059	30.6894	31.5378	24.7112	56.64914	4.23822042	51.6803653	54.8596674	45.0997959	49.743595
LIPID-N-0580	PS(18:1_22:1)	GP	PS	40	2	842.606761	843.614586	[M-H]-	C46H86NO10P	C02737	HMDB0112417	LMGP03010337	52926062	-	-	-	ko00260,ko00564,ko01100,ko04148,ko05140,ko05146,ko05322	0.663038095	0.731840383	0.374170111	N/A	1.31850788	0.572528155	0.228350739	N/A	0.423707317	1.31847826	0.543774976	0.68328823	0.814521309	N/A	1.45445065	0.580339844	0.508106563	0.402094077	N/A	0.73930035	0.265226	0.25467	0.33378	N/A	N/A	N/A	N/A	N/A	N/A
LIPID-N-0584	PS(18:0_20:3)	GP	PS	38	3	812.544161	813.551986	[M-H]-	C44H80NO10P	C02737	HMDB0012382	LMGP03010885	52925994	-	-	-	ko00260,ko00564,ko01100,ko04148,ko05140,ko05146,ko05322	27.0718095	29.3682362	29.5613647	6.02933664	66.2157553	72.4415534	76.2921182	0.294229462	90.574439	68.2041588	78.5443259	54.5649676	50.897097	10.3296409	84.5310987	93.8917969	77.9181287	56.5240418	1.4882291	62.2538731	32.0642	31.4724	27.9286	61.5149877	11.9216886	61.3236936	52.9573805	66.6846939	71.3419421
LIPID-N-0586	PS(18:0_22:3)	GP	PS	40	3	840.575461	841.583286	[M-H]-	C46H84NO10P	C02737	-	-	-	-	-	-	ko00260,ko00564,ko01100,ko04148,ko05140,ko05146,ko05322	1.77247143	1.33492418	1.63150889	0.197371978	5.53267841	3.90831068	1.67660099	N/A	6.30446829	2.74902647	4.24166828	3.52430028	2.06477455	N/A	5.46409683	4.81074219	3.80634178	3.67825784	0.109530612	4.93535232	1.71914	1.506575	1.39743	N/A	N/A	N/A	N/A	N/A	N/A
LIPID-N-0587	PS(16:0_20:4)	GP	PS	36	4	782.497211	783.505036	[M-H]-	C42H74NO10P	C02737	HMDB0012361	LMGP03010038	24779544	-	-	-	ko00260,ko00564,ko01100,ko04148,ko05140,ko05146,ko05322	0.326700952	0.961907422	0.677914464	N/A	1.59088044	1.14808738	1.92679803	N/A	2.11766829	1.87862004	1.43053346	1.53731233	1.04968499	N/A	0.87033892	1.26302734	1.30932424	0.756623693	N/A	1.22016492	0.71358	0.71797	1.007465	2.51304177	0.33669363	1.6691172	3.24975052	2.32985714	2.13927686
LIPID-N-0588	PS(17:0_20:4)	GP	PS	37	4	796.512861	797.520686	[M-H]-	C43H76NO10P	C02737	-	LMGP03010003	5283501	-	-	-	ko00260,ko00564,ko01100,ko04148,ko05140,ko05146,ko05322	0.388474286	0.466119713	0.43391062	N/A	0.998016682	N/A	1.25230542	N/A	1.52379512	N/A	0.882277401	N/A	0.491263743	N/A	1.05734637	N/A	1.02270955	0.622763066	N/A	0.43601999	0.306684	0.446542	0.29676	6.11936118	N/A	7.66808727	4.57295218	7.55357143	7.37980372
LIPID-N-0589	PS(18:0_20:4)	GP	PS	38	4	810.528511	811.536336	[M-H]-	C44H78NO10P	C02737	HMDB0012383	LMGP03010039	24779545	132014-80-3	-	-	ko00260,ko00564,ko01100,ko04148,ko05140,ko05146,ko05322	137.609048	153.931365	135.789524	5.03489151	270.55607	395.137864	359.069951	1.18030217	591.332683	278.628544	519.976722	197.427247	276.504015	13.6084977	324.607076	529.726562	417.031839	388.087108	3.57187623	328.509745	196.624	202.328	188.109	143.39312	19.2018706	98.4261796	148.404886	168.869388	156.456612
LIPID-N-0591	PS(22:4_18:0)	GP	PS	40	4	838.559811	839.567636	[M-H]-	C46H82NO10P	C02737	HMDB0112793	LMGP03010798	52925908	-	460605	-	ko00260,ko00564,ko01100,ko04148,ko05140,ko05146,ko05322	4.44988571	5.74528332	5.49048534	0.904866708	14.7892493	14.1259223	5.24369458	N/A	20.5498537	13.5958412	18.0320078	9.99582947	7.38610253	1.97836115	15.0013035	17.4966797	14.7868096	11.784669	0.72034233	13.8374313	6.597	6.71405	5.2589	12.3048157	3.23241658	21.3917808	31.1049896	21.567551	23.2130165
LIPID-N-0593	PS(18:0_20:5)	GP	PS	38	5	808.512861	809.520686	[M-H]-	C44H76NO10P	C02737	HMDB0112378	LMGP03010884	52925993	-	-	-	ko00260,ko00564,ko01100,ko04148,ko05140,ko05146,ko05322	1.20870476	3.0350838	1.10319077	N/A	5.2213531	4.18291262	14.6611823	N/A	14.9475122	4.6931569	10.6533463	3.64037071	5.09670167	1.28291351	4.83128492	6.24386719	5.04098765	5.84243902	N/A	2.66604698	3.4027	4.10526	2.97252	N/A	N/A	N/A	N/A	N/A	N/A
LIPID-N-0595	PS(18:0_22:5)	GP	PS	40	5	836.544161	837.551986	[M-H]-	C46H80NO10P	C02737	HMDB0010166	-	53480355	-	-	-	ko00260,ko00564,ko01100,ko04148,ko05140,ko05146,ko05322	31.8582857	43.2651237	32.9391639	0.601651581	96.5977757	116.061165	126.100493	0.319069877	220.620488	82.0850662	185.740058	61.7382762	107.913527	5.96145675	119.327747	168.758789	128.140351	107.285714	0.510612245	111.595202	56.8905	60.3915	54.544	45.7869287	6.59029323	56.7275495	87.7141372	81.8341837	79.4039256
LIPID-N-0596	PS(16:0_22:6)	GP	PS	38	6	806.497211	807.505036	[M-H]-	C44H74NO10P	C02737	HMDB0012362	LMGP03010043	46891805	-	-	-	ko00260,ko00564,ko01100,ko04148,ko05140,ko05146,ko05322	1.08708095	1.36874701	0.697539644	N/A	3.23295644	2.71851456	5.08128079	0.156205855	5.64171707	3.81731569	3.89260912	1.52231696	2.99303274	N/A	2.8259311	3.14018555	3.26385965	4.0712892	0.185101382	2.91050475	2.05188	2.59416	1.48331	3.53316953	0.658326593	3.59218671	6.84371102	5.57459184	5.20666322
LIPID-N-0598	PS(18:0_22:6)	GP	PS	40	6	834.528511	835.536336	[M-H]-	C46H78NO10P	C02737	HMDB0010167	LMGP03010040	24779546	-	59720717	-	ko00260,ko00564,ko01100,ko04148,ko05140,ko05146,ko05322	105.400476	93.1109338	113.901009	5.19533788	241.596849	315.904854	607.719212	1.04375826	728.612683	181.165406	602.673133	124.76367	320.242125	14.0366211	294.165736	457.582031	450.414555	444.878049	3.45166557	273.75912	190.506	174.8065	160.191	182.965111	22.3164813	261.353628	306.492723	281.128571	267.53719
LIPID-N-0599	PS(18:1_22:6)	GP	PS	40	7	832.512861	833.520686	[M-H]-	C46H76NO10P	C02737	HMDB0012395	LMGP03010045	52925155	-	52925155	-	ko00260,ko00564,ko01100,ko04148,ko05140,ko05146,ko05322	1.06802857	1.17351955	1.31501682	N/A	2.68613531	2.92003883	2.17213793	N/A	4.66852683	0.756389414	4.25726479	1.00568119	3.64854849	N/A	1.91309125	1.75750977	2.48096166	3.01059233	0.242819618	1.50801099	1.47847	1.72854	1.36686	3.59296314	N/A	6.59533232	6.97401247	9.16469388	7.85692149
LIPID-N-0601	CerP(d18:1/14:0)	SP	CerP	32	1	588.439302	589.447126	[M-H]-	C32H64NO6P	C02960	-	LMSP02050013	70698983	-	-	-	ko00600,ko01100	0.315428571	0.357459697	0.294449784	1.37819591	1.14253939	1.08353398	1.35739901	0.793829084	1.63531707	0.960746692	1.41964113	0.858424467	1.0036504	2.49172484	1.49972998	1.61043945	1.381436	1.05479094	1.01133641	0.663698151	0.84897	0.53691	0.85766	N/A	N/A	N/A	N/A	N/A	N/A
LIPID-N-0603	CerP(d18:1/18:0)	SP	CerP	36	1	644.501902	645.509726	[M-H]-	C36H72NO6P	C02960	HMDB0010701	LMSP02050004	5283583	128543-23-7	-	-	ko00600,ko01100	0.661085714	0.241478851	0.408149928	0.461456913	4.43915663	0.773718447	0.737689655	N/A	1.43220488	0.341611531	0.987652764	0.560115848	1.83293391	1.81549823	3.11323091	1.55709961	1.18593892	0.914921603	0.689631336	0.832078961	0.8174	0.46915	0.811245	N/A	N/A	N/A	N/A	N/A	N/A
LIPID-N-0608	CerP(d18:1/16:1)	SP	CerP	34	2	614.454975	615.462776	[M-H]-	C34H66NO6P	C02960	-	-	-	-	-	-	ko00600,ko01100	0.982666667	0.147505188	0.836064392	4.53605084	2.59979611	1.43009709	1.25017734	0.583016997	2.6899122	1.35274102	4.35036857	1.21506951	1.01426807	3.24754679	2.28788641	1.72485352	4.03745939	1.73078397	1.72422646	1.37858071	0.892445	1.352265	1.4297	N/A	20.0040445	N/A	0.724204782	N/A	N/A
LIPID-N-0609	CerP(d18:1/18:1)	SP	CerP	36	2	642.486275	643.494076	[M-H]-	C36H70NO6P	C02960	-	-	-	-	-	-	ko00600,ko01100	61.4052381	17.3751796	51.5891398	131.16553	157.115848	106.675728	63.7832512	12.1777148	84.3429268	56.4258034	64.8612997	45.5057461	59.9419395	260.644917	151.302607	115.349609	85.7147498	75.2621951	68.477946	57.3593203	52.196	50.883	47.0025	N/A	N/A	N/A	N/A	N/A	N/A
LIPID-N-0611	CerP(d18:1/18:2)	SP	CerP	36	3	640.470575	641.478426	[M-H]-	C36H68NO6P	C02960	-	-	-	-	-	-	ko00600,ko01100	0.558085714	0.181482841	0.713253244	1.69241166	1.30356812	1.37343689	1.41850739	0.535552408	1.5666439	0.925515123	1.35805044	0.685417053	0.75429895	2.17040465	1.34565177	1.42091797	1.87664717	1.09587979	0.721481238	1.03852574	0.783045	0.543175	0.744785	N/A	N/A	N/A	N/A	N/A	N/A
LIPID-N-0613	CerP(d18:1/20:3)	SP	CerP	38	4	666.486275	667.494076	[M-H]-	C38H70NO6P	C02960	-	-	-	-	-	-	ko00600,ko01100	3.44969048	5.38036712	3.44444978	5.88183509	4.65898981	6.78194175	3.69465517	4.59262512	5.52078049	3.65953686	5.60106693	4.46809082	4.34623224	4.80890238	6.99110801	5.03842773	5.91907083	6.37269164	4.07860434	1.92173913	2.800375	2.806025	3.676	7.68520885	25.5389282	4.64954338	5.57266112	9.0680102	9.25160124
LIPID-N-0615	LPA(16:0)	GP	LPA	16	0	409.235515	410.24334	[M-H]-	C19H39O7P	C00681	HMDB0007849	LMGP10050042	56960317	-	53478599	-	ko00561,ko00564,ko01100,ko04072,ko04080,ko04540,ko04810,ko04975,ko04977,ko05130,ko05200	11.054619	1.4015004	10.3148006	16.2230626	13.468304	145.158252	44.1182266	2.16945231	6.18643902	87.7703214	6.32400582	85.2506951	46.2566399	26.4716743	15.3566108	146.462891	3.782846	3.81167247	9.02797893	14.546077	17.28915	16.88485	17.7323	2.87572482	39.4704247	1.48605277	43.4202183	0.598913265	0.521002066
LIPID-N-0616	LPA(18:0)	GP	LPA	18	0	437.266815	438.27464	[M-H]-	C21H43O7P	C00681	HMDB0007850	LMGP10050043	76041074	-	-	-	ko00561,ko00564,ko01100,ko04072,ko04080,ko04540,ko04810,ko04975,ko04977,ko05130,ko05200	5.58780952	8.78611333	5.95127343	284.218227	22.1459685	160.160194	53.5310345	143.753541	9.58121951	242.042533	8.33297769	231.700649	16.1876467	381.034396	23.7148976	163.572266	11.7157895	8.65235192	258.206715	66.7811094	67.7595	74.337	66.4865	6.65808354	376.574823	4.13868595	19.7088358	2.67489796	1.87293388
LIPID-N-0617	LPA(18:1)	GP	LPA	18	1	435.258993	436.258993	[M-H]-	C21H41O7P	C00681	HMDB0007855	LMGP10050008	5497152	-	53478599	-	ko00561,ko00564,ko01100,ko04072,ko04080,ko04540,ko04810,ko04975,ko04977,ko05130,ko05200	12.1881429	0.723316042	12.514272	N/A	15.2555144	22.5924272	11.9884236	N/A	5.68995122	10.026465	5.64030068	10.9962002	35.5228536	2.69347496	16.1063315	21.9958984	3.80081222	3.13581882	0.461066491	2.94205397	6.64815	5.9332	6.08675	2.98027027	10.9747219	2.45593607	28.5725052	0.724020408	0.521766529
LIPID-N-0623	PA(16:0_16:0)	GP	PA	32	0	647.465182	648.473007	[M-H]-	C35H69O8P	C00416	-	LMGP10010012	446066	-	446066	-	ko00561,ko00564,ko01100,ko04024,ko04070,ko04072,ko04666,ko04912,ko04975,ko05200,ko05212,ko05231	1.07779524	1.58893855	1.17075444	1.29709857	1.85811863	3.83141748	4.82440887	0.381367328	6.02829268	2.36592628	5.17812803	2.39000927	2.31485485	1.86926151	2.1529702	4.50912109	3.50610786	3.525	0.874970375	3.48883058	1.46973	1.526935	2.0052	N/A	N/A	N/A	N/A	N/A	N/A
LIPID-N-0624	PA(16:0_18:0)	GP	PA	34	0	675.496482	676.504307	[M-H]-	C37H73O8P	C00416	-	LMGP10010908	-	-	460605	-	ko00561,ko00564,ko01100,ko04024,ko04070,ko04072,ko04666,ko04912,ko04975,ko05200,ko05212,ko05231	0.25539619	0.37382921	0.391567516	N/A	0.330988879	1.39770874	1.42814778	0.142058546	2.0340878	0.883384688	2.72390883	0.769357739	0.740321186	0.0738543247	0.233619181	1.38179687	1.79089669	1.61108885	0.146094141	0.890749625	0.368858	0.3460335	0.315643	N/A	N/A	N/A	N/A	N/A	N/A
LIPID-N-0630	PA(16:0_18:1)	GP	PA	34	1	673.480832	674.488657	[M-H]-	C37H71O8P	C00416	HMDB0007858	LMGP10010007	9547158	-	460605	-	ko00561,ko00564,ko01100,ko04024,ko04070,ko04072,ko04666,ko04912,ko04975,ko05200,ko05212,ko05231	3.4917	3.06096568	3.33809226	N/A	5.20880445	9.77	16.2500493	0.109119924	25.0740488	3.98091682	17.9662464	3.45946247	7.29264978	0.821745068	5.37000931	10.0404297	14.3129955	13.2159408	0.161078341	7.06656672	3.80877	4.74169	4.90417	5.7390172	1.02856421	5.96260781	7.80977131	9.41020408	8.92453512
LIPID-N-0631	PA(18:0_18:1)	GP	PA	36	1	701.512132	702.519957	[M-H]-	C39H75O8P	C00416	-	LMGP10010037	-	-	460605	-	ko00561,ko00564,ko01100,ko04024,ko04070,ko04072,ko04666,ko04912,ko04975,ko05200,ko05212,ko05231	3.76751429	4.90007183	4.0162518	0.300274024	8.29171455	11.1866019	15.6572906	0.16809254	26.9868293	5.97493384	26.8475267	5.42626506	8.64119827	0.476623166	7.86090317	11.2192383	17.7630279	15.710453	0.441983542	8.76671664	6.5205	6.67615	7.1737	N/A	N/A	N/A	N/A	N/A	N/A
LIPID-N-0633	PA(16:0_18:2)	GP	PA	34	2	671.465182	672.473007	[M-H]-	C37H69O8P	C00416	HMDB0007860	LMGP10010023	9547167	-	446066	-	ko00561,ko00564,ko01100,ko04024,ko04070,ko04072,ko04666,ko04912,ko04975,ko05200,ko05212,ko05231	4.56290476	1.92455706	4.08279193	N/A	4.0518443	10.4790291	20.5071921	0.123577904	27.6787317	1.58371456	24.9412221	2.10455978	7.46510191	0.142958523	4.20571695	9.74260742	19.7404808	18.0919861	0.179366689	5.14887556	5.00115	5.23235	5.2355	6.66265356	0.448849343	4.55648402	6.08040541	6.87357143	6.08657025
LIPID-N-0635	PA(18:1_18:1)	GP	PA	36	2	699.496482	700.504307	[M-H]-	C39H73O8P	C00416	HMDB0007865	LMGP10010962	14057128	14268-17-8	446066	-	ko00561,ko00564,ko01100,ko04024,ko04070,ko04072,ko04666,ko04912,ko04975,ko05200,ko05212,ko05231	1.94490952	1.45096568	2.2529457	0.375229386	4.51337349	3.68723301	6.34009852	0.134762984	8.93190244	1.34060491	8.08685742	1.61670992	3.45521927	0.366251897	4.01350093	4.34929688	5.92582846	5.19847561	0.112301514	2.4690005	2.372655	2.07811	2.2145	13.6455037	1.04809403	5.52064942	5.4231289	4.76670918	8.84421488
LIPID-N-0639	PA(18:2_18:2)	GP	PA	36	4	695.465182	696.473007	[M-H]-	C39H69O8P	C00416	-	LMGP10010957	6437796	-	460605	-	ko00561,ko00564,ko01100,ko04024,ko04070,ko04072,ko04666,ko04912,ko04975,ko05200,ko05212,ko05231	0.227488095	0.282319234	0.377912062	N/A	0.330843373	0.693228155	2.16551232	0.030415203	1.84105366	0.0446619093	1.86603298	0.0737673772	0.427266831	N/A	0.421532588	0.799262695	1.19781676	1.67756098	N/A	0.285869565	0.37809	0.40868	0.46894	N/A	N/A	N/A	N/A	N/A	N/A
LIPID-N-0640	PA(18:0_20:4)	GP	PA	38	4	723.496482	724.504307	[M-H]-	C41H73O8P	C00416	-	LMGP10010024	-	-	460605	-	ko00561,ko00564,ko01100,ko04024,ko04070,ko04072,ko04666,ko04912,ko04975,ko05200,ko05212,ko05231	63.6852381	49.8002394	62.7943296	1.04114693	112.473587	211.956311	230.020197	0.241207743	296.942439	52.7308129	305.489816	53.8752549	102.969734	2.13901872	126.385475	228.686523	244.760234	270.8223	0.802113232	150.467766	84.9905	77.134	94.793	99.014742	21.2538928	50.1720954	53.3581081	57.6438776	88.1895661
LIPID-N-0643	PA(16:1_22:4)	GP	PA	38	5	721.480832	722.488657	[M-H]-	C41H71O8P	C00416	-	LMGP10010223	138126825	-	460605	-	ko00561,ko00564,ko01100,ko04024,ko04070,ko04072,ko04666,ko04912,ko04975,ko05200,ko05212,ko05231	0.695395238	0.393229848	0.768183566	N/A	1.73372567	1.40453398	1.23940394	0.0894884797	3.21617561	0.136188091	0.751205626	0.321416126	0.697726992	N/A	1.5968622	1.03361328	1.81645874	1.47852787	N/A	1.13662669	0.54269	0.80487	0.69052	N/A	N/A	N/A	N/A	N/A	N/A
LIPID-N-0647	PA(18:0_22:6)	GP	PA	40	6	747.496482	748.504307	[M-H]-	C43H73O8P	C00416	-	LMGP10010039	138259995	-	460605	-	ko00561,ko00564,ko01100,ko04024,ko04070,ko04072,ko04666,ko04912,ko04975,ko05200,ko05212,ko05231	0.80627619	0.742899441	0.801725132	N/A	2.93302132	1.22543689	3.20562069	0.029830406	2.66021463	0.210856333	2.45196896	0.296939759	1.87680667	0.0608209408	2.82926443	1.58484375	1.8351332	1.73949477	N/A	1.5982059	0.957455	1.275955	1.192045	10.8510565	N/A	17.8232877	4.94320166	5.56372449	7.25139463
LIPID-N-0655	LPA(16:3)	GP	LPA	16	3	403.235517	404.196392	[M-H]-	C19H33O7P	C00681	-	-	-	-	-	-	ko00561,ko00564,ko01100,ko04072,ko04080,ko04540,ko04810,ko04975,ko04977,ko05130,ko05200	N/A	N/A	N/A	0.547743335	N/A	0.0237481553	N/A	0.599811143	N/A	0.0643194707	N/A	0.0292255792	N/A	0.269092059	N/A	0.0507026367	N/A	N/A	N/A	0.0187927036	0.0626355	0.071265	0.07159	N/A	N/A	N/A	N/A	N/A	N/A
LIPID-N-0659	LPA(22:5)	GP	LPA	22	5	483.235517	482.243343	[M-H]-	C25H39O7P	C00681	-	-	-	-	-	-	ko00561,ko00564,ko01100,ko04072,ko04080,ko04540,ko04810,ko04975,ko04977,ko05130,ko05200	0.141933333	0.0710031923	0.15748198	1.45725976	0.480769231	0.734626214	0.426115764	0.162700661	0.134237073	1.00724953	0.0174092144	1.08831325	0.209602224	2.76001517	0.333081937	0.845708008	N/A	N/A	1.97233706	0.681264368	0.3673875	0.282885	0.410915	N/A	8.07780586	N/A	0.380582121	N/A	N/A
LIPID-N-0660	LPG(15:0)	GP	LPG	15	0	469.256647	470.264472	[M-H]-	C21H43O9P	C18126	-	LMGP04050034	52927457	-	-	-	ko00564	0.0339084762	0.0408892259	0.0337027391	0.104792932	0.0589940686	0.0699440777	0.037839803	0.0880022663	0.06404	0.0605827977	0.073829098	0.0757901761	0.0433237801	0.0506095094	0.0640057728	0.0713396484	0.040442755	0.0532630662	0.0602343647	0.0310406797	0.0315487	0.0414617	0.0351118	0.0510943489	0.0768569262	0.0640649417	0.0604386694	0.0903632653	0.0695795455
LIPID-N-0661	LPG(17:0)	GP	LPG	17	0	497.287947	498.295772	[M-H]-	C23H47O9P	C18126	-	LMGP04050033	52927456	-	-	-	ko00564	0.0251111429	0.0364718276	0.0265217684	0.0448543087	0.0604678406	0.0510128155	0.0315350739	0.052528423	0.038816	0.0631319471	0.0421278371	0.0669227062	0.0321678814	0.0631466869	0.0634445065	0.0570726562	0.029328525	0.0389606272	0.0661922317	0.0390397801	0.0301239	0.0331544	0.0317608	0.0636211302	0.0963134479	0.0551973617	0.0619656965	0.065705102	0.0494547521
LIPID-N-0665	LPG(20:2)	GP	LPG	20	2	535.303597	536.311422	[M-H]-	C26H49O9P	C18126	-	LMGP04050024	52927447	-	-	-	ko00564	N/A	0.012820431	N/A	0.0118075015	N/A	0.00855124272	N/A	0.0231939566	N/A	0.0100090737	N/A	0.0124048193	N/A	0.210626201	N/A	0.00744369141	N/A	N/A	N/A	0.0206888556	0.0144863	0.0134387	0.0135894	N/A	N/A	N/A	N/A	N/A	N/A
LIPID-N-0666	LPG(20:3)	GP	LPG	20	3	533.287947	534.295772	[M-H]-	C26H47O9P	C18126	-	LMGP04050025	52927448	-	-	-	ko00564	0.0477342857	0.0304027135	0.0528500721	0.0357515189	0.192828545	0.010981165	0.0278107389	0.0380372049	0.00941609756	0.010107845	0.0113316198	0.00900465246	0.124809141	0.0743252403	0.162656425	0.00248601562	0.00829967511	N/A	0.0325008558	0.0453502249	0.0223133	0.0348175	0.030851	N/A	N/A	N/A	N/A	N/A	N/A
LIPID-N-0681	LPI(17:0)	GP	LPI	17	0	585.303992	586.311817	[M-H]-	C26H51O12P	C03819	-	LMGP06050029	52928624	-	-	-	ko00564	0.450058095	0.399289705	0.418936088	20.350279	2.55432808	4.57302913	7.70684729	36.0917847	0.302507317	8.51979206	0.227687682	8.40443003	1.22693638	32.7376834	2.45972067	4.99605469	0.48708642	0.24925784	21.4917709	2.77515242	4.86665	4.31989	4.60364	0.0558511057	1.0408089	0.0910842212	0.0510029106	0.017420102	0.0138067149
LIPID-N-0685	LPI(20:1)	GP	LPI	20	1	625.335292	626.343117	[M-H]-	C29H55O12P	C03819	-	LMGP06050019	52928614	-	-	-	ko00564	0.219951429	0.190916201	0.237367612	11.0097954	0.644672845	3.04904854	2.17166502	8.33571294	0.285377561	10.6613422	0.298748788	10.2090825	0.640123533	25.0103187	0.634536313	3.39380859	0.688934373	0.315808362	7.46221198	2.00774613	3.11045	3.16504	3.01139	N/A	N/A	N/A	N/A	N/A	N/A
LIPID-N-0686	LPI(20:2)	GP	LPI	20	2	623.319642	624.327467	[M-H]-	C29H53O12P	C03819	-	LMGP06050020	52928615	-	-	-	ko00564	0.0904214286	0.0673005587	0.10391062	2.22877867	0.212682113	0.59128932	0.63382266	1.57037771	0.0470132683	2.42827977	0.0577408341	1.67758109	0.133823348	10.0531108	0.229271881	0.588097656	0.0827037037	0.0679855401	2.3317709	0.721209395	0.922435	0.774385	0.720215	0.00909390663	0.103785642	N/A	0.0188585239	N/A	N/A
LIPID-N-0688	PA(22:0_18:1)	GP	PA	40	1	757.574732	758.582557	[M-H]-	C43H83O8P	C00416	-	LMGP10010947	52929535	-	-	-	ko00561,ko00564,ko01100,ko04024,ko04070,ko04072,ko04666,ko04912,ko04975,ko05200,ko05212,ko05231	0.557842857	0.346601756	0.483882749	0.048615871	1.56568119	1.10792233	1.97628079	0.0242078376	1.86865366	0.405689036	1.50763337	0.448142725	2.13766523	0.1525913	1.46445996	1.21488281	1.8262833	0.933571429	0.0443201448	0.547746127	0.60771	0.534685	0.626055	3.03399509	1.10924166	3.19014206	1.77990644	1.01587245	1.49117252
LIPID-N-0692	PA(18:1_18:2)	GP	PA	36	3	697.480832	698.488657	[M-H]-	C39H71O8P	C00416	-	LMGP10010961	52929548	-	-	-	ko00561,ko00564,ko01100,ko04024,ko04070,ko04072,ko04666,ko04912,ko04975,ko05200,ko05212,ko05231	3.7732619	1.96249002	3.9199135	0.105877247	6.41790547	5.92467961	10.9618227	N/A	14.0244878	1.46876181	12.7518914	1.23774791	4.00037678	0.0789256449	5.74294227	7.32976563	11.2991553	11.8385017	N/A	3.67115442	3.98369	3.565215	3.59276	19.0234889	1.26601618	13.5937088	7.42286902	12.0591327	10.9431302
LIPID-N-0698	FFA(26:0)	FA	FFA	26	0	395.388905	396.39673	[M-H]-	C26H52O2	C00162	HMDB0002356	LMFA01010026	10469	506-46-7	-	-	ko00062,ko00071,ko00561,ko04148,ko04152,ko04714,ko04911,ko04920,ko04923,ko04930,ko04931,ko04932,ko04975,ko04977,ko04979,ko05231,ko05415	1.11341905	3.12719872	1.22329649	1.2450341	26.8604263	1.43905825	1.08958621	0.951265345	3.08905366	1.8491966	2.7157517	1.37996293	9.72180358	0.362690946	31.177095	1.42676758	2.10154646	N/A	0.956458196	0.833463268	1.21393	1.67392	1.29654	7.04692875	N/A	50.0111618	N/A	N/A	N/A
LIPID-N-0721	FFA(26:2)	FA	FFA	26	2	391.357605	392.36543	[M-H]-	C26H48O2	C00162	-	LMFA01030876	52921841	-	-	-	ko00062,ko00071,ko00561,ko04148,ko04152,ko04714,ko04911,ko04920,ko04923,ko04930,ko04931,ko04932,ko04975,ko04977,ko04979,ko05231,ko05415	4.12452381	14.9894653	9.87179241	0.836584005	44.1304912	22.4986408	15.2371429	0.205952786	36.851122	2.69198488	12.7658584	3.89000927	3.20812847	0.427183612	63.8998138	15.962793	33.4701754	37.4343206	0.462283081	5.25642179	10.4087	7.26075	6.4626	N/A	N/A	N/A	N/A	N/A	N/A
LIPID-N-0722	FFA(28:2)	FA	FFA	28	2	419.388905	420.39673	[M-H]-	C28H52O2	C00162	-	LMFA01030877	52921842	-	-	-	ko00062,ko00071,ko00561,ko04148,ko04152,ko04714,ko04911,ko04920,ko04923,ko04930,ko04931,ko04932,ko04975,ko04977,ko04979,ko05231,ko05415	6.57838095	7.36625698	8.06602595	0.873651581	16.1703429	16.4764078	15.4457143	0.803831917	30.2302439	3.46986767	34.9202716	3.19684893	9.1697344	0.751406171	5.78683426	13.3647461	25.4181936	16.810453	1.16618828	11.442079	4.01385	4.61104	4.77658	N/A	N/A	N/A	N/A	N/A	N/A
LIPID-N-0730	PE(O-18:0_16:0)	GP	PE-O	34	0	704.559416	705.567241	[M-H]-	C39H80NO7P	C04475	-	LMGP02020094	52925029	-	-	-	ko00565,ko01100	0.299766667	0.427417398	0.2943037	0.285779293	3.21699722	1.03530097	0.753024631	0.146031161	1.01462439	0.689837429	0.985121242	0.737842447	0.700864731	0.696661608	3.11837989	1.13814453	0.75482781	0.475202091	0.302543779	0.939730135	0.520685	0.524475	0.57595	N/A	N/A	N/A	N/A	N/A	N/A
LIPID-N-0734	PE(O-16:1_16:0)	GP	PE-O	32	1	674.512466	675.520291	[M-H]-	C37H74NO7P	C04475	-	-	-	-	-	-	ko00565,ko01100	0.357321905	0.496914605	0.252530514	0.557544947	1.46625579	1.14605825	0.753546798	0.712294618	0.691153171	0.574839319	0.687807953	0.589349398	0.629431748	1.33433485	1.71715084	1.03586914	0.540764133	0.437926829	1.08373272	1.11675162	0.648475	0.696635	0.517245	0.738972973	0.53135996	0.521719939	0.270747401	0.178472449	0.254535124
LIPID-N-0736	PE(O-16:0_18:1)	GP	PE-O	34	1	702.543766	703.551591	[M-H]-	C39H78NO7P	C04475	HMDB0011157	LMGP02020018	42607455	-	-	-	ko00565,ko01100	0.283826667	0.420332003	0.416993753	0.0334154991	1.40201112	1.72013592	0.986807882	0.0189539188	1.52274146	0.700090737	1.81264791	0.682174235	1.12642372	0.0640005058	2.21884544	1.84498047	1.65755686	1.28508711	0.0283494404	0.822918541	0.563425	0.79273	0.587455	1.33171499	0.0945091001	1.65192288	0.460327443	0.421884694	0.444870868
LIPID-N-0737	PE(O-18:1_16:0)	GP	PE-O	34	1	702.543766	703.551591	[M-H]-	C39H78NO7P	C04475	-	-	-	-	-	-	ko00565,ko01100	0.397054286	0.353572227	0.313470447	0.0803725976	1.15174235	0.972271845	0.495758621	0.0129411709	0.836072195	0.54694518	0.830517944	0.573911029	0.516504015	0.19724431	0.838242086	0.956091797	0.580677063	0.581719512	0.021443713	0.744362819	0.372009	0.363801	0.381198	N/A	N/A	N/A	N/A	N/A	N/A
LIPID-N-0738	PE(O-18:0_18:1)	GP	PE-O	36	1	730.575066	731.582891	[M-H]-	C41H82NO7P	C04475	-	LMGP02020047	52924982	-	-	-	ko00565,ko01100	1.76710476	1.60581006	1.58903412	0.111182269	8.93653383	7.56293204	5.67852217	0.0432120869	9.53779512	2.13232514	8.75010669	2.23060241	4.92034589	0.289301973	9.19649907	7.77808594	7.88447044	5.46137631	0.112001975	3.64384808	2.49721	2.62861	2.66344	N/A	N/A	N/A	N/A	N/A	N/A
LIPID-N-0739	PE(O-18:1_18:0)	GP	PE-O	36	1	730.575066	731.582891	[M-H]-	C41H82NO7P	C04475	-	-	-	-	-	-	ko00565,ko01100	0.381020952	0.402193136	0.296040365	0.0188476131	1.05855422	1.21578641	1.18552709	0.00373533522	1.74501463	0.314854442	1.8957614	0.289095459	0.836491662	0.0779924127	1.03486034	1.21839844	1.3462768	1.17049652	0.0314768927	0.606611694	0.452097	0.435928	0.390766	0.204059951	0.0858518706	0.113773719	0.0254939709	0.0166663265	0.0245032025
LIPID-N-0740	PE(O-16:0_20:1)	GP	PE-O	36	1	730.575066	731.582891	[M-H]-	C41H82NO7P	C04475	-	LMGP02020032	52924967	-	-	-	ko00565,ko01100	0.0979990476	0.0438793296	0.09093753	0.0156721637	0.453751622	0.374440777	0.145654187	0.00442555241	0.513174634	0.369045369	0.483336566	0.282658017	0.123986411	0.0827561963	0.513603352	0.380748047	0.287169591	0.148867596	0.0151770902	0.168770615	0.142143	0.11711	0.138534	N/A	N/A	N/A	N/A	N/A	N/A
LIPID-N-0742	PE(O-18:0_20:1)	GP	PE-O	38	1	758.606366	759.614191	[M-H]-	C43H86NO7P	C04475	-	LMGP02020054	52924989	-	-	-	ko00565,ko01100	0.103200952	0.0423790902	0.0984382508	0.0297822691	0.332850788	0.307617476	0.1262867	N/A	0.482284878	0.200332703	0.393334627	0.17400278	0.176175417	0.0432795144	0.358148976	0.296431641	0.2828577	0.197804878	N/A	0.0973908046	0.116442	0.108293	0.103497	N/A	N/A	N/A	N/A	N/A	N/A
LIPID-N-0748	PE(O-16:1_16:1)	GP	PE-O	32	2	672.496816	673.504641	[M-H]-	C37H72NO7P	C04475	-	-	-	-	-	-	ko00565,ko01100	0.164273333	0.296972067	0.264383469	0.0185223807	1.20426321	0.312467961	0.527945813	0.064068933	0.382364878	0.0925181474	0.249606208	0.0454956441	0.536532427	0.0591972686	0.653527002	0.152875	0.605020143	0.225186411	0.12362212	N/A	0.152788	0.204049	0.16984	1.05071253	0.0618892821	0.841872146	0.0936632017	0.0816443878	0.181399793
LIPID-N-0749	PE(O-16:0_18:2)	GP	PE-O	34	2	700.528116	701.535941	[M-H]-	C39H76NO7P	C04475	-	LMGP02020100	52925035	-	-	-	ko00565,ko01100	0.311597143	0.325567438	0.353568477	N/A	1.1399722	0.755081553	0.773103448	0.0389661945	0.896487805	0.0856958412	0.415677983	0.125333642	0.462539839	0.0254652504	0.731232775	0.341005859	0.770701754	0.709017422	0.0283447005	0.365902049	0.397244	0.284915	0.222166	N/A	N/A	N/A	N/A	N/A	N/A
LIPID-N-0750	PE(O-16:1_18:1)	GP	PE-O	34	2	700.528116	701.535941	[M-H]-	C39H76NO7P	C04475	-	-	-	-	-	-	ko00565,ko01100	12.7875238	16.960415	11.5097549	0.464523249	52.6643188	30.641165	31.6127094	0.409813031	47.3560976	8.20391304	45.7623666	7.98289157	26.6612724	0.879843197	55.4791434	30.3234375	38.8327485	32.4050523	0.816971692	20.0187906	13.5848	14.6098	13.9379	32.6787224	1.51233569	25.2628108	9.37453222	11.8206122	16.2242769
LIPID-N-0751	PE(O-17:1_18:1)	GP	PE-O	35	2	714.543766	715.551591	[M-H]-	C40H78NO7P	C04475	-	-	-	-	-	-	ko00565,ko01100	0.636642857	0.507968077	0.598154733	0.0362297582	2.14513438	0.988699029	1.18107389	0.0297265345	1.67899512	0.279992439	1.44495635	0.320126043	1.10371834	0.0392556399	2.13014898	0.976027344	1.4922937	1.19728223	0.0421508887	0.627151424	0.51322	0.47293	0.52842	1.02179853	0.0380219414	0.960106545	0.305617464	0.373410204	0.420683884
LIPID-N-0752	PE(O-18:0_18:2)	GP	PE-O	36	2	728.559416	729.567241	[M-H]-	C41H80NO7P	C04475	-	LMGP02020048	52924983	-	-	-	ko00565,ko01100	0.538561905	0.526640064	0.552868813	0.0206432734	2.54772938	1.54723301	2.55678818	0.0247571294	2.57332683	0.191504726	2.29951503	0.21134013	1.02297097	0.0559929186	2.87865922	1.51615234	2.57355426	1.50614983	0.0375249506	0.503428286	0.72145	0.658425	0.581085	N/A	N/A	N/A	N/A	N/A	N/A
LIPID-N-0753	PE(O-18:1_18:1)	GP	PE-O	36	2	728.559416	729.567241	[M-H]-	C41H80NO7P	C04475	-	-	-	-	-	-	ko00565,ko01100	15.6965714	17.3685555	14.5014897	0.738270304	44.894532	49.3537864	47.12867	0.469552408	80.9863415	14.8674858	70.542192	13.5430955	34.8060531	1.61467881	46.9083799	48.7630859	63.7564652	50.6285714	1.05288348	25.8429785	20.386	20.2301	20.0466	22.9793612	1.05419616	12.8165398	9.20795218	9.55020408	12.0051653
LIPID-N-0755	PE(O-16:1_20:1)	GP	PE-O	36	2	728.559416	729.567241	[M-H]-	C41H80NO7P	C04475	-	-	-	-	-	-	ko00565,ko01100	0.403518095	0.258228252	0.436096108	0.0668301302	1.12140871	1.32829126	0.653743842	0.00686630784	1.35060488	1.13364839	1.54050436	1.12227062	0.644793082	0.261988872	1.17796089	1.14563477	1.75278752	0.748491289	0.0328290981	0.785542229	0.454701	0.60203	0.527985	N/A	N/A	N/A	N/A	N/A	N/A
LIPID-N-0757	PE(O-20:0_18:2)	GP	PE-O	38	2	756.590716	757.598541	[M-H]-	C43H84NO7P	C04475	-	LMGP02020073	52925008	-	-	-	ko00565,ko01100	0.091192381	0.0454207502	0.0801023546	N/A	0.381571826	0.287848544	0.438069951	N/A	0.452905366	0.0716466919	0.444801164	0.0499912882	0.210319951	N/A	0.430938547	0.328867187	0.475368421	0.243982578	N/A	0.130787606	0.145435	0.179349	0.131786	N/A	N/A	N/A	N/A	N/A	N/A
LIPID-N-0758	PE(O-18:1_20:1)	GP	PE-O	38	2	756.590716	757.598541	[M-H]-	C43H84NO7P	C04475	-	-	-	-	-	-	ko00565,ko01100	0.439006667	0.183907422	0.363338779	0.0479024179	0.798620945	0.748920388	0.479228571	0.00980783758	1.79030244	0.814776938	1.65224054	0.763503244	0.641544163	0.092820435	0.838426443	0.984873047	1.70652372	0.697109756	0.0219198157	0.437932034	0.407166	0.489281	0.458614	N/A	N/A	N/A	N/A	N/A	N/A
LIPID-N-0759	PE(O-16:1_22:1)	GP	PE-O	38	2	756.590716	757.598541	[M-H]-	C43H84NO7P	C04475	-	-	-	-	-	-	ko00565,ko01100	0.0668085714	0.0230330407	0.0669639596	0.0120287663	0.19665431	0.185904854	0.11193202	N/A	0.380963902	0.351147448	0.352744908	0.355088044	0.129436689	0.0254844714	0.219199255	0.215398437	0.217374919	0.096706446	0.00911119157	0.118252874	0.098658	0.079597	0.087369	N/A	N/A	N/A	N/A	N/A	N/A
LIPID-N-0760	PE(O-20:1_18:1)	GP	PE-O	38	2	756.590716	757.598541	[M-H]-	C43H84NO7P	C04475	-	-	-	-	-	-	ko00565,ko01100	0.476938095	0.459964884	0.365623258	0.0257099814	0.817677479	0.688533981	0.552349754	0.0091920491	1.49941463	0.474678639	1.52390883	0.40860797	0.848931439	0.197576125	0.831929236	0.940273438	1.08527615	1.19740418	0.0356892693	0.647931034	0.514905	0.488141	0.474403	N/A	N/A	N/A	N/A	N/A	N/A
LIPID-N-0763	PE(O-18:1_22:1)	GP	PE-O	40	2	784.622016	785.629841	[M-H]-	C45H88NO7P	C04475	-	-	-	-	-	-	ko00565,ko01100	0.0417866667	0.0308775738	0.0553349351	0.00732548047	0.154506951	0.167648544	0.123407882	N/A	0.497588293	0.450964083	0.429231814	0.324537535	0.0990512662	0.0151092564	0.18126257	0.204064453	0.230059779	0.12630662	0.00756714944	0.0971184408	0.0944955	0.07766	0.0858945	N/A	N/A	N/A	N/A	N/A	N/A
LIPID-N-0765	PE(O-22:1_18:1)	GP	PE-O	40	2	784.622016	785.629841	[M-H]-	C45H88NO7P	C04475	-	-	-	-	-	-	ko00565,ko01100	0.100715238	0.0781757382	0.0754877463	N/A	0.199610751	0.152958252	0.20448867	N/A	0.257668293	0.0598727788	0.275061106	0.0497156627	0.234990735	0.00318793121	0.251141527	0.16387793	0.23677193	0.152390244	N/A	0.0595777111	0.092934	0.089325	0.0852735	N/A	N/A	N/A	N/A	N/A	N/A
LIPID-N-0770	PE(O-17:1_18:2)	GP	PE-O	35	3	712.528116	713.535941	[M-H]-	C40H76NO7P	C04475	-	-	-	-	-	-	ko00565,ko01100	0.156613333	0.128333599	0.164920711	N/A	0.521658943	0.187915534	0.431246305	0.0318919736	0.355149268	0.0300863894	0.382475267	0.0358561631	0.231299568	N/A	0.549472998	0.196757812	0.482258609	0.360301394	0.0252211982	0.124202899	0.131707	0.127542	0.167786	0.692972973	0.0299526795	0.411438864	0.113024948	0.124118367	0.148803719
LIPID-N-0773	PE(O-18:1_18:2)	GP	PE-O	36	3	726.543766	727.551591	[M-H]-	C41H78NO7P	C04475	-	-	-	-	-	-	ko00565,ko01100	6.03414286	5.8556265	6.24238347	0.301351519	20.6978684	15.9625243	28.3762562	0.303622285	27.2444878	2.14340265	27.0605238	1.9107507	12.4872143	0.515574102	22.2314711	16.6275391	32.8417154	18.1440767	0.447515471	8.30304848	6.71095	7.1357	6.72515	15.8119902	0.386889788	7.82866565	2.90189189	5.07884694	5.56503099
LIPID-N-0774	PE(O-18:2_18:1)	GP	PE-O	36	3	726.543766	727.551591	[M-H]-	C41H78NO7P	C04475	-	-	-	-	-	-	ko00565,ko01100	3.97459048	3.4647087	3.66186449	0.143087415	8.63855422	7.64417476	9.94522167	0.181328612	14.3660488	1.35357278	14.7293889	1.4523355	8.72538604	0.244362165	9.7744879	7.85019531	14.8162443	11.6316202	0.288189598	4.89407296	3.98279	4.30914	4.05659	N/A	N/A	N/A	N/A	N/A	N/A
LIPID-N-0777	PE(O-20:1_18:2)	GP	PE-O	38	3	754.575066	755.582891	[M-H]-	C43H82NO7P	C04475	-	-	-	-	-	-	ko00565,ko01100	0.998495238	0.748769354	1.04538203	0.0190715437	2.68159407	3.45066019	5.1329064	0.0122553352	5.45356098	0.573049149	4.87656644	0.541067655	2.14318715	0.0441349519	3.18772812	3.4690625	4.80452242	2.98663763	0.0349052008	1.10950525	1.38724	1.4036	1.42191	1.32548403	0.0200193124	0.409175038	0.247723493	0.489676531	0.601358471
LIPID-N-0778	PE(O-18:2_20:1)	GP	PE-O	38	3	754.575066	755.582891	[M-H]-	C43H82NO7P	C04475	-	-	-	-	-	-	ko00565,ko01100	0.119269524	0.08039585	0.108820759	N/A	0.21776089	0.219533981	0.132730049	0.0107183192	0.404478049	0.134556711	0.27799418	0.17452734	0.155159975	N/A	0.229741155	0.232822266	1.09616634	0.160777875	0.0160219882	0.137672164	0.141315	0.175288	0.147526	N/A	N/A	N/A	N/A	N/A	N/A
LIPID-N-0781	PE(O-18:2_22:1)	GP	PE-O	40	3	782.606366	783.614191	[M-H]-	C45H86NO7P	C04475	-	-	-	-	-	-	ko00565,ko01100	0.0276184762	0.0125478851	0.0223262854	N/A	0.0592031511	0.0702234951	0.0303140887	N/A	0.156030244	0.133451796	0.105733269	0.123645968	0.0346844966	N/A	0.0774504655	0.0546707031	0.164410656	0.0546705575	N/A	0.0444812594	0.0363155	0.0271542	0.033884	N/A	N/A	N/A	N/A	N/A	N/A
LIPID-N-0782	PE(O-22:1_18:2)	GP	PE-O	40	3	782.606366	783.614191	[M-H]-	C45H86NO7P	C04475	-	-	-	-	-	-	ko00565,ko01100	0.07696	0.0781471668	0.055220567	N/A	0.184238184	0.105707767	0.162782266	N/A	0.164460488	0.0195724008	0.21986227	0.0184369787	0.183056208	N/A	0.226640596	0.0941533203	0.172955166	0.101703833	N/A	0.0503398301	0.071007	0.0605955	0.055544	N/A	N/A	N/A	N/A	N/A	N/A
LIPID-N-0783	PE(O-18:1_22:2)	GP	PE-O	40	3	782.606366	783.614191	[M-H]-	C45H86NO7P	C04475	-	-	-	-	-	-	ko00565,ko01100	0.15508	0.0931268955	0.136063431	0.0181311841	0.477924004	0.632617476	0.57629064	0.00533121813	0.998546341	0.325856333	0.937445199	0.307358665	0.340205065	0.0712159838	0.571281192	0.558521484	0.712430149	0.521196864	0.021314549	0.446492754	0.261393	0.242343	0.204962	N/A	N/A	N/A	N/A	N/A	N/A
LIPID-N-0784	PE(O-18:0_22:3)	GP	PE-O	40	3	782.606366	783.614191	[M-H]-	C45H86NO7P	C04475	-	-	-	-	-	-	ko00565,ko01100	0.100457143	0.0734847566	0.0768164344	0.00862597644	0.321532901	0.458867961	0.215480788	N/A	0.589826341	0.12647448	0.60228904	0.126801668	0.237453984	0.0265147193	0.353765363	0.468996094	0.390987654	0.3216777	0.00758117182	0.215008496	0.105217	0.142656	0.131266	N/A	N/A	N/A	N/A	N/A	N/A
LIPID-N-0785	PE(O-24:2_18:1)	GP	PE-O	42	3	810.637666	811.645491	[M-H]-	C47H90NO7P	C04475	-	-	-	-	-	-	ko00565,ko01100	0.125013333	0.127580208	0.115074483	0.00274313701	0.452381835	0.356481553	0.581719212	N/A	0.91708878	0.0939468809	0.729218235	0.0815827618	0.637350216	0.00992756702	0.457292365	0.464160156	0.443506173	0.210191638	N/A	0.123049475	0.176584	0.184323	0.177615	N/A	N/A	N/A	N/A	N/A	N/A
LIPID-N-0787	PE(O-24:1_18:2)	GP	PE-O	42	3	810.637666	811.645491	[M-H]-	C47H90NO7P	C04475	-	-	-	-	-	-	ko00565,ko01100	0.0187434286	0.017777494	0.0159399327	N/A	0.043341798	0.0186623301	0.0426500493	N/A	0.047177561	N/A	0.0237617847	N/A	0.0294097591	N/A	0.0409396648	0.0236875	0.0313298246	0.0178639373	N/A	0.00448824588	0.0142434	0.0161476	0.0137574	N/A	N/A	N/A	N/A	N/A	N/A
LIPID-N-0788	PE(O-16:0_20:4)	GP	PE-O	36	4	724.528116	725.535941	[M-H]-	C41H76NO7P	C04475	-	LMGP02020019	42607456	-	-	-	ko00565,ko01100	2.96272381	2.02467678	2.49317636	0.0224794792	17.194532	9.25438835	8.09586207	0.00834007554	12.0165854	1.33606805	12.3902037	1.63594995	4.06842495	0.102543247	15.6294227	9.22957031	9.22254711	7.34123693	0.020354312	6.64272864	3.08248	2.92537	3.07567	3.95238329	0.192067745	6.49731101	3.09143451	2.42612245	2.11779959
LIPID-N-0789	PE(O-16:1_20:3)	GP	PE-O	36	4	724.528116	725.535941	[M-H]-	C41H76NO7P	C04475	-	-	-	-	-	-	ko00565,ko01100	1.88986667	1.79348763	1.71198462	0.0166469932	7.75784986	2.75753398	5.32123153	0.0227550519	6.50993171	0.722531191	5.75278371	0.692024096	6.50562075	0.0895665149	6.97528864	3.21869141	4.33871345	2.76824042	0.0104082291	2.31752124	1.61712	1.45739	1.65489	6.80874693	0.234769464	4.31921867	1.37570686	1.50865306	1.92472107
LIPID-N-0790	PE(O-18:3_18:1)	GP	PE-O	36	4	724.528116	725.535941	[M-H]-	C41H76NO7P	C04475	-	-	-	-	-	-	ko00565,ko01100	0.798490476	0.931843575	0.794920711	0.00924990701	3.39621872	2.85052427	5.4326601	0.0247346553	3.9587122	0.207901701	4.06964113	0.15626228	1.89150093	0.0337530602	3.12141527	2.60208984	5.0217154	3.89780488	0.0380446346	2.29726137	1.11694	1.03473	1.07533	N/A	N/A	N/A	N/A	N/A	N/A
LIPID-N-0791	PE(O-18:2_18:2)	GP	PE-O	36	4	724.528116	725.535941	[M-H]-	C41H76NO7P	C04475	-	-	-	-	-	-	ko00565,ko01100	4.66415238	2.48652833	4.83373378	0.140033478	10.0377201	8.03242718	14.5790148	0.179349386	15.1696585	0.595149338	13.5971872	0.504639481	6.17689932	0.26435306	10.4058659	8.25244141	19.091358	15.0134146	0.278317314	4.26845577	4.18378	3.96583	3.91893	5.06904177	0.218751264	2.94112633	2.41676715	2.41276531	3.82667355
LIPID-N-0792	PE(O-16:0_22:4)	GP	PE-O	38	4	752.559416	753.567241	[M-H]-	C43H80NO7P	C04475	-	LMGP02020037	52924972	-	-	-	ko00565,ko01100	0.606452381	0.648391061	0.618279673	0.0119489151	2.77911029	2.18038835	0.782812808	N/A	2.06200976	0.409224953	2.17383123	0.463416126	0.71130945	0.032990086	3.00929236	2.32900391	1.39920728	1.48712544	N/A	1.16808596	0.58682	0.571215	0.67079	1.4437543	0.115607685	1.48021309	1.29904366	1.01487755	1.50628099
LIPID-N-0793	PE(O-18:0_20:4)	GP	PE-O	38	4	752.559416	753.567241	[M-H]-	C43H80NO7P	C04475	-	LMGP02020092	52925027	-	-	-	ko00565,ko01100	2.65380952	2.3275818	2.55522345	0.0279866088	14.3937905	10.2123301	8.12704433	N/A	12.2782439	1.54732514	11.2790495	1.30332715	4.50105003	0.167088518	17.3352886	10.8155273	8.02521118	5.19433798	0.0309516787	6.52113943	3.05912	2.98482	2.45303	4.30207371	0.207512639	5.24292237	3.61755717	2.53964286	3.09680785
LIPID-N-0794	PE(O-18:1_20:3)	GP	PE-O	38	4	752.559416	753.567241	[M-H]-	C43H80NO7P	C04475	-	-	-	-	-	-	ko00565,ko01100	0.802271429	1.34318436	0.877078328	0.00920923745	2.21569972	2.39316505	2.47969458	0.0134193579	4.59822439	0.392979206	3.76252182	0.340609824	1.07361952	0.0145513404	2.06132216	1.28589844	3.27389214	1.02918118	0.00288567479	1.58233883	0.779165	0.812275	0.90196	1.97999017	0.029621638	1.44362253	1.57158004	1.57081633	1.72303719
LIPID-N-0795	PE(O-18:2_20:2)	GP	PE-O	38	4	752.559416	753.567241	[M-H]-	C43H80NO7P	C04475	-	-	-	-	-	-	ko00565,ko01100	0.0740219048	0.054524182	0.0781922153	0.00410557967	0.0996061168	0.167458252	0.186085714	N/A	0.266167805	0.0862514178	0.294351115	0.0624748842	0.33304509	0.00586226606	0.116817505	0.112263672	0.233894737	0.164875436	N/A	0.101165417	0.0758065	0.090194	0.057963	0.205512531	0.0210008089	0.0819335363	0.111099792	0.0968653061	0.115146694
LIPID-N-0796	PE(O-18:0_22:4)	GP	PE-O	40	4	780.590716	781.598541	[M-H]-	C45H84NO7P	C04475	-	LMGP02020060	52924995	-	-	-	ko00565,ko01100	1.04557143	0.833463687	0.948673715	0.017083943	3.81354958	3.56864078	1.63734975	N/A	4.62680976	0.916482042	3.86560621	0.649924004	1.8013218	0.0485876581	4.68145251	4.17818359	2.10184535	2.12099303	0.014640553	2.22485757	1.14004	1.13215	1.09306	N/A	N/A	N/A	N/A	N/A	N/A
LIPID-N-0797	PE(O-20:0_20:4)	GP	PE-O	40	4	780.590716	781.598541	[M-H]-	C45H84NO7P	C04475	-	LMGP02020083	52925018	-	-	-	ko00565,ko01100	0.296464762	0.290301676	0.279090822	0.00498721637	1.4707507	0.954479612	0.871339901	0.00434908404	1.7854439	0.312385633	1.4986421	0.278795181	0.599255096	0.024128174	1.75468343	1.05833984	1.20363223	0.877195122	0.00786069783	0.693013493	0.391004	0.394121	0.378972	N/A	N/A	N/A	N/A	N/A	N/A
LIPID-N-0798	PE(O-16:0_24:4)	GP	PE-O	40	4	780.590716	781.598541	[M-H]-	C45H84NO7P	C04475	-	-	-	-	-	-	ko00565,ko01100	0.00968314286	N/A	0.00737347429	N/A	0.0983512512	N/A	0.0203566502	N/A	0.0409576585	N/A	0.0412467507	N/A	0.017687832	N/A	0.150461825	N/A	0.0336966862	N/A	N/A	0.0151211394	0.0172428	0.0102841	0.0177778	N/A	N/A	N/A	N/A	N/A	N/A
LIPID-N-0801	PE(O-20:0_22:4)	GP	PE-O	42	4	808.622016	809.629841	[M-H]-	C47H88NO7P	C04475	-	LMGP02020088	52925023	-	-	-	ko00565,ko01100	0.0221948571	0.0369230646	0.0231436809	N/A	0.10712975	0.0781902913	0.0483549754	N/A	0.113969756	0.0271884688	0.119374394	0.0151154773	0.0650327363	N/A	0.0880499069	0.0525652344	0.101536712	0.0634299652	N/A	0.0666926537	0.0377717	0.0327036	0.034017	N/A	N/A	N/A	N/A	N/A	N/A
LIPID-N-0802	PE(O-18:0_24:4)	GP	PE-O	42	4	808.622016	809.629841	[M-H]-	C47H88NO7P	C04475	-	-	-	-	-	-	ko00565,ko01100	0.0271524762	0.0369639266	0.0342675637	N/A	0.124701576	0.0976718447	0.0807605911	N/A	0.199332683	0.0122659735	0.202632396	0.00418715477	0.0863094503	N/A	0.214683426	0.127577148	0.10882716	0.105302265	N/A	0.0855252374	0.0286574	0.0314305	0.0459215	N/A	N/A	N/A	N/A	N/A	N/A
LIPID-N-0806	PE(O-15:1_20:4)	GP	PE-O	35	5	708.496816	709.504641	[M-H]-	C40H72NO7P	C04475	-	-	-	-	-	-	ko00565,ko01100	0.20152	0.277524342	0.216352715	N/A	0.885820204	0.227683495	0.146233498	N/A	0.510677073	0.0116350662	0.424510184	0.04462595	0.329510809	N/A	1.12780261	0.16253418	0.336851202	0.568888502	N/A	0.139954023	0.185433	0.24993	0.13823	0.131046683	N/A	0.29893658	0.15193763	0.0516081633	0.102860537
LIPID-N-0808	PE(O-18:3_18:2)	GP	PE-O	36	5	722.512466	723.520291	[M-H]-	C41H74NO7P	C04475	-	-	-	-	-	-	ko00565,ko01100	0.59317619	0.277532322	0.617813551	N/A	1.28949954	1.20923301	1.10164532	0.0282058546	1.5704878	0.0266181474	1.50868089	0.0288227989	0.502773317	0.00773530602	1.18630354	1.3071875	2.58606888	2.52247387	0.0204143515	0.344762619	0.56354	0.530105	0.55524	0.531341523	N/A	0.329535261	0.233133056	0.449873469	0.532799587
LIPID-N-0809	PE(O-16:1_20:4)	GP	PE-O	36	5	722.512466	723.520291	[M-H]-	C41H74NO7P	C04475	-	-	-	-	-	-	ko00565,ko01100	25.1360952	43.0285714	24.2153772	0.184117793	86.7012048	56.231068	65.8536946	0.132203022	110.043902	10.2136106	99.4733269	10.4702502	38.5740581	0.473605463	85.3212291	56.3648437	78.6393762	70.0890244	0.0978782093	56.4172914	24.0255	25.8237	26.097	46.2604423	1.30705763	41.1312024	29.4318087	24.965	36.2815083
LIPID-N-0810	PE(O-20:5_16:0)	GP	PE-O	36	5	722.512466	723.520291	[M-H]-	C41H74NO7P	C04475	-	-	-	-	-	-	ko00565,ko01100	0.0364340952	N/A	0.0187530034	N/A	0.118428174	N/A	0.127656158	N/A	0.313939512	N/A	0.136954413	N/A	0.110617048	N/A	0.135556797	N/A	0.158385965	0.106234321	N/A	0.0346677661	0.0668915	0.0493649	0.0600155	N/A	N/A	N/A	N/A	N/A	N/A
LIPID-N-0811	PE(O-17:1_20:4)	GP	PE-O	37	5	736.528116	737.535941	[M-H]-	C42H76NO7P	C04475	-	-	-	-	-	-	ko00565,ko01100	1.51405714	1.77406225	1.56567996	N/A	5.46114921	2.26578641	3.92321182	N/A	4.50870244	0.411727788	4.61840931	0.419512512	1.41003088	0.00722964087	5.39731844	2.54367187	4.0960104	3.24900697	0.0147011192	2.16789605	0.962665	1.25517	1.08289	2.03282555	0.0532229525	3.32257737	1.32425156	1.39592857	1.87116736
LIPID-N-0814	PE(O-18:1_20:4)	GP	PE-O	38	5	750.543766	751.551591	[M-H]-	C43H78NO7P	C04475	-	-	-	-	-	-	ko00565,ko01100	35.85	49.1671189	33.3840461	0.21332548	78.0079703	86.9062136	85.6842365	0.140974504	153.493659	16.0316635	153.978661	15.3151993	52.7099444	0.46610521	83.2689013	83.6552734	103.725796	101.597561	0.0848248848	57.6361819	34.901	34.7733	35.5273	59.2009828	1.1959454	46.0781329	42.3990644	43.2427551	50.4934917
LIPID-N-0815	PE(O-19:1_20:4)	GP	PE-O	39	5	764.559416	765.567241	[M-H]-	C44H80NO7P	C04475	-	-	-	-	-	-	ko00565,ko01100	0.215957143	0.184209098	0.174711197	N/A	0.328557924	0.255	0.309333005	N/A	0.60617561	0.0778153119	0.507621726	0.0728546803	0.167600988	0.00420390491	0.392217877	0.277765625	0.33554256	0.353700348	N/A	0.218067966	0.098351	0.17735	0.135254	0.16401769	N/A	0.192874683	0.14666736	0.157757143	0.17744938
LIPID-N-0816	PE(O-17:1_22:4)	GP	PE-O	39	5	764.559416	765.567241	[M-H]-	C44H80NO7P	C04475	-	-	-	-	-	-	ko00565,ko01100	0.387641905	0.308459697	0.407033157	0.00265282083	1.59749768	1.13204854	1.06152709	N/A	1.73126829	0.203088847	1.76837051	0.143671918	0.520329833	0.0051132524	1.641527	1.00972656	1.70944769	1.20966028	N/A	0.964252874	0.363598	0.417307	0.3792	0.655218673	0.0194592518	0.618011162	0.530904366	0.559255102	0.631208678
LIPID-N-0817	PE(O-18:0_22:5)	GP	PE-O	40	5	778.575066	779.582891	[M-H]-	C45H82NO7P	C04475	-	-	-	-	-	-	ko00565,ko01100	0.326281905	0.41169992	0.361927919	0.00865709857	1.64714551	1.7386699	1.96072906	N/A	2.64772683	0.276655955	2.39530553	0.219093605	0.826670784	0.0215588265	1.77442272	1.66191406	1.02003249	0.939660279	N/A	1.18531734	0.468643	0.57404	0.386578	N/A	N/A	N/A	N/A	N/A	N/A
LIPID-N-0819	PE(O-18:2_22:3)	GP	PE-O	40	5	778.575066	779.582891	[M-H]-	C45H82NO7P	C04475	-	-	-	-	-	-	ko00565,ko01100	0.0192814286	0.0455359936	0.0509442576	N/A	0.186278035	0.23328932	0.351537931	N/A	0.37756878	0.0443958412	0.441798254	0.0422048193	0.18508462	0.00135320182	0.194340782	0.266201172	0.316610786	0.180923345	N/A	0.223672164	0.063218	0.0986645	0.0770835	N/A	N/A	N/A	N/A	N/A	N/A
LIPID-N-0820	PE(O-18:1_22:4)	GP	PE-O	40	5	778.575066	779.582891	[M-H]-	C45H82NO7P	C04475	-	-	-	-	-	-	ko00565,ko01100	11.624381	9.73551476	10.5657857	0.0765288283	23.223355	31.6601942	17.6409852	0.045327101	48.9356098	6.60126654	48.470999	6.37006487	15.9059914	0.186103187	24.483054	33.3529297	33.8892788	37.6477352	0.0283905201	22.5323338	10.7999	11.5087	10.8909	14.5941032	0.349478261	11.4794521	15.1568607	16.2904082	17.0009298
LIPID-N-0821	PE(O-20:1_20:4)	GP	PE-O	40	5	778.575066	779.582891	[M-H]-	C45H82NO7P	C04475	-	-	-	-	-	-	ko00565,ko01100	2.41130476	2.87765363	2.07800096	0.0136519529	5.07399444	7.44384466	7.20990148	0.00599076487	13.2850732	2.56134216	12.2364694	2.22874884	3.83546634	0.0678968134	5.58055866	7.68042969	10.3026641	7.15224739	0.0140525346	4.70236882	2.66824	2.90061	2.83645	4.02643735	0.0868048534	2.20851344	2.99754678	3.58176531	4.34146694
LIPID-N-0823	PE(O-16:1_24:4)	GP	PE-O	40	5	778.575066	779.582891	[M-H]-	C45H82NO7P	C04475	-	-	-	-	-	-	ko00565,ko01100	0.107271429	0.115894653	0.112576646	N/A	0.350546803	0.278104854	0.236417734	N/A	0.525594146	0.0190170132	0.468527643	0.0124563485	0.141493515	N/A	0.452022346	0.256398438	0.385191683	0.350043554	N/A	0.240092954	0.101012	0.102684	0.11846	0.207456511	N/A	0.195719939	0.12147921	0.169706122	0.200400826
LIPID-N-0824	PE(O-20:0_22:5)	GP	PE-O	42	5	806.606366	807.614191	[M-H]-	C47H86NO7P	C04475	-	-	-	-	-	-	ko00565,ko01100	0.0238638095	N/A	0.0163963479	N/A	0.0641571826	0.0921623301	0.0789275862	N/A	0.164093659	N/A	0.167949564	N/A	0.0629950587	N/A	0.0947132216	0.0861066406	0.0700519818	0.0559900697	N/A	0.0756381809	0.0398882	0.033686	0.0326972	N/A	N/A	N/A	N/A	N/A	N/A
LIPID-N-0825	PE(O-22:1_20:4)	GP	PE-O	42	5	806.606366	807.614191	[M-H]-	C47H86NO7P	C04475	-	-	-	-	-	-	ko00565,ko01100	0.233548571	0.243019952	0.169763575	N/A	0.563540315	0.344106796	0.550482759	N/A	0.782909268	0.11355104	0.694729389	0.0755297498	0.375351452	N/A	0.611703911	0.405568359	0.598575699	0.343268293	N/A	0.254442779	0.18845	0.184515	0.170927	N/A	N/A	N/A	N/A	N/A	N/A
LIPID-N-0826	PE(O-20:1_22:4)	GP	PE-O	42	5	806.606366	807.614191	[M-H]-	C47H86NO7P	C04475	-	-	-	-	-	-	ko00565,ko01100	0.134369524	0.181455706	0.142894762	N/A	0.324227989	0.589572816	0.456077833	N/A	1.12659512	0.168227788	1.02746848	0.161319741	0.445683755	0.0100957511	0.399824953	0.67771875	0.843144899	0.604266551	N/A	0.429488256	0.190707	0.202391	0.205562	N/A	N/A	N/A	N/A	N/A	N/A
LIPID-N-0828	PE(O-18:1_24:4)	GP	PE-O	42	5	806.606366	807.614191	[M-H]-	C47H86NO7P	C04475	-	-	-	-	-	-	ko00565,ko01100	0.145785714	0.210946528	0.148275829	N/A	0.561992586	0.707281553	0.69629064	N/A	1.51123902	0.0391442344	1.27012609	0.0545651529	0.477829524	N/A	0.530849162	0.743167969	1.12632229	0.973963415	0.00615923634	0.564002999	0.242958	0.286755	0.23327	N/A	N/A	N/A	N/A	N/A	N/A
LIPID-N-0829	PE(O-24:1_20:4)	GP	PE-O	44	5	834.637666	835.645491	[M-H]-	C49H90NO7P	C04475	-	-	-	-	-	-	ko00565,ko01100	0.0355325714	0.0604482043	0.0249985584	N/A	0.0796767377	0.0505409709	0.0519399015	N/A	0.055668878	N/A	0.0642744908	N/A	0.0431431748	N/A	0.0927296089	0.0409958984	0.0400379467	0.0328358885	N/A	0.0202217891	0.0236433	0.0256835	0.0159139	N/A	N/A	N/A	N/A	N/A	N/A
LIPID-N-0831	PE(O-16:1_20:5)	GP	PE-O	36	6	720.496816	721.504641	[M-H]-	C41H72NO7P	C04475	-	-	-	-	-	-	ko00565,ko01100	0.682819048	1.55874701	0.551162902	N/A	3.14730306	2.09646602	7.02876847	N/A	9.54150244	0.341563327	7.62595538	0.335493976	3.96714021	0.0349256449	3.12690875	2.31503906	4.72505523	4.86594077	N/A	1.39521239	1.26214	1.28963	1.38304	1.65694349	0.0504372093	2.04785388	1.62968815	0.90425	1.4659814
LIPID-N-0833	PE(O-16:2_20:4)	GP	PE-O	36	6	720.496816	721.504641	[M-H]-	C41H72NO7P	C04475	-	-	-	-	-	-	ko00565,ko01100	0.211880952	0.17109178	0.156851514	N/A	0.789291937	0.566165049	0.757660099	N/A	2.25676098	0.0292640832	1.93697381	0.0262392956	0.555860408	N/A	0.979636872	0.834552734	1.36805718	1.24590592	N/A	0.578215892	0.246098	0.390629	0.392057	N/A	N/A	N/A	N/A	N/A	N/A
LIPID-N-0837	PE(O-18:2_20:4)	GP	PE-O	38	6	748.528116	749.535941	[M-H]-	C43H76NO7P	C04475	-	-	-	-	-	-	ko00565,ko01100	14.9257143	13.6715882	14.2444978	0.0385573466	30.9994439	31.1174757	38.800197	0.0613665722	66.0078049	2.33996219	61.1404462	2.2431696	20.7655343	0.0626494689	30.9517691	32.5171875	50.4515919	44.5498258	0.042035813	26.3977011	13.0998	13.9023	13.3204	21.0179853	0.265167846	20.2630137	20.0028067	20.4461224	24.1577479
LIPID-N-0839	PE(O-16:0_22:6)	GP	PE-O	38	6	748.528116	749.535941	[M-H]-	C43H76NO7P	C04475	-	LMGP02020020	22833649	-	-	-	ko00565,ko01100	0.17827619	0.174185156	0.144567035	0.00370937384	0.495768304	0.469685437	0.592221675	0.00791399433	0.975479024	0.0747761815	0.658849661	0.142859129	0.281267449	0.0215485078	0.781299814	0.412058594	0.393165692	0.773811847	N/A	0.24225987	0.202628	0.145859	0.19321	0.856452088	N/A	1.05194318	0.865680873	0.613096939	0.544318182
LIPID-N-0840	PE(O-16:1_22:5)	GP	PE-O	38	6	748.528116	749.535941	[M-H]-	C43H76NO7P	C04475	-	-	-	-	-	-	ko00565,ko01100	4.17471429	5.10379888	3.33626141	0.0399956603	12.9827618	14.745534	17.9505419	0.0146675165	24.9112195	2.83300567	24.3586809	2.74748842	8.28357011	0.0831254426	11.9392924	14.9166016	15.8512021	14.5077526	0.0176707044	9.9814093	4.85254	4.80132	5.62185	7.62383292	0.306250758	7.02541857	7.90764033	8.05362245	9.23806818
LIPID-N-0841	PE(O-17:1_22:5)	GP	PE-O	39	6	762.543766	763.551591	[M-H]-	C44H78NO7P	C04475	-	-	-	-	-	-	ko00565,ko01100	0.0911252381	0.159741421	0.109417588	N/A	0.247990732	0.44983301	0.603866995	N/A	0.572630244	0.072157656	0.565039767	0.0744995366	0.226618901	N/A	0.357162011	0.303804687	0.388324886	0.333641115	N/A	0.210796602	0.144694	0.130201	0.117723	0.4033543	N/A	0.239058346	0.225566528	0.238432653	0.265241736
LIPID-N-0842	PE(O-18:1_22:5)	GP	PE-O	40	6	776.559416	777.567241	[M-H]-	C45H80NO7P	C04475	-	-	-	-	-	-	ko00565,ko01100	3.48197143	4.34678372	2.90255646	0.0203755735	7.50418906	10.9725243	13.4693596	0.0119711992	21.0850732	2.45758034	21.2632396	2.42035218	6.93848054	0.0851401113	8.42461825	10.9727539	12.5740741	12.3817073	0.0242080316	6.96746627	3.91105	4.57056	4.19765	9.18176904	0.25868453	5.42978184	7.12323285	8.03035714	10.0568698
LIPID-N-0843	PE(O-18:0_22:6)	GP	PE-O	40	6	776.559416	777.567241	[M-H]-	C45H80NO7P	C04475	-	LMGP02020104	52923729	-	-	-	ko00565,ko01100	0.197792381	0.208102155	0.229504085	N/A	0.709445783	0.698027184	0.765256158	N/A	1.30392195	0.141544423	1.06811833	0.125354958	0.47577517	0.00924036419	0.681340782	0.596519531	0.497584146	0.459081882	N/A	0.4366007	0.214842	0.295279	0.24173	0.580722359	0.0282667341	0.540608828	0.497400208	0.458187755	0.363903926
LIPID-N-0845	PE(O-20:1_22:5)	GP	PE-O	42	6	804.590716	805.598541	[M-H]-	C47H84NO7P	C04475	-	-	-	-	-	-	ko00565,ko01100	0.067177619	0.137839585	0.103790485	N/A	0.274009268	0.351258252	0.361144828	N/A	0.82707122	0.244056711	0.54256644	0.253162187	0.28265596	N/A	0.136321229	0.690830078	0.308592593	0.311294425	N/A	0.437210395	0.124096	0.109606	0.13315	N/A	N/A	N/A	N/A	N/A	N/A
LIPID-N-0847	PE(O-18:1_24:5)	GP	PE-O	42	6	804.590716	805.598541	[M-H]-	C47H84NO7P	C04475	-	-	-	-	-	-	ko00565,ko01100	0.0672371429	0.0912106943	0.0557837578	N/A	0.195451344	0.166239806	0.165958621	N/A	0.263644878	0.0385909263	0.263540252	0.0574203892	0.0969666461	0.00414629236	0.185326816	0.17753418	0.268662768	0.207487805	N/A	0.198647676	0.0825905	0.082143	0.0579465	N/A	N/A	N/A	N/A	N/A	N/A
LIPID-N-0849	PE(O-22:2_22:4)	GP	PE-O	44	6	832.622016	833.629841	[M-H]-	C49H88NO7P	C04475	-	-	-	-	-	-	ko00565,ko01100	0.0206807619	0.015920431	0.0156721768	N/A	0.0674776645	0.0696992233	0.0609330049	N/A	0.160210732	0.0150512287	0.127312318	0.00913957368	0.0815355158	N/A	0.0471374302	0.0755564453	0.0782053281	0.0505590592	N/A	0.0380467766	0.0185258	0.0192615	0.0153168	0.070585258	N/A	0.0316752917	0.0374884615	0.0663193878	0.0664932851
LIPID-N-0855	PE(O-18:3_20:4)	GP	PE-O	38	7	746.512466	747.520291	[M-H]-	C43H74NO7P	C04475	-	-	-	-	-	-	ko00565,ko01100	2.85277143	2.12687949	2.68470927	0.0086466832	8.23084337	7.67464078	8.32699507	N/A	11.926439	0.338275992	12.0211445	0.140861909	4.57960469	0.0187949418	7.78692737	8.67382812	12.7607537	11.9430314	0.00911843318	6.77771114	2.94723	2.67122	3.20163	2.33731695	N/A	2.58457636	2.35174636	3.12654082	2.97094008
LIPID-N-0856	PE(O-18:2_20:5)	GP	PE-O	38	7	746.512466	747.520291	[M-H]-	C43H74NO7P	C04475	-	-	-	-	-	-	ko00565,ko01100	0.302525714	0.422499601	0.25489284	N/A	0.922722892	1.1512233	3.45184236	N/A	4.21022439	0.0371502836	4.79278371	0.019231696	1.35324274	N/A	1.3252514	1.35378906	2.37001949	2.49207317	N/A	0.492142929	0.722505	0.58565	0.6998	1.00936609	N/A	0.69709792	0.800519751	0.746336735	0.832257231
LIPID-N-0857	PE(O-16:1_22:6)	GP	PE-O	38	7	746.512466	747.520291	[M-H]-	C43H74NO7P	C04475	-	-	-	-	-	-	ko00565,ko01100	4.43718095	4.53532322	3.61176358	0.0138977061	14.4431881	8.17642718	13.4317241	0.0327697828	15.336	1.48256144	14.6377304	1.60667285	9.67368746	0.201340415	13.9238361	8.28740234	10.1050682	11.2526132	0.0401217907	7.33478261	5.5272	5.26355	5.69805	8.90914005	0.131995956	9.94571284	5.53248441	6.21561224	7.50707645
LIPID-N-0858	PE(O-17:1_22:6)	GP	PE-O	39	7	760.528116	761.535941	[M-H]-	C44H76NO7P	C04475	-	-	-	-	-	-	ko00565,ko01100	0.349258095	0.241431764	0.270771744	N/A	1.30263207	0.44596699	1.70431527	N/A	1.38235122	0.0213965974	1.42492726	0.0718954588	0.482942557	0.01203652	1.10409683	0.503542969	0.934762833	0.911480836	N/A	0.574537731	0.264996	0.261744	0.285508	0.567282555	0.0303779575	0.582729579	0.213074844	0.250522449	0.245007231
LIPID-N-0859	PE(O-18:1_22:6)	GP	PE-O	40	7	774.543766	775.551591	[M-H]-	C45H78NO7P	C04475	-	-	-	-	-	-	ko00565,ko01100	2.99007619	3.27776536	2.85186929	0.00853769374	6.69297498	8.82460194	16.0319212	0.0146338055	17.1607805	1.17535917	17.6665373	1.26549583	6.8442866	0.0628239757	7.41955307	8.9159375	10.8529565	13.020122	0.0195791968	5.4089955	4.00849	4.16171	4.06193	8.54574939	0.135177958	6.94358194	6.81720374	7.73346939	8.32959711
LIPID-N-0860	PE(O-20:3_20:4)	GP	PE-O	40	7	774.543766	775.551591	[M-H]-	C45H78NO7P	C04475	-	-	-	-	-	-	ko00565,ko01100	0.987828571	1.54557063	0.956953388	N/A	3.38906395	2.77916505	4.65130049	N/A	4.48333659	0.0493035917	4.18938894	0.140280816	2.18875849	0.00897991907	3.5505959	2.78994141	3.10379467	2.75602787	0.00637857801	3.60987506	1.16069	1.17653	1.06481	2.73832924	N/A	1.49161847	1.30559252	1.39295918	1.77380165
LIPID-N-0862	PE(O-18:3_22:4)	GP	PE-O	40	7	774.543766	775.551591	[M-H]-	C45H78NO7P	C04475	-	-	-	-	-	-	ko00565,ko01100	0.0680509524	0.123130088	0.0660370014	N/A	0.27381835	0.41248932	0.441181281	N/A	0.59038439	0.016426465	0.467357905	0.0116918443	0.257789994	N/A	0.31747486	0.380316406	0.433077323	0.435445993	N/A	0.35805997	0.091898	0.116431	0.108204	N/A	N/A	N/A	N/A	N/A	N/A
LIPID-N-0865	PE(O-20:1_22:6)	GP	PE-O	42	7	802.575066	803.582891	[M-H]-	C47H82NO7P	C04475	-	-	-	-	-	-	ko00565,ko01100	0.112067619	0.0939146049	0.105682845	N/A	0.191240037	0.192495146	0.367393103	N/A	0.585004878	0.0506591682	0.586064016	0.0669151066	0.25839407	0.00186233687	0.223	0.235140625	0.286356075	0.277120209	N/A	0.162372814	0.118801	0.13379	0.105373	0.244610319	N/A	0.157531202	0.139966736	0.188872449	0.194706612
LIPID-N-0866	PE(O-22:1_22:6)	GP	PE-O	44	7	830.606366	831.614191	[M-H]-	C49H86NO7P	C04475	-	-	-	-	-	-	ko00565,ko01100	0.0138385714	N/A	0.0131662662	N/A	0.0196292864	N/A	0.0628034483	N/A	0.0822971707	N/A	0.0581546072	N/A	0.0258996912	N/A	0.0288495345	N/A	0.0133967511	N/A	N/A	0.0147378311	0.0109893	0.0118238	0.0117102	N/A	N/A	N/A	N/A	N/A	N/A
LIPID-N-0871	PE(O-18:2_22:6)	GP	PE-O	40	8	772.528116	773.535941	[M-H]-	C45H76NO7P	C04475	-	-	-	-	-	-	ko00565,ko01100	1.62589524	1.10914605	1.54397886	N/A	4.19493976	3.56506796	6.52428571	0.0206466478	7.72677073	0.197119093	6.68256062	0.195384615	3.91815936	0.0065041477	3.87383613	4.26501953	4.32634178	5.18480836	N/A	2.26231884	1.96709	2.17065	2.2408	6.96304668	0.0327613751	6.77869102	5.65483368	6.42076531	6.73362603
LIPID-N-0877	PMeOH(16:0_16:0)	GP	PMeOH	32	0	661.480832	662.488657	[M-H]-	C36H71O8P	-	-	-	-	-	-	-	-	26.7902381	44.3439745	25.927679	33.3884067	51.9216867	53.1592233	26.4549261	53.7719547	50.8970732	51.4503781	49.9485936	51.881835	33.3035825	28.5978756	51.6028864	51.6831055	35.1276803	45.7334495	36.5427913	25.8728136	26.75375	26.307	27.28675	26.9818182	28.7717391	26.9774226	24.7403846	27.4380102	25.6479855
LIPID-N-0882	PMeOH(18:0_18:2)	GP	PMeOH	36	2	713.512132	714.519957	[M-H]-	C40H75O8P	-	-	-	-	-	-	-	-	0.154151905	0.338760575	0.162559827	N/A	1.08093605	0.389712621	0.309793103	N/A	0.182684878	0.0057889603	0.259182347	0.00909486562	0.02625979	N/A	1.12326816	0.296479492	0.639510721	1.15964286	N/A	0.0796506747	0.1850655	0.1890275	0.191655	N/A	N/A	N/A	N/A	N/A	N/A
LIPID-N-0907	PC(18:0_22:1)	GP	PC	40	1	888.669361	843.671706	[M+COOH]-	C48H94NO8P	C00157	HMDB0008052	LMGP01010811	24778866	-	-	-	ko00564,ko00590,ko00591,ko00592,ko01100,ko04723,ko05231	2.67655238	2.06671987	3.30003844	N/A	6.38665431	5.06666019	7.07014778	N/A	7.13592195	1.73758034	5.83047527	2.0976645	4.55198271	0.105465857	13.5179702	2.075	11.1001949	7.28789199	N/A	7.39835082	1.80029	2.84585	2.48346	7.64859951	1.58278059	5.57843734	2.672921	2.5464898	2.35988636
LIPID-N-0908	PC(16:0_20:2)	GP	PC	36	2	830.591111	785.5934557	[M+COOH]-	C44H84NO8P	C00157	HMDB0007979	LMGP01011469	52922420	-	-	-	ko00564,ko00590,ko00591,ko00592,ko01100,ko04723,ko05231	4.09279048	6.50167598	3.909284	0.398626162	7.42906395	6.10996117	11.7772414	N/A	7.48156098	2.97196597	3.87623666	6.6463392	4.67740581	1.90024279	12.2091248	6.74767578	13.1699805	8.56614983	0.421331139	10.7951024	2.39454	3.04185	1.8993	5.32761671	3.73250758	5.61811263	3.78981289	5.25642857	5.43192149
LIPID-N-0957	LNAPE(16:0/N-16:0)	GP	LNAPE	32	0	690.507381	691.515206	[M-H]-	C37H74NO8P	-	-	-	-	-	-	-	-	0.897185714	4.81302474	0.983498318	0.295962802	7.17929564	1.28705825	1.28432512	0.491503305	1.2564	1.40730624	1.18733269	1.1460519	1.0772761	0.964248862	7.24040968	1.66578125	1.30220923	1.68648955	0.837544437	2.10490755	1.03867	1.17948	1.1144	1.96803931	1.11305359	1.66684932	0.300371102	0.226281633	0.456484504
LIPID-N-0958	LNAPE(16:1/N-16:0)	GP	LNAPE	32	1	688.491731	689.499556	[M-H]-	C37H72NO8P	-	-	-	-	-	-	-	-	0.622033333	2.16461293	0.965016819	0.130086795	1.41630213	0.918312621	0.870586207	0.0960009443	1.86734634	0.447039698	2.55823472	0.745295644	0.52239407	0.0292407688	2.028473	1.08978516	0.891864847	1.48555749	0.0816675444	0.541634183	0.72257	0.447877	0.546535	3.4559312	N/A	1.59408422	1.09200624	1.29047959	1.38801653
LIPID-N-0959	LNAPE(16:0/N-18:1)	GP	LNAPE	34	1	716.523031	717.530856	[M-H]-	C39H76NO8P	-	-	-	-	-	-	-	-	28.4448571	49.39585	31.5261893	0.460612523	50.5310473	58.9407767	72.2679803	0.292313503	103.634146	24.2066163	104.417071	25.6637627	35.4	0.723429439	50.8271881	64.8283203	84.4269006	101.672474	0.194247531	39.1503248	27.9062	26.4962	25.9086	53.7002457	0.993781598	35.8225266	46.4405405	31.3682653	36.2697314
LIPID-N-0960	LNAPE(18:1/N-17:0)	GP	LNAPE	35	1	730.538681	731.546506	[M-H]-	C40H78NO8P	-	-	-	-	-	-	-	-	3.66741905	4.91002394	4.29021624	0.674587725	9.3265987	7.20269903	4.62520197	0.114489141	6.77730732	5.86028355	7.89809893	5.65638554	5.70266831	2.32423875	9.26674115	7.94984375	7.13385315	8.62385017	0.571851218	3.58773613	3.61214	3.96385	3.25601	11.6229975	1.7627907	6.79888382	4.11543659	2.42420408	2.4632438
LIPID-N-0963	LNAPE(22:1/N-18:1)	GP	LNAPE	40	2	798.601281	799.609106	[M-H]-	C45H86NO8P	-	-	-	-	-	-	-	-	0.19003619	0.272505986	0.23849976	0.0156271544	0.468954588	0.379601942	0.293576355	0.0126773371	0.740794146	0.469909263	0.839846751	0.563781279	0.270321186	0.016743652	0.496074488	0.394744141	0.368956465	0.284857143	0.0130472021	0.249508246	0.186404	0.193077	0.189714	N/A	N/A	N/A	N/A	N/A	N/A
LIPID-N-0964	LNAPE(18:1/N-18:2)	GP	LNAPE	36	3	740.523031	741.530856	[M-H]-	C41H76NO8P	-	-	-	-	-	-	-	-	29.1337143	31.7155626	33.003556	0.187092374	37.6374421	37.0207767	40.8169458	0.105462701	61.0390244	6.0547448	62.5972842	6.06003707	26.4128474	0.0775887709	36.996648	43.6728516	65.611436	93.7987805	0.121945359	17.6564718	26.6355	24.047	27.9115	54.7174447	0.269541962	24.6674784	27.066632	26.9483673	40.6698347
LIPID-N-0965	LNAPE(18:2/N-18:2)	GP	LNAPE	36	4	738.507381	739.515206	[M-H]-	C41H74NO8P	-	-	-	-	-	-	-	-	3.75929524	3.90154828	4.00282556	0.0319175449	6.28758109	8.04714563	12.4812808	N/A	11.2456585	0.365185255	11.1703201	0.385482854	3.80312539	0.00976530096	6.78158287	8.43822266	13.9966212	18.1398955	0.0456089533	2.70612694	4.29774	3.54191	4.11275	N/A	N/A	N/A	N/A	N/A	N/A
LIPID-N-0968	LNAPE(20:4/N-18:2)	GP	LNAPE	38	6	762.507381	763.515206	[M-H]-	C43H74NO8P	-	-	-	-	-	-	-	-	1.72113333	2.14009577	2.00067275	N/A	2.61651529	2.95	3.06482759	N/A	4.4955122	0.105376181	4.3057614	0.0540064875	1.25437925	N/A	2.36763501	3.63628906	4.40803119	6.71533101	0.00686517446	1.03514243	1.45808	1.2522	1.31486	4.14783292	N/A	2.33659056	1.50574844	3.14491837	2.37356405
LIPID-N-0970	LNAPE(22:4/N-18:2)	GP	LNAPE	40	6	790.538681	791.546506	[M-H]-	C45H78NO8P	-	-	-	-	-	-	-	-	0.9896	0.678172386	0.956977415	N/A	1.72102873	1.84370874	0.851576355	N/A	2.39258537	0.0461383743	2.35672163	0.00616480074	0.659783817	N/A	1.89802607	2.48894531	1.8565822	3.50310105	N/A	0.804712644	0.58633	0.753075	0.609445	N/A	N/A	N/A	N/A	N/A	N/A
LIPID-N-0972	LNAPE(22:5/N-20:2)	GP	LNAPE	42	7	816.554331	817.562156	[M-H]-	C47H80NO8P	-	-	-	-	-	-	-	-	0.118250476	0.251162011	0.115793369	N/A	0.182026877	0.201133981	0.0761226601	N/A	0.278232195	0.109909263	0.385045587	0.0581747915	0.0460937616	0.00406994436	0.272787709	0.225203125	0.198154646	0.324148084	N/A	0.100544728	0.102711	0.087317	0.118003	6.37641278	0.232016178	3.5130898	5.34864865	3.45306122	4.1181405
LIPID-N-0973	LNAPE(22:6/N-20:1)	GP	LNAPE	42	7	816.554331	817.562156	[M-H]-	C47H80NO8P	-	-	-	-	-	-	-	-	0.102026667	0.0741514765	0.10718789	N/A	0.118398517	0.0868141748	0.140924138	N/A	0.133275122	0.0550079395	0.1494258	0.0230898981	0.104211242	N/A	0.133804469	0.122516602	0.0315078622	0.122808362	N/A	0.073866067	0.052448	0.053944	0.060069	N/A	N/A	N/A	N/A	N/A	N/A
LIPID-N-0976	LNAPE(20:4/N-22:4)	GP	LNAPE	42	8	814.538681	815.546506	[M-H]-	C47H78NO8P	-	-	-	-	-	-	-	-	0.266799048	0.0713599362	0.218245074	N/A	0.296852641	0.190515534	0.146233498	N/A	0.641254634	N/A	0.386886518	N/A	0.127854231	N/A	0.292074488	0.438408203	0.605345029	0.726299652	N/A	0.172022989	0.157086	0.149494	0.091259	1.49312039	N/A	1.20329782	2.01661123	1.19814286	1.26852273
LIPID-N-0980	PC(10:0_18:0)	GP	PC	28	0	722.4972099	677.4995553	[M+COOH]-	C36H72NO8P	C00157	-	LMGP01010390	24778529	-	-	-	ko00564,ko00590,ko00591,ko00592,ko01100,ko04723,ko05231	6.1757619	5.8460016	3.6919654	2.8166274	5.50541242	6.14048544	2.50555665	4.75316336	6.05715122	7.63873346	6.73658584	7.801557	5.3988635	2.2096004	8.1958473	5.64429687	3.91030539	6.71249129	5.12601712	5.14572714	3.43742	4.85336	4.07205	18.4550369	21.0481294	22.3805175	16.0950104	14.3227551	15.4996901
LIPID-N-0981	PC(12:0_16:0)	GP	PC	28	0	722.4972099	677.4995553	[M+COOH]-	C36H72NO8P	C00157	-	LMGP01010435	24778570	-	-	-	ko00564,ko00590,ko00591,ko00592,ko01100,ko04723,ko05231	2.68327619	0.284296887	0.231335896	N/A	1.53549583	4.00524272	8.1682266	N/A	6.86778537	2.52695652	5.68331717	0.300569045	3.53785053	N/A	1.95945996	3.06478516	6.13591943	3.46310105	0.425795918	3.92502749	1.41842	0.82244	1.03088	N/A	N/A	N/A	N/A	N/A	N/A
LIPID-N-0984	PC(13:0_16:0)	GP	PC	29	0	736.5128599	691.5152053	[M+COOH]-	C37H74NO8P	C00157	-	LMGP01011342	52922166	-	-	-	ko00564,ko00590,ko00591,ko00592,ko01100,ko04723,ko05231	2.67213333	6.47757382	1.34233542	0.111541228	7.27912882	8.05679612	40.8100493	N/A	34.6113171	1.49344991	34.1111542	0.0888889713	17.1351452	0.155280728	11.4082868	8.57628906	25.2066277	21.5625436	N/A	7.11924038	5.6065	9.53205	7.5354	2.89739558	N/A	3.67376966	2.11589397	4.02406122	4.56540289
LIPID-N-0989	PC(12:0_18:1)	GP	PC	30	1	748.5128599	703.5152053	[M+COOH]-	C38H74NO8P	C00157	-	-	-	-	-	-	ko00564,ko00590,ko00591,ko00592,ko01100,ko04723,ko05231	17.528381	19.4534717	13.1822201	2.48969622	69.8617238	22.496699	42.093202	0.297102927	34.848	10.823913	41.9598448	14.0434662	37.7463867	7.27283763	110.524209	21.3861328	46.2525016	21.954878	1.21974325	50.3443278	11.9754	15.1746	14.179	N/A	N/A	N/A	N/A	N/A	N/A
LIPID-N-0994	PC(13:0_18:0)	GP	PC	31	0	764.5441601	719.5465055	[M+COOH]-	C39H78NO8P	C00157	-	LMGP01011346	52922174	-	-	-	ko00564,ko00590,ko00591,ko00592,ko01100,ko04723,ko05231	0.715890476	2.65438148	0.838625661	N/A	4.0453012	4.23184466	16.575468	N/A	11.8797073	0.14670983	13.9781765	0.939249305	6.76411365	N/A	9.0896648	3.03662109	11.1270955	8.57714286	N/A	1.81764118	2.93078	3.25458	2.19796	2.72040295	N/A	3.8325723	1.24862786	2.8905102	2.64674587
LIPID-N-0996	PC(13:0_18:1)	GP	PC	31	1	762.52851	717.5308554	[M+COOH]-	C39H76NO8P	C00157	-	LMGP01011347	52922176	-	-	-	ko00564,ko00590,ko00591,ko00592,ko01100,ko04723,ko05231	0.841157143	N/A	0.550523787	N/A	2.32884152	4.72561165	9.37945813	N/A	13.9201951	N/A	9.26159069	N/A	8.68326127	N/A	3.46581006	1.00138672	9.28401559	7.51608014	N/A	N/A	1.24645	1.90593	1.61991	2.51475184	0.539251769	2.65514967	1.38378378	3.03938776	2.58672521
LIPID-N-1002	PC(10:0_22:0)	GP	PC	32	0	778.5598101	733.5621555	[M+COOH]-	C40H80NO8P	C00157	-	LMGP01010397	24778536	-	-	-	ko00564,ko00590,ko00591,ko00592,ko01100,ko04723,ko05231	3.69977143	2.90919393	4.2424123	1.94116553	3.8265431	5.5587767	3.80391133	0.735797923	8.81252683	2.89918715	7.86611057	4.1442076	5.32357011	1.16296409	8.83158287	6.48904297	9.20688759	5.34290941	1.33878868	5.69110445	3.23119	3.30955	3.2725	N/A	N/A	N/A	N/A	N/A	N/A
LIPID-N-1012	PC(15:0_18:0)	GP	PC	33	0	792.5754602	747.5778056	[M+COOH]-	C41H82NO8P	C00157	HMDB0007937	LMGP01010539	11787533	-	-	-	ko00564,ko00590,ko00591,ko00592,ko01100,ko04723,ko05231	5.8272381	6.40751796	6.68457472	N/A	14.1344764	5.33368932	7.20029557	N/A	12.7056585	1.33210775	18.0053346	0.230335496	5.48791847	0.125468892	15.1850093	6.03302734	19.7577648	15.1595819	N/A	9.54977511	3.1117	4.56773	4.77576	2.49682555	N/A	5.67929985	2.27535343	2.92096939	2.98030992
LIPID-N-1014	PC(16:0_17:1)	GP	PC	33	1	790.5598101	745.5621555	[M+COOH]-	C41H80NO8P	C00157	-	LMGP01011527	52922533	-	-	-	ko00564,ko00590,ko00591,ko00592,ko01100,ko04723,ko05231	59.3995238	47.1778132	46.5678039	0.758400496	71.3171455	88.9726214	188.586207	0.178864967	228.169756	31.0754253	211.208535	42.2845227	84.6559605	1.17773394	113.136872	99.8046875	179.994802	149.05662	0.563712969	92.7951024	41.5082	59.663	50.0085	N/A	N/A	N/A	N/A	N/A	N/A
LIPID-N-1016	PC(18:0_15:1)	GP	PC	33	1	790.5598101	745.5621555	[M+COOH]-	C41H80NO8P	C00157	-	LMGP01011442	52922366	-	-	-	ko00564,ko00590,ko00591,ko00592,ko01100,ko04723,ko05231	72.9161905	74.1525938	57.8481499	0.0806955983	170.361446	137.887379	397.9133	N/A	311.106341	7.40500945	348.461688	7.28791474	151.321804	0.224036419	252.50838	133.552734	495.790773	249.872822	0.113264648	158.016992	55.155	67.3955	60.38	21.4167076	1.11215369	89.1933029	23.2551975	47.394898	45.4643595
LIPID-N-1021	PC(15:1_18:2)	GP	PC	33	3	786.52851	741.5308554	[M+COOH]-	C41H76NO8P	C00157	-	LMGP01011444	52922370	-	-	-	ko00564,ko00590,ko00591,ko00592,ko01100,ko04723,ko05231	1.91286667	1.98702314	2.10575685	N/A	3.38904541	8.11761165	21.2038424	N/A	15.0761951	0.180807183	13.2524733	0.215638554	7.5001853	N/A	9.233054	8.43691406	16.954386	15.8011324	0.141744569	2.55445277	2.67958	2.87456	3.76101	1.43075184	N/A	3.73223744	1.33061331	4.51039796	3.87177686
LIPID-N-1027	PC(18:1_16:3)	GP	PC	34	4	798.52851	753.5308554	[M+COOH]-	C42H76NO8P	C00157	-	-	-	-	-	-	ko00564,ko00590,ko00591,ko00592,ko01100,ko04723,ko05231	1.5555619	2.12336792	0.488250841	0.0776094234	1.70771084	1.861	1.0911133	N/A	2.12679024	1.57913989	1.88515034	0.673623726	2.87124151	N/A	5.7827933	2.23947266	3.88391163	1.27776132	N/A	1.50667666	1.29872	1.23777	1.00479	2.78402948	N/A	3.58174531	2.057921	4.0674898	3.84729339
LIPID-N-1031	PC(15:1_20:1)	GP	PC	35	2	816.5754602	771.5778056	[M+COOH]-	C43H82NO8P	C00157	-	LMGP01011451	52922384	-	-	-	ko00564,ko00590,ko00591,ko00592,ko01100,ko04723,ko05231	2.1110381	N/A	1.57683806	N/A	2.75310473	4.15613592	7.77458128	N/A	10.0279024	N/A	15.4207565	N/A	3.83213095	N/A	3.78769088	4.41056641	12.7315789	4.15503484	N/A	2.77621189	1.68187	1.32329	1.98872	N/A	N/A	N/A	N/A	N/A	N/A
LIPID-N-1033	PC(18:1_17:2)	GP	PC	35	3	814.5598101	769.5621555	[M+COOH]-	C43H80NO8P	C00157	-	LMGP01011562	52922603	-	-	-	ko00564,ko00590,ko00591,ko00592,ko01100,ko04723,ko05231	3.6109619	5.42790104	1.8941951	1.74750155	4.21751622	2.30337864	1.73399015	2.29374882	4.88261463	4.10374291	5.80077595	4.55484708	2.71556516	0.534977238	4.79614525	2.59943359	2.64747238	6.72228223	1.60710994	2.98338831	1.39367	1.997	1.69309	9.90624079	9.69656218	13.6882801	13.6587318	17.9772449	12.3703512
LIPID-N-1042	PC(15:1_22:4)	GP	PC	37	5	838.5598101	793.5621555	[M+COOH]-	C45H80NO8P	C00157	-	LMGP01011460	52922402	-	-	-	ko00564,ko00590,ko00591,ko00592,ko01100,ko04723,ko05231	30.9233333	21.6536313	23.551754	0.46300062	58.3073216	81.8062136	41.2892611	N/A	123.387317	20.6586011	120.353055	26.3514365	40.0423718	0.647475974	86.1851024	78.7566406	159.378817	96.8885017	0.576562212	89.4227886	20.5896	25.7045	23.0766	4.37328747	1.65589484	15.0123795	20.6225572	14.3663265	15.0538223
LIPID-N-1044	PC(15:0_22:6)	GP	PC	37	6	836.5441601	791.5465055	[M+COOH]-	C45H78NO8P	C00157	HMDB0007958	LMGP01011430	52922342	253127-60-5	-	-	ko00564,ko00590,ko00591,ko00592,ko01100,ko04723,ko05231	20.6769524	11.3628093	13.6388275	1.12446993	25.7731233	29.0526214	21.9896552	0.434443815	12.7121951	4.69627599	12.1689622	7.3218165	42.0553428	3.11272635	44.0372439	23.7974609	16.6779727	14.4746516	0.537719552	18.1628186	7.882	9.761	9.63825	2.64140541	2.89715875	7.21567732	1.7956237	0.823081633	1.58538223
LIPID-N-1055	PE(16:0_17:1)	GP	PE	33	1	702.5073853	703.5152053	[M-H]-	C38H74NO8P	C00350	-	LMGP02010567	52924268	-	-	-	ko00563,ko00564,ko01100,ko04136,ko04140,ko04723,ko05130,ko05167	1.34651429	3.24180367	1.55173474	2.16781153	4.25738647	2.46440777	1.53494581	1.00151086	2.00753171	2.20714556	2.59674103	2.46734013	1.35071032	5.19241275	5.23666667	2.45857422	2.31337232	2.88756098	2.50554312	1.98573713	1.85568	1.94523	1.80045	N/A	N/A	N/A	N/A	N/A	N/A
LIPID-N-1056	PE(16:0_19:1)	GP	PE	35	1	730.5386855	731.5465055	[M-H]-	C40H78NO8P	C00350	-	LMGP02010509	52924212	-	-	-	ko00563,ko00564,ko01100,ko04136,ko04140,ko04723,ko05130,ko05167	0.301490476	0.867741421	0.278257568	0.484989461	0.289221501	0.279652427	0.075070936	0.902353163	0.393356098	0.703508507	0.316977692	0.901547729	0.0837671402	0.225371775	0.420979516	0.474839844	0.124718648	0.475081882	0.428144832	0.129307346	0.313197	0.2374	0.219625	N/A	N/A	N/A	N/A	N/A	N/A
LIPID-N-1059	PE(15:0_18:2)	GP	PE	33	2	700.4917353	701.4995553	[M-H]-	C38H72NO8P	C00350	HMDB0009087	LMGP02010657	52924358	-	-	-	ko00563,ko00564,ko01100,ko04136,ko04140,ko04723,ko05130,ko05167	0.59357619	0.747286512	0.748049015	0.0410209547	1.58671918	0.628467961	0.750817734	0.0275118036	3.8283122	0.160452741	0.912106693	0.163118628	0.731741816	0.0323042994	1.22594972	0.910154297	0.87814165	1.12825784	0.034244898	0.330993503	0.354776	0.464665	0.48793	2.53296314	N/A	2.75198376	0.888149688	0.483576531	0.584829545
LIPID-N-1060	PE(14:0_20:2)	GP	PE	34	2	714.5073853	715.5152053	[M-H]-	C39H74NO8P	C00350	HMDB0008835	LMGP02010416	52924121	-	-	-	ko00563,ko00564,ko01100,ko04136,ko04140,ko04723,ko05130,ko05167	0.32516	0.730389465	0.317585776	N/A	0.648735867	0.36368932	0.740448276	N/A	0.433838049	0.191153119	0.372382153	0.213004634	0.197194565	0.00508861912	0.766579143	0.344404297	0.323438596	0.45721777	0.0145302172	0.226485757	0.199179	0.207792	0.259996	0.935611794	0.0898377149	0.181472349	0.354129938	0.250265306	0.208106405
LIPID-N-1063	PE(17:0_18:2)	GP	PE	35	2	728.5230354	729.5308554	[M-H]-	C40H76NO8P	C00350	-	LMGP02010546	42627790	-	-	-	ko00563,ko00564,ko01100,ko04136,ko04140,ko04723,ko05130,ko05167	0.171348571	0.361594573	0.283880827	N/A	0.609416126	0.320357282	0.725684729	N/A	0.547557073	0.0262240076	0.730531523	0.0825367933	0.245634342	N/A	0.830260708	0.475492187	0.626719948	0.565881533	N/A	0.252108946	0.241917	0.195995	0.266691	0.541027027	N/A	0.308968037	0.212772349	0.11929898	0.197952479
LIPID-N-1066	PE(16:0_18:3)	GP	PE	34	3	712.4917353	713.4995553	[M-H]-	C39H72NO8P	C00350	HMDB0009121	LMGP02010685	52924386	-	-	-	ko00563,ko00564,ko01100,ko04136,ko04140,ko04723,ko05130,ko05167	0.347745714	0.809632881	0.303608842	0.0781531308	1.25677479	1.49404854	1.78859113	N/A	2.46021463	0.163965974	1.94486906	0.303139944	0.803057443	0.0294373293	1.33077281	1.77972656	1.17902534	1.57476481	N/A	0.602158921	0.69716	0.58463	0.54098	1.62192629	N/A	0.514586504	0.520535343	0.596877551	0.77286157
LIPID-N-1068	PE(18:1_17:2)	GP	PE	35	3	726.5073853	727.5152053	[M-H]-	C40H74NO8P	C00350	-	LMGP02010602	52924303	-	-	-	ko00563,ko00564,ko01100,ko04136,ko04140,ko04723,ko05130,ko05167	0.236490476	0.283787709	0.320964921	0.00571148171	0.447308619	0.45116699	0.698847291	N/A	0.432417561	0.0409243856	0.841334627	0.0674478221	0.384034589	0.0244637329	0.620631285	0.432765625	0.897348928	0.926114983	0.019398025	0.296747626	0.234558	0.300681	0.173164	N/A	N/A	N/A	N/A	N/A	N/A
LIPID-N-1069	PE(14:0_22:3)	GP	PE	36	3	740.5230354	741.5308554	[M-H]-	C41H76NO8P	C00350	-	-	-	-	-	-	ko00563,ko00564,ko01100,ko04136,ko04140,ko04723,ko05130,ko05167	0.2687	0.268456504	0.260193176	0.273414755	0.36292493	0.357495146	0.172535961	0.20218508	0.425137561	0.282608696	0.53257808	0.377738647	0.224211242	0.311093576	0.465158287	0.330753906	0.212324886	0.371494774	0.2599842	0.185191404	0.20069	0.196966	0.187636	N/A	N/A	N/A	N/A	N/A	N/A
LIPID-N-1070	PE(18:0_18:3)	GP	PE	36	3	740.5230354	741.5308554	[M-H]-	C41H76NO8P	C00350	HMDB0008995	LMGP02010628	52924329	-	-	-	ko00563,ko00564,ko01100,ko04136,ko04140,ko04723,ko05130,ko05167	0.113247619	0.451650439	0.217920231	N/A	0.308748842	0.555316505	0.660827586	N/A	0.576803902	0.140976371	0.959355965	0.153850788	0.193460161	N/A	0.77875419	0.428011719	0.590666667	0.627787456	0.0262580645	0.227818091	0.307726	0.271075	0.242192	0.583577396	N/A	0.463443937	0.236096674	0.38567449	0.422056818
LIPID-N-1072	PE(18:1_20:2)	GP	PE	38	3	768.5543355	769.5621555	[M-H]-	C43H80NO8P	C00350	HMDB0009066	LMGP02010647	52924348	-	-	-	ko00563,ko00564,ko01100,ko04136,ko04140,ko04723,ko05130,ko05167	0.605585714	0.875315243	0.763676117	N/A	0.71073772	0.893027184	1.03319212	0.0157792257	1.53752195	0.215627599	1.20838991	0.138912882	0.643409512	0.00268727365	0.802513966	0.894849609	1.16846004	1.2783101	0.0285394338	0.675692154	0.533505	0.448488	0.329481	N/A	N/A	N/A	N/A	N/A	N/A
LIPID-N-1078	PE(18:1_18:3)	GP	PE	36	4	738.5073853	739.5152053	[M-H]-	C41H74NO8P	C00350	HMDB0009061	LMGP02010643	52924344	-	-	-	ko00563,ko00564,ko01100,ko04136,ko04140,ko04723,ko05130,ko05167	0.492280952	1.00909816	0.520192215	N/A	1.16075996	1.59542718	2.06219704	N/A	3.27459512	0.120826087	2.67076625	0.145725672	0.889283508	N/A	1.2305959	1.65916016	2.02049383	1.77301394	N/A	0.464526737	0.538865	0.604015	0.470372	N/A	N/A	N/A	N/A	N/A	N/A
LIPID-N-1079	PE(15:0_22:4)	GP	PE	37	4	752.5230354	753.5308554	[M-H]-	C42H76NO8P	C00350	HMDB0008910	LMGP02010472	52924175	-	-	-	ko00563,ko00564,ko01100,ko04136,ko04140,ko04723,ko05130,ko05167	0.216119048	0.255517957	0.0841773186	0.0699107254	0.172612604	0.197473786	0.107856158	0.191533522	0.219192195	0.214514178	0.2711387	0.156727525	0.152568252	0.0418250885	0.284452514	0.18481543	0.134434048	0.255289199	0.144584595	0.0503613193	0.151826	0.107549	0.114855	0.139985258	0.232789687	0.21481583	0.342598753	0.109423469	0.173881198
LIPID-N-1080	PE(15:1_22:3)	GP	PE	37	4	752.5230354	753.5308554	[M-H]-	C42H76NO8P	C00350	-	-	-	-	-	-	ko00563,ko00564,ko01100,ko04136,ko04140,ko04723,ko05130,ko05167	0.539652381	0.537232243	0.493027391	N/A	0.953892493	0.906019417	0.49329064	N/A	1.50179512	0.339272212	1.41438409	0.287325301	0.439610871	N/A	0.906324022	0.853966797	1.12303444	1.48333624	0.0113597103	0.743783108	0.450945	0.439133	0.382427	N/A	N/A	N/A	N/A	N/A	N/A
LIPID-N-1081	PE(18:2_20:2)	GP	PE	38	4	766.5386855	767.5465055	[M-H]-	C43H78NO8P	C00350	HMDB0009099	LMGP02010671	52924372	-	-	-	ko00563,ko00564,ko01100,ko04136,ko04140,ko04723,ko05130,ko05167	0.262133333	0.262384677	0.29017876	N/A	0.548116775	0.422300971	0.627802956	N/A	0.615237073	0.0893230624	0.55971096	0.0334898981	0.324061767	N/A	0.273433892	0.463556641	0.647863548	0.369789199	0.00727412772	0.254096952	0.206834	0.213859	0.275476	N/A	N/A	N/A	N/A	N/A	N/A
LIPID-N-1086	PE(15:1_22:4)	GP	PE	37	5	750.5073853	751.5152053	[M-H]-	C42H74NO8P	C00350	-	LMGP02010503	52924206	-	-	-	ko00563,ko00564,ko01100,ko04136,ko04140,ko04723,ko05130,ko05167	16.1452381	21.1160415	18.1073522	0.105572846	33.8810009	34.7508738	17.7163547	0.0536392823	44.5921951	8.43487713	45.4199806	9.62734013	13.8864731	0.17481133	34.5854749	33.9914062	34.2810916	45.1087108	0.0428129032	26.1804098	13.3417	12.6698	11.4358	52.6692875	0.781162791	30.7909691	50.7855509	30.7927551	31.005062
LIPID-N-1087	PE(17:2_20:3)	GP	PE	37	5	750.5073853	751.5152053	[M-H]-	C42H74NO8P	C00350	-	LMGP02010612	52924313	-	-	-	ko00563,ko00564,ko01100,ko04136,ko04140,ko04723,ko05130,ko05167	0.679866667	1.08649641	1.10887074	0.0166990701	1.22348471	0.91083301	1.75588177	N/A	2.22440976	0.330300567	2.03418041	0.264715477	1.57630636	0.0103512393	1.5055121	0.880195313	1.26767381	1.01045296	N/A	0.610824588	0.634635	0.436658	0.61967	7.10108108	0.0745879676	1.67945205	1.22144491	1.32693878	1.44633264
LIPID-N-1089	PE(18:2_20:3)	GP	PE	38	5	764.5230354	765.5308554	[M-H]-	C43H76NO8P	C00350	HMDB0009101	LMGP02010672	52924373	-	-	-	ko00563,ko00564,ko01100,ko04136,ko04140,ko04723,ko05130,ko05167	0.48667619	0.39950838	0.583921192	N/A	1.14496756	1.27384466	1.34869951	N/A	1.62949268	0.0220234405	1.55056256	0.0466437442	0.732322421	N/A	1.08515829	1.50869141	1.69487979	1.69678571	N/A	0.510104948	0.679465	0.594275	0.53338	N/A	N/A	N/A	N/A	N/A	N/A
LIPID-N-1092	PE(20:1_20:4)	GP	PE	40	5	792.5543355	793.5621555	[M-H]-	C45H80NO8P	C00350	HMDB0009267	LMGP02010863	52924564	-	-	-	ko00563,ko00564,ko01100,ko04136,ko04140,ko04723,ko05130,ko05167	0.344208571	0.166890662	0.520523787	N/A	0.383647822	0.542466019	0.380609852	N/A	0.951865366	0.044247259	1.09442289	0.077346988	0.132926498	0.00435435508	0.446104283	0.518498047	1.00340481	1.11302265	N/A	0.168143928	0.223488	0.242556	0.19519	N/A	N/A	N/A	N/A	N/A	N/A
LIPID-N-1096	PE(20:2_20:4)	GP	PE	40	6	790.5386855	791.5465055	[M-H]-	C45H78NO8P	C00350	HMDB0009300	LMGP02010894	52924595	-	-	-	ko00563,ko00564,ko01100,ko04136,ko04140,ko04723,ko05130,ko05167	0.564966667	1.53938547	0.816862086	N/A	1.18840593	0.768916505	0.32093202	0.0600200189	1.05629268	0.27057845	1.02976722	0.317379055	0.362250772	0.00832832575	1.25353818	1.03520508	0.661461988	0.882752613	N/A	0.581344328	0.431692	0.484966	0.463316	N/A	N/A	N/A	N/A	N/A	N/A
LIPID-N-1098	PE(18:2_22:5)	GP	PE	40	7	788.5230354	789.5308554	[M-H]-	C45H76NO8P	C00350	-	-	-	-	-	-	ko00563,ko00564,ko01100,ko04136,ko04140,ko04723,ko05130,ko05167	0.186111429	N/A	0.38035752	N/A	0.239510658	0.254679612	0.261487685	N/A	0.398938537	N/A	0.547227934	N/A	0.0753119209	N/A	0.132631285	0.194686523	0.550422352	0.637928571	N/A	N/A	0.101662	0.093368	0.134894	N/A	N/A	N/A	N/A	N/A	N/A
LIPID-N-1100	PE(20:3_20:4)	GP	PE	40	7	788.5230354	789.5308554	[M-H]-	C45H76NO8P	C00350	HMDB0009366	LMGP02010925	52924626	-	-	-	ko00563,ko00564,ko01100,ko04136,ko04140,ko04723,ko05130,ko05167	0.091657619	0.0733307263	0.0620096108	N/A	0.137076923	0.241943689	0.183171429	N/A	0.229098537	N/A	0.291299709	N/A	0.156710315	0.00486019221	0.173804469	0.191058594	0.266725146	0.347949477	N/A	0.0410496752	0.094036	0.08937	0.072926	0.415610811	N/A	0.406555048	0.483507277	0.467359184	0.673533058
LIPID-N-1102	PE(22:3_20:4)	GP	PE	42	7	816.5543355	817.5621555	[M-H]-	C47H80NO8P	C00350	-	-	-	-	-	-	ko00563,ko00564,ko01100,ko04136,ko04140,ko04723,ko05130,ko05167	0.23742381	0.157844374	0.342686209	0.00707365158	0.357836886	0.267473786	0.126059113	N/A	0.333785366	0.0463867675	0.32099321	0.0439458758	0.184192712	N/A	0.158072626	0.268667969	0.229491878	0.320027875	N/A	0.18851974	0.148756	0.104408	0.123331	N/A	N/A	N/A	N/A	N/A	N/A
LIPID-N-1104	PE(20:4_20:4)	GP	PE	40	8	786.5073853	787.5152053	[M-H]-	C45H74NO8P	C00350	HMDB0009399	LMGP02011173	52924874	-	-	-	ko00563,ko00564,ko01100,ko04136,ko04140,ko04723,ko05130,ko05167	0.24965381	0.207139665	0.338685728	N/A	0.244116775	0.413687379	0.251412315	N/A	0.747931707	N/A	0.629885548	N/A	0.10329895	N/A	0.316247672	0.315519531	0.582737492	0.611051394	N/A	0.0897246377	0.1623865	0.1652685	0.1092175	N/A	N/A	N/A	N/A	N/A	N/A
LIPID-N-1106	PE(20:3_22:6)	GP	PE	42	9	812.5230354	813.5308554	[M-H]-	C47H76NO8P	C00350	HMDB0009375	LMGP02010932	52924633	-	-	-	ko00563,ko00564,ko01100,ko04136,ko04140,ko04723,ko05130,ko05167	0.136739048	0.333323224	0.304346949	0.00802560446	0.325532901	0.551405825	0.552541872	N/A	0.722212683	0.223544423	0.950347236	0.207128823	0.277497221	N/A	0.575046555	0.539738281	0.539267057	0.934965157	N/A	0.325148426	0.23081	0.258571	0.307387	0.766697789	0.108222447	0.256349061	1.02551455	0.59194898	0.682308884
LIPID-N-1107	PE(20:4_22:6)	GP	PE	42	10	810.5073853	811.5152053	[M-H]-	C47H74NO8P	C00350	HMDB0009408	LMGP02010961	52924662	-	-	-	ko00563,ko00564,ko01100,ko04136,ko04140,ko04723,ko05130,ko05167	8.08009524	10.3987231	10.3717444	0.077184129	12.1115848	25.6778641	18.5924138	N/A	33.7555122	7.36909263	35.25645	7.35360519	11.4407659	0.165994942	14.8926443	22.9283203	24.0393762	31.7864111	0.0423171824	14.3433283	10.0025	9.1568	9.43655	N/A	N/A	N/A	N/A	N/A	N/A
LIPID-N-1108	PE(22:5_22:6)	GP	PE	44	11	836.5230354	837.5308554	[M-H]-	C49H76NO8P	C00350	-	-	-	-	-	-	ko00563,ko00564,ko01100,ko04136,ko04140,ko04723,ko05130,ko05167	0.286965714	0.519489226	0.550341182	N/A	0.963308619	1.70200971	1.30651232	N/A	2.89203902	0.35441966	2.85534433	0.519390176	1.00151946	0.00961760243	0.953547486	1.38561523	1.43176088	1.95146341	N/A	1.09502249	0.56531	0.58826	0.555555	0.436318428	N/A	0.474451547	1.30737006	0.820857143	0.513262397
LIPID-N-1114	PG(17:0_18:0)	GP	PG	35	0	763.5489158	764.5567358	[M-H]-	C41H81O10P	C00344	-	LMGP04010312	52926577	-	-	-	ko00564,ko01100	0.25573619	0.297074222	0.281959635	N/A	1.00989805	1.12896117	2.12477833	N/A	2.03273171	0.047218242	1.95975752	0.108754402	1.05497838	0.0267924127	0.777302607	0.919894531	1.92365822	1.40795296	N/A	0.71866067	0.50394	0.50988	0.514865	1.20034398	N/A	1.18657534	0.674007277	1.50643878	1.54236054
LIPID-N-1119	PG(18:0_19:0)	GP	PG	37	0	791.5802159	792.5880359	[M-H]-	C43H85O10P	C00344	-	LMGP04010317	52926582	-	-	-	ko00564,ko01100	0.19866381	0.332862729	0.216737626	0.00449295722	0.625114921	0.464995146	1.30900985	N/A	0.954109268	0.0618452741	0.887797284	0.100176089	0.408780729	0.00822240769	0.619286778	0.495456055	1.08353476	0.602916376	N/A	0.488655172	0.269952	0.2540035	0.2187615	1.94235872	0.0869191102	1.86478437	0.894823285	1.43891837	1.45225207
LIPID-N-1120	PG(16:0_22:0)	GP	PG	38	0	805.595866	806.603686	[M-H]-	C44H87O10P	C00344	-	LMGP04010705	52926970	-	-	-	ko00564,ko01100	0.234359048	0.488571429	0.292214801	0.0995517669	0.636365153	0.521180583	0.4511133	0.00569935788	0.553180488	0.627013233	0.375771096	0.953781279	0.369733169	0.21274001	0.648880819	0.624931641	0.454471085	0.442144599	0.0215461488	0.426481259	0.249332	0.232952	0.2009025	5.97528256	2.19104651	2.96447489	1.71477651	2.30253571	3.04274277
LIPID-N-1122	PG(18:0_22:0)	GP	PG	40	0	833.6271661	834.6349861	[M-H]-	C46H91O10P	C00344	-	LMGP04010847	52927112	-	-	-	ko00564,ko01100	0.0405270476	0.0730392658	0.0306972609	0.0104701798	0.107022243	0.0777930097	0.0470492118	N/A	0.0583299512	0.0807324197	0.101700291	0.0916968489	0.0673038913	0.0206773394	0.0847012104	0.0761514648	0.0863768681	0.0584438153	N/A	0.0726851574	0.055632	0.034281	0.038734	N/A	N/A	N/A	N/A	N/A	N/A
LIPID-N-1130	PG(14:0_16:1)	GP	PG	30	1	691.4550154	692.4628354	[M-H]-	C36H69O10P	C00344	-	LMGP04010203	52926468	-	-	-	ko00564,ko01100	0.08058	0.265516361	0.0555386833	0.0457706138	0.365067655	0.105512621	0.170966502	N/A	0.0978790244	0.141011342	0.0885670223	0.0965653383	0.124441631	0.20290086	0.366544693	0.0835564453	0.112705653	0.0915635889	0.103825543	0.19289905	0.0854445	0.091912	0.0821625	0.608624079	0.292138524	0.241480974	0.139981809	N/A	0.154624483
LIPID-N-1132	PG(15:0_16:1)	GP	PG	31	1	705.4706655	706.4784855	[M-H]-	C37H71O10P	C00344	-	LMGP04010205	52926470	-	-	-	ko00564,ko01100	0.0231483333	0.0730782921	0.0277748679	0.0119208927	0.216750695	0.0322208738	0.0313138424	N/A	0.037647122	0.0574300567	0.0258794374	0.0510202039	0.0340443484	0.173530602	0.161626629	0.0187545898	0.036331319	0.0274220383	0.0794450296	0.0598785607	0.02777265	0.02809935	0.02504475	0.287934644	0.0557821031	0.163315576	N/A	0.0257488776	0.0452390496
LIPID-N-1133	PG(16:0_15:1)	GP	PG	31	1	705.4706655	706.4784855	[M-H]-	C37H71O10P	C00344	-	LMGP04010167	52926432	-	-	-	ko00564,ko01100	0.0186222381	0.0194538707	0.0239536761	0.0504089275	0.150712697	0.0481707767	0.0339450246	0.0156596789	0.0205381463	0.0248927221	0.0249063046	0.0490140871	0.0181166152	0.131655539	0.163402235	0.0369897461	0.0331936322	0.0248100174	0.0742508229	0.0768445777	0.0238605	0.0328056	0.03099145	N/A	N/A	N/A	N/A	N/A	N/A
LIPID-N-1135	PG(18:0_16:1)	GP	PG	34	1	747.5176157	748.5254357	[M-H]-	C40H77O10P	C00344	HMDB0010587	LMGP04010211	52926476	-	-	-	ko00564,ko01100	0.201845714	0.342110934	0.239559827	0.00922529448	0.711289157	0.033982233	0.628034483	0.0155149197	0.511828293	0.144981096	0.631964113	0.214182576	0.523131563	0.018124785	0.60941527	0.465579102	0.412841455	N/A	0.0216742594	0.445268366	0.2835365	0.2633145	0.2595115	2.22762654	N/A	2.32145611	1.14536383	1.04286735	1.61073864
LIPID-N-1140	PG(16:0_22:1)	GP	PG	38	1	803.5802159	804.5880359	[M-H]-	C44H85O10P	C00344	-	LMGP04010199	52926464	-	-	-	ko00564,ko01100	0.341235238	0.437381484	0.32200913	0.0498737136	0.73839481	0.647818447	0.619221675	N/A	0.880004878	0.426932892	1.06668283	0.461872104	0.358863496	0.0171573596	0.639901304	0.670209961	0.620775828	0.796479094	0.00763015142	0.359513743	0.2824455	0.3185115	0.350068	5.10457002	0.693063701	2.32038559	2.96712578	2.11434184	1.15883264
LIPID-N-1147	PG(18:0_22:1)	GP	PG	40	1	831.6115161	832.6193361	[M-H]-	C46H89O10P	C00344	-	LMGP04010320	52926585	-	-	-	ko00564,ko01100	0.0826442857	0.0720458101	0.0694036521	0.00542699938	0.119177943	0.176520388	0.1265	N/A	0.0904509268	0.0777471645	0.0884058196	0.0876004634	0.0592537986	N/A	0.119331471	0.110341797	0.159705003	0.154634146	N/A	0.0489054973	0.059308	0.0601215	0.0542395	N/A	N/A	N/A	N/A	N/A	N/A
LIPID-N-1148	PG(22:0_18:1)	GP	PG	40	1	831.6115161	832.6193361	[M-H]-	C46H89O10P	C00344	-	LMGP04010946	52927209	-	-	-	ko00564,ko01100	0.0948871429	0.178742219	0.130942335	0.0580748915	0.219063021	0.129596117	0.0952586207	0.122217186	0.109442927	0.122340265	0.169127061	0.280380908	0.124184064	0.0858442084	0.237934823	0.152024414	0.13291423	0.132550523	0.0802560895	0.12771964	0.1159685	0.085016	0.083815	2.62840786	N/A	0.976717402	0.650155925	1.06979592	0.194820764
LIPID-N-1152	PG(16:0_16:2)	GP	PG	32	2	717.4706655	718.4784855	[M-H]-	C38H71O10P	C00344	-	-	-	-	-	-	ko00564,ko01100	0.138104762	0.440146049	0.15408025	0.0475446373	0.848227989	0.166404854	0.233530049	N/A	0.23632878	0.331660681	0.244276431	0.314073216	0.156413218	0.0751709661	0.762782123	0.228070312	0.24788499	0.196237805	0.0483402238	0.405481759	0.1664695	0.1681315	0.162322	0.870540541	0.202181496	0.444653983	0.27633316	0.462995408	0.599354339
LIPID-N-1153	PG(15:0_18:2)	GP	PG	33	2	731.4863155	732.4941355	[M-H]-	C39H73O10P	C00344	-	LMGP04010344	52926609	-	-	-	ko00564,ko01100	0.0285449048	0.0331663208	0.00827059106	0.00951097334	0.0780968489	0.0137337864	0.0366125616	N/A	0.032044878	0.013294518	0.034943162	0.0317092678	0.0319268684	N/A	0.0594522346	0.0196742187	0.0324385965	0.00801829268	N/A	0.0205745627	0.0230748	0.02660085	0.0212342	N/A	N/A	N/A	N/A	N/A	N/A
LIPID-N-1173	PG(16:0_18:3)	GP	PG	34	3	743.4863155	744.4941355	[M-H]-	C40H73O10P	C00344	HMDB0010660	LMGP04010372	52926637	-	-	-	ko00564,ko01100	3.60106667	5.15477255	4.03906776	0.641959082	7.60667285	7.56965049	6.23842365	0.916331445	8.48019512	6.46705104	8.18960233	6.51422614	3.54033354	0.850091047	7.4083054	7.89222656	7.26874594	8.19520906	0.621057275	4.55181409	3.595765	3.43861	3.11999	14.0293366	1.25173407	5.95961441	5.16531185	7.51459184	7.21084711
LIPID-N-1175	PG(18:0_16:3)	GP	PG	34	3	743.4863155	744.4941355	[M-H]-	C40H73O10P	C00344	-	-	-	-	-	-	ko00564,ko01100	0.041352	0.0556677574	0.0354257568	N/A	0.0751490269	0.0526129126	0.0769778325	N/A	0.123256585	N/A	0.0901420951	N/A	0.0471749228	N/A	0.0661635009	0.0799893555	0.145568551	0.177444251	N/A	0.0277681659	0.04847105	0.0286378	0.0485227	0.232048157	N/A	0.170591578	0.0891813929	0.180942347	0.158422004
LIPID-N-1178	PG(20:1_18:2)	GP	PG	38	3	799.5489158	800.5567358	[M-H]-	C44H81O10P	C00344	HMDB0116576	LMGP04010541	52926806	-	-	-	ko00564,ko01100	0.140481429	0.410673583	0.146772705	N/A	0.321249305	0.234015534	0.0749182266	0.019618508	0.190531707	0.286046314	0.187501455	0.156730306	0.206578752	0.0102339909	0.26014432	0.298042969	0.0891293047	0.350756969	N/A	0.0709585207	0.20926	0.230917	0.173584	1.18931695	N/A	0.424691527	0.365490125	0.912714286	0.866797521
LIPID-N-1183	PG(22:1_18:2)	GP	PG	40	3	827.5802159	828.5880359	[M-H]-	C46H85O10P	C00344	-	LMGP04010363	52926628	-	-	-	ko00564,ko01100	0.0531890476	0.132458101	0.0591456031	0.00340099194	0.149521779	0.108269903	0.155166502	0.00871647781	0.0796779512	0.0244641777	0.139220175	0.0451375348	0.0791482397	N/A	0.144521415	0.103678711	0.157640026	0.177043554	N/A	0.089998001	0.065003	0.061997	0.065031	0.732894349	N/A	0.286749366	0.124264033	0.18625102	0.249851756
LIPID-N-1187	PG(16:1_18:3)	GP	PG	34	4	741.4706655	742.4784855	[M-H]-	C40H71O10P	C00344	HMDB0010591	LMGP04010212	52926477	-	-	-	ko00564,ko01100	0.070147619	0.143688747	0.0776631427	0.0218102914	0.161517146	0.143420388	0.389150246	N/A	0.260459512	0.118751418	0.203591659	0.221952734	0.0700216183	0.0172424886	0.125481378	0.170317383	0.12822872	0.0960052265	0.00647589203	0.129505247	0.08586	0.107665	0.083348	N/A	N/A	N/A	N/A	N/A	N/A
LIPID-N-1188	PG(16:1_20:3)	GP	PG	36	4	769.5019656	770.5097856	[M-H]-	C42H75O10P	C00344	HMDB0010594	LMGP04010219	52926484	-	-	-	ko00564,ko01100	0.252402381	0.839106145	0.288519462	0.0280423435	0.859066728	0.709145631	0.812837438	N/A	0.736920976	0.851475425	0.84685354	0.806995366	0.832742434	0.203063733	0.681175047	0.649606445	0.325809617	0.332109756	0.0260576695	0.535572214	0.353571	0.355606	0.2806245	3.2467371	0.47170273	1.23978184	1.42038462	1.67312755	1.11805785
LIPID-N-1189	PG(18:1_18:3)	GP	PG	36	4	769.5019656	770.5097856	[M-H]-	C42H75O10P	C00344	HMDB0010636	LMGP04010330	52926595	-	-	-	ko00564,ko01100	0.490604762	0.6583751	0.512119173	0.0115732176	0.890486562	0.638094175	0.654704433	0.0163378659	0.724250732	0.257327977	0.694865179	0.398045412	0.411817171	0.0530202327	0.840380819	0.62346875	0.838213125	0.897404181	0.0317373272	0.517386307	0.3075	0.3731815	0.312849	N/A	N/A	N/A	N/A	N/A	N/A
LIPID-N-1193	PG(19:0_20:4)	GP	PG	39	4	811.5489158	812.5567358	[M-H]-	C45H81O10P	C00344	-	LMGP04010472	52926737	-	-	-	ko00564,ko01100	0.503942857	0.706236233	0.687722249	0.0069317421	1.09494903	2.17771845	2.2371133	N/A	2.78023415	0.77405104	3.17626576	0.804514365	1.28494132	0.0708715225	1.11206704	2.10362305	2.80630929	2.37609756	0.00707656353	1.63672164	0.833605	0.72222	0.71072	0.348940049	0.156794742	0.253986301	0.0985452183	0.0997668367	0.191777376
LIPID-N-1194	PG(18:1_22:3)	GP	PG	40	4	825.5645659	826.5723859	[M-H]-	C46H83O10P	C00344	-	-	-	-	-	-	ko00564,ko01100	0.108734762	0.1694166	0.0945992311	N/A	0.143567192	0.0845948544	0.0415675862	N/A	0.126820488	0.074478828	0.0703942774	0.0678309546	0.0767572576	N/A	0.108020484	0.134339844	0.0714925276	0.132949477	N/A	0.0254269365	0.0921805	0.076528	0.0799305	0.606638821	N/A	0.389497717	0.255600312	0.496317857	0.448350723
LIPID-N-1195	PG(18:2_22:2)	GP	PG	40	4	825.5645659	826.5723859	[M-H]-	C46H83O10P	C00344	-	LMGP04010364	52926629	-	-	-	ko00564,ko01100	0.0833761905	0.135703911	0.0643382989	N/A	0.139264133	0.0628852427	0.0378050246	N/A	0.0608275122	0.0634967864	0.0701599418	0.034365431	0.0979413218	N/A	0.132417132	0.0779568359	0.0688518519	0.0685218641	N/A	0.0207744628	0.050487	0.0473327	0.0654295	N/A	N/A	N/A	N/A	N/A	N/A
LIPID-N-1197	PG(20:1_20:3)	GP	PG	40	4	825.5645659	826.5723859	[M-H]-	C46H83O10P	C00344	-	LMGP04010549	52926814	-	-	-	ko00564,ko01100	0.0145407619	0.0162063847	0.0264565593	N/A	0.03347405	0.052712233	0.0734758621	N/A	0.0830072195	0.0146618147	0.0619868089	0.00615274328	0.0428260655	N/A	0.0581422719	0.0421373047	0.0700090968	0.0352270035	N/A	0.0223016492	0.01704475	0.0199759	0.01595715	N/A	N/A	N/A	N/A	N/A	N/A
LIPID-N-1200	PG(22:0_20:4)	GP	PG	42	4	853.595866	854.603686	[M-H]-	C48H87O10P	C00344	-	LMGP04010644	52926909	-	-	-	ko00564,ko01100	0.0222135238	0.0316098164	0.00605069678	N/A	0.0206400371	0.0136280583	0.0159609852	N/A	0.027421561	0.00245031191	0.0275111542	0.0324309546	0.0169879555	N/A	0.0207887337	0.0234712891	0.0222508772	0.0218304878	N/A	0.0131577211	0.0119551	0.0155778	0.01605575	N/A	N/A	N/A	N/A	N/A	N/A
LIPID-N-1205	PG(16:0_20:5)	GP	PG	36	5	767.4863155	768.4941355	[M-H]-	C42H73O10P	C00344	-	LMGP04010654	52926919	-	-	-	ko00564,ko01100	0.645957143	1.11584996	0.65993753	0.015017049	1.57611677	1.34784466	0.998068966	N/A	1.93731707	0.87939603	1.93268671	1.13153846	0.798122298	0.075221042	1.3555959	1.25370117	1.19240416	1.35167247	0.020444108	1.32244878	0.54925	0.621855	0.551955	2.76456511	0.283678969	2.49746829	1.73264033	2.99404082	3.15274277
LIPID-N-1212	PG(19:2_20:4)	GP	PG	39	6	807.5176157	808.5254357	[M-H]-	C45H77O10P	C00344	-	-	-	-	-	-	ko00564,ko01100	0.556080952	1.29949721	0.59094666	N/A	1.80065802	1.26491262	0.685108374	N/A	1.61929756	0.563206049	1.49441319	0.494258573	0.861012971	0.0445765807	1.5344041	1.24856445	1.14955166	1.26587108	N/A	1.02454773	0.60172	0.505865	0.571045	3.83572482	0.100032356	2.77145611	1.12953222	1.72121429	2.22534091
LIPID-N-1213	PG(19:0_22:6)	GP	PG	41	6	835.5489158	836.5567358	[M-H]-	C47H81O10P	C00344	-	LMGP04010479	52926744	-	-	-	ko00564,ko01100	0.0831228571	0.0552900239	0.0885929841	N/A	0.0938322521	0.260516505	0.628147783	N/A	0.47853561	0.0644060491	0.522358875	0.104547729	0.165707844	0.00422079413	0.173946927	0.259375977	0.405630929	0.463926829	N/A	0.254416292	0.126811	0.11928	0.1190075	N/A	N/A	N/A	N/A	N/A	N/A
LIPID-N-1220	PG(20:1_22:6)	GP	PG	42	7	847.5489158	848.5567358	[M-H]-	C48H81O10P	C00344	-	LMGP04010557	52926822	-	-	-	ko00564,ko01100	0.102975714	0.228441341	0.0990120135	N/A	0.177169601	0.26071165	0.207019704	0.0118073654	0.445961951	0.0499587902	0.391031038	0.0478280816	0.257291538	N/A	0.213446927	0.175929687	0.249243015	0.318017422	N/A	0.095141929	0.1567335	0.114839	0.1797785	N/A	N/A	N/A	N/A	N/A	N/A
LIPID-N-1221	PG(20:4_20:4)	GP	PG	40	8	817.5019656	818.5097856	[M-H]-	C46H75O10P	C00344	HMDB0116589	LMGP04010858	52927123	-	-	-	ko00564,ko01100	0.00447061905	0.00562083001	0.00778260452	N/A	0.0312355885	N/A	0.00127852709	N/A	0.00199476098	N/A	0.00226131911	N/A	0.0041356084	N/A	0.0297680633	N/A	0.00153074724	N/A	0.00709124424	0.00635457271	0.00440815	0.0034226	0.00361155	0.0554894349	N/A	0.119844242	N/A	N/A	N/A
LIPID-N-1223	PG(20:4_22:6)	GP	PG	42	10	841.5019656	842.5097856	[M-H]-	C48H75O10P	C00344	HMDB0116742	LMGP04010839	52927104	-	-	-	ko00564,ko01100	0.014730381	0.0279184358	0.0128895723	N/A	0.0572915663	N/A	0.0119042857	0.0255499528	0.00765710244	N/A	0.00581077595	N/A	0.0180586782	0.0876196257	0.0626471136	N/A	0.00626755036	N/A	0.0345312706	0.0278582209	0.0144438	0.01318975	0.0114517	0.129130221	0.034172093	0.243493658	N/A	N/A	0.0107720041
LIPID-N-1225	PG(22:6_22:6)	GP	PG	44	12	865.5019656	866.5097856	[M-H]-	C50H75O10P	C00344	HMDB0116605	LMGP04010977	52927240	-	-	-	ko00564,ko01100	0.0063947619	0.017484597	0.0058824123	0.00312923125	0.0219172382	0.000659359223	0.0112154187	0.017697356	0.00269051707	0.00312104915	0.00367662464	0.00378820204	0.0174222359	0.0822574608	0.0263574488	0.000262185547	0.0024394152	N/A	0.0113672811	0.00844087956	0.00682535	0.0054414	0.00544095	0.199120885	0.0372098079	0.223243531	0.0041956341	0.00176246939	0.0058668905
LIPID-N-1229	PS(15:0_16:0)	GP	PS	31	0	720.4815645	721.4893845	[M-H]-	C37H72NO10P	C02737	HMDB0112342	LMGP03010910	52926018	-	-	-	ko00260,ko00564,ko01100,ko04148,ko05140,ko05146,ko05322	0.635257143	0.843144453	0.795944258	N/A	1.33229842	1.33402913	5.27950739	N/A	7.27633171	1.00044423	4.33051406	1.19438369	3.13536751	0.25375822	1.19595903	2.45995117	2.2537102	2.45304007	N/A	1.33662169	1.314175	1.248655	1.56623	N/A	N/A	N/A	N/A	N/A	N/A
LIPID-N-1233	PS(16:0_17:0)	GP	PS	33	0	748.5128646	749.5206846	[M-H]-	C39H76NO10P	C02737	-	LMGP03010229	52925339	-	-	-	ko00260,ko00564,ko01100,ko04148,ko05140,ko05146,ko05322	1.64130476	4.50183559	1.93016819	1.22074396	16.0071362	2.72701942	4.51862069	N/A	4.94805854	3.92468809	3.32556741	3.04921223	5.40872143	8.34178048	16.6569832	3.09447266	2.32806368	1.5238676	0.779038841	6.39685157	2.85918	2.33984	2.62566	N/A	N/A	N/A	N/A	N/A	N/A
LIPID-N-1247	PS(18:0_21:0)	GP	PS	39	0	832.606765	817.5832849	[M-H]-	C44H84NO10P	C02737	-	LMGP03010319	52925429	-	-	-	ko00260,ko00564,ko01100,ko04148,ko05140,ko05146,ko05322	7.89542857	16.6622506	8.26496877	2.87265964	28.0559778	11.6974757	12.3515271	0.441541076	16.964878	24.4935728	11.8622696	20.2588508	11.7211242	6.82281234	26.3503724	18.572168	10.7155945	11.4729965	2.01278473	10.7593703	7.38465	8.3476	6.82275	N/A	N/A	N/A	N/A	N/A	N/A
LIPID-N-1259	PS(18:0_15:1)	GP	PS	33	1	746.4972146	749.5206846	[M-H]-	C39H76NO10P	C02737	-	LMGP03010172	52925282	-	-	-	ko00260,ko00564,ko01100,ko04148,ko05140,ko05146,ko05322	11.1052381	20.8568236	9.72662182	0.949373838	39.2860056	18.2219417	33.6656158	N/A	32.1194146	10.8172968	29.6649855	9.7823911	30.3444101	1.94395043	41.8044693	25.8496094	23.7698506	20.8481707	0.856695194	18.0962519	17.45225	17.66515	13.1664	N/A	N/A	N/A	N/A	N/A	N/A
LIPID-N-1261	PS(17:0_18:1)	GP	PS	35	1	774.5285147	777.5519848	[M-H]-	C41H80NO10P	C02737	-	LMGP03010327	52925437	-	-	-	ko00260,ko00564,ko01100,ko04148,ko05140,ko05146,ko05322	1.51065714	2.02821229	1.14639116	N/A	5.19321594	1.74464078	1.74127586	N/A	1.67891707	1.87117202	0.740046557	1.54497683	2.08494132	0.33856348	6.21817505	1.32742187	2.48682261	1.0627439	N/A	2.01969015	0.8058	1.12961	0.94583	3.69047666	N/A	5.62207002	1.17699584	1.67196429	1.02327479
LIPID-N-1281	PS(23:0_18:1)	GP	PS	41	1	858.6224151	859.6302351	[M-H]-	C47H90NO10P	C02737	-	-	-	-	-	-	ko00260,ko00564,ko01100,ko04148,ko05140,ko05146,ko05322	1.18729048	1.00568236	0.717799135	N/A	2.15453197	0.809778641	0.687522167	N/A	1.3241561	1.6315879	0.88870999	1.72485635	1.86196418	0.215087506	2.25165736	0.976591797	0.815776478	0.689728223	N/A	0.907771114	0.67061	1.004415	0.747285	0.731945946	N/A	0.92173516	0.419243243	0.45012449	0.59616219
LIPID-N-1292	PS(18:1_18:1)	GP	PS	36	2	786.5285147	787.5363347	[M-H]-	C42H78NO10P	C02737	HMDB0012390	LMGP03010030	6438639	-	-	-	ko00260,ko00564,ko01100,ko04148,ko05140,ko05146,ko05322	4.00554286	4.54332003	3.91526189	N/A	11.4781279	7.84631068	6.96635468	N/A	17.9382439	7.6589225	16.0786615	4.33273401	9.48035825	0.217040971	12.1372439	14.3176758	15.6935673	8.46562718	0.132742594	8.84527736	6.01115	5.4471	5.416	8.06869779	0.944079879	6.4108067	6.20992723	6.61561224	4.87658058
LIPID-N-1296	PS(19:0_18:2)	GP	PS	37	2	800.5441648	801.5519848	[M-H]-	C43H80NO10P	C02737	-	LMGP03010354	52925464	-	-	-	ko00260,ko00564,ko01100,ko04148,ko05140,ko05146,ko05322	2.5816381	4.99198723	1.32043248	N/A	5.40074143	3.25842718	1.30881773	N/A	1.97507317	3.28725898	2.77699321	3.21202966	4.37818406	N/A	3.75783985	3.62174805	1.25938921	2.92332753	N/A	0.977411294	3.48214	3.28718	3.67426	N/A	N/A	N/A	N/A	N/A	N/A
LIPID-N-1297	PS(18:0_20:2)	GP	PS	38	2	814.5598148	817.5832849	[M-H]-	C44H84NO10P	C02737	HMDB0112572	LMGP03010569	52925679	-	-	-	ko00260,ko00564,ko01100,ko04148,ko05140,ko05146,ko05322	0.748690476	0.75772067	0.580201826	N/A	1.55499537	1.85614563	2.36995074	0.550285175	3.08212683	3.94272212	3.09478177	1.18661724	1.56507721	N/A	2.02236499	2.13671875	2.68140351	1.71001742	N/A	1.92507246	1.17088	1.1012	1.0678	2.60748894	1.44159252	4.91618468	1.70022869	2.59544898	2.32997934
LIPID-N-1301	PS(21:0_18:2)	GP	PS	39	2	828.5754649	829.5832849	[M-H]-	C45H84NO10P	C02737	-	LMGP03010686	52925796	-	-	-	ko00260,ko00564,ko01100,ko04148,ko05140,ko05146,ko05322	1.35910476	2.58670391	1.15938011	N/A	4.63354958	2.4244466	3.816867	N/A	2.27201951	0.952646503	2.69899127	0.666009268	2.24495368	N/A	3.68037244	3.25318359	4.01993502	2.4604878	N/A	1.57147926	1.6156	1.69142	0.968635	N/A	N/A	N/A	N/A	N/A	N/A
LIPID-N-1303	PS(23:0_18:2)	GP	PS	41	2	856.606765	857.614585	[M-H]-	C47H88NO10P	C02737	-	-	-	-	-	-	ko00260,ko00564,ko01100,ko04148,ko05140,ko05146,ko05322	1.23680952	1.4592498	0.576890918	N/A	0.861523633	0.603619417	0.687694581	0.202679887	0.788316098	0.843913043	0.380612997	0.7121557	0.383466337	N/A	1.30544693	1.24655273	0.902904483	0.406815331	N/A	0.586336832	0.342292	0.481726	0.363512	N/A	N/A	N/A	N/A	N/A	N/A
LIPID-N-1307	PS(16:0_20:3)	GP	PS	36	3	784.5128646	785.5206846	[M-H]-	C42H76NO10P	C02737	HMDB0012420	LMGP03010595	52925705	-	-	-	ko00260,ko00564,ko01100,ko04148,ko05140,ko05146,ko05322	2.8763619	4.12517159	1.71097069	0.403273404	4.79981464	5.13460194	2.09349754	N/A	9.18571707	7.62185255	5.77633366	4.99406858	4.69806053	0.808381386	6.82990689	8.175	4.54050682	5.72195122	0.565872284	3.72461769	3.05372	3.04644	2.58804	2.27282555	N/A	1.25852867	0.512515593	0.825862245	0.905289256
LIPID-N-1314	PS(18:1_21:2)	GP	PS	39	3	826.5598148	827.5676348	[M-H]-	C45H82NO10P	C02737	-	-	-	-	-	-	ko00260,ko00564,ko01100,ko04148,ko05140,ko05146,ko05322	3.39977143	3.15517957	2.57891398	N/A	4.00949027	2.75573786	0.99982266	N/A	2.94796098	1.45446125	1.86318138	1.90228916	2.46390982	N/A	3.35256052	3.71044922	1.17710851	2.71974739	N/A	0.951114443	2.42198	2.56904	1.69947	5.85346437	N/A	2.94364282	3.59802495	4.55473469	2.07836777
LIPID-N-1320	PS(17:2_18:2)	GP	PS	35	4	768.4815645	777.5519848	[M-H]-	C41H80NO10P	C02737	-	LMGP03010290	52925400	-	-	-	ko00260,ko00564,ko01100,ko04148,ko05140,ko05146,ko05322	1.5409381	2.09106943	1.52636233	1.01371358	0.513464319	1.99067961	2.99501478	0.189262512	2.29602927	0.6083138	1.761387	1.16574606	1.13131563	N/A	2.44040968	2.87269531	2.77494477	4.65557491	N/A	1.03682159	1.39792	1.504415	1.324375	N/A	N/A	N/A	N/A	N/A	N/A
LIPID-N-1322	PS(18:1_20:3)	GP	PS	38	4	810.5285147	817.5832849	[M-H]-	C44H84NO10P	C02737	HMDB0012393	LMGP03010335	52925445	-	-	-	ko00260,ko00564,ko01100,ko04148,ko05140,ko05146,ko05322	3.23809524	3.6892897	2.61001442	0.542383137	4.15914736	5.02034951	2.49233498	0.682708215	7.71902439	0.948298677	4.78991271	2.04094532	3.20983323	N/A	6.47590317	5.19863281	3.69512671	4.45982578	0.508703094	1.57026987	2.64646	3.29116	2.04222	12.1004914	N/A	7.39462202	3.37900208	8.7505102	6.50733471
LIPID-N-1323	PS(18:2_20:2)	GP	PS	38	4	810.5285147	817.5832849	[M-H]-	C44H84NO10P	C02737	HMDB0112431	LMGP03010358	52925468	-	-	-	ko00260,ko00564,ko01100,ko04148,ko05140,ko05146,ko05322	0.83252381	0.800574621	1.25484863	0.763471792	2.10306766	1.48251456	0.877852217	N/A	1.5332878	2.33743856	1.13233754	1.50728452	0.944286597	N/A	2.69447858	2.0975	0.542162443	1.13173345	N/A	0.682258871	0.80585	0.71809	0.69607	N/A	N/A	N/A	N/A	N/A	N/A
LIPID-N-1324	PS(20:0_20:4)	GP	PS	40	4	838.5598148	839.5676348	[M-H]-	C46H82NO10P	C02737	HMDB0112640	LMGP03010638	52925748	-	-	-	ko00260,ko00564,ko01100,ko04148,ko05140,ko05146,ko05322	2.01445714	1.84002394	1.42576165	N/A	6.02880445	2.44629126	1.06333498	2.11698772	3.16757073	2.87793951	1.97725509	3.58350324	1.63899321	2.54846737	5.34391061	3.73283203	2.38301494	2.68868467	0.158953259	2.24049975	1.028435	1.67594	1.3806	23.1899754	11.6572295	13.9579909	13.550104	12.7980612	15.6338326
LIPID-N-1325	PS(21:0_20:4)	GP	PS	41	4	852.5754649	853.5832849	[M-H]-	C47H84NO10P	C02737	-	LMGP03010643	52925753	-	-	-	ko00260,ko00564,ko01100,ko04148,ko05140,ko05146,ko05322	4.90038095	9.77581804	4.35648246	N/A	16.1575533	9.97932039	4.54774384	N/A	10.3113171	1.97165406	10.2661494	2.04728452	6.63767758	N/A	12.8986965	15.2686523	6.88440546	9.05749129	0.14755102	8.04222889	4.43216	5.0641	5.8729	N/A	N/A	N/A	N/A	N/A	N/A
LIPID-N-1332	PS(18:2_20:3)	GP	PS	38	5	808.5128646	817.5832849	[M-H]-	C44H84NO10P	C02737	HMDB0012404	LMGP03010359	52925469	-	-	-	ko00260,ko00564,ko01100,ko04148,ko05140,ko05146,ko05322	1.79192381	1.72897047	2.02550697	N/A	1.11092678	0.910225243	0.771344828	N/A	1.20570732	0.751308129	1.96558681	1.14924004	1.17366275	N/A	3.40182495	2.76220703	0.925302144	1.81875436	N/A	0.308157921	0.846975	1.49836	1.168635	N/A	N/A	N/A	N/A	N/A	N/A
LIPID-N-1335	PS(18:1_22:4)	GP	PS	40	5	836.5441648	825.4580844	[M-H]-	C46H68NO10P	C02737	HMDB0112420	LMGP03010339	52925449	-	-	-	ko00260,ko00564,ko01100,ko04148,ko05140,ko05146,ko05322	4.81066667	3.91383879	3.36361365	3.38011159	11.3849861	9.03339806	4.62790148	0.916793201	7.28854634	6.49293006	6.86211445	3.22493049	6.96368128	7.30723318	12.5922719	11.2567383	5.2565822	3.77996516	1.55134299	4.13457271	3.06622	3.627	2.41898	19.9616708	25.0325581	14.6324708	10.5626299	22.115102	18.227531
LIPID-N-1336	PS(20:1_20:4)	GP	PS	40	5	836.5441648	825.4580844	[M-H]-	C46H68NO10P	C02737	HMDB0112556	LMGP03010550	52925660	-	-	-	ko00260,ko00564,ko01100,ko04148,ko05140,ko05146,ko05322	1.13525714	1.13080607	1.93760692	N/A	1.01442076	0.824897087	1.44331034	N/A	3.34809756	2.46240076	3.39380213	1.09115848	1.75526868	N/A	1.10138734	2.22837891	2.43538661	1.55989547	N/A	1.22936532	1.141375	0.7743	0.78926	3.51569533	N/A	4.78303399	2.05126819	2.8717551	N/A
LIPID-N-1338	PS(18:1_24:4)	GP	PS	42	5	864.5754649	865.5832849	[M-H]-	C48H84NO10P	C02737	-	-	-	-	-	-	ko00260,ko00564,ko01100,ko04148,ko05140,ko05146,ko05322	1.37730476	1.54418994	1.43923114	0.877191569	2.27809082	1.87818447	1.991133	N/A	2.0904	1.02439509	1.92692532	1.27227989	6.15565164	2.6603743	3.90931099	1.98339844	1.5517154	0.890296167	0.731619487	1.33677161	1.10596	1.508385	1.402895	8.22068796	6.70045501	11.2169964	5.06927235	2.3775102	2.53727273
LIPID-N-1342	PS(18:2_20:4)	GP	PS	38	6	806.4972146	817.5832849	[M-H]-	C44H84NO10P	C02737	HMDB0012435	LMGP03010632	52925742	-	-	-	ko00260,ko00564,ko01100,ko04148,ko05140,ko05146,ko05322	0.557833333	0.991452514	0.334764056	N/A	0.457097312	1.28394175	1.63426601	N/A	1.91519024	0.309499055	1.84478177	0.0540255792	0.960142063	N/A	2.21404097	0.676132813	2.00933723	1.66317073	N/A	0.332533733	0.829805	0.86522	1.016995	1.22759705	N/A	2.28241502	1.26461538	2.811	2.89543388
LIPID-N-1352	PS(20:2_22:4)	GP	PS	42	6	862.5598148	863.5676348	[M-H]-	C48H82NO10P	C02737	HMDB0112588	LMGP03010587	52925697	-	-	-	ko00260,ko00564,ko01100,ko04148,ko05140,ko05146,ko05322	0.472727619	0.587415802	0.355917347	N/A	1.38533828	0.498112621	0.430880788	N/A	1.1319122	0.553077505	0.600504365	0.102653383	0.621945645	N/A	2.08366853	1.12911133	0.759382716	0.707728223	N/A	0.748555722	0.278616	0.458686	0.406056	N/A	N/A	3.24807712	2.12893971	2.83183673	3.41274793
LIPID-N-1361	PS(20:3_20:4)	GP	PS	40	7	832.5128646	825.4580844	[M-H]-	C46H68NO10P	C02737	HMDB0012427	LMGP03010612	52925722	-	-	-	ko00260,ko00564,ko01100,ko04148,ko05140,ko05146,ko05322	3.22582857	3.16614525	1.71405094	0.203141971	4.12407785	3.77408738	2.22151724	N/A	4.39379512	8.49398866	3.06896217	6.12311399	2.74791847	1.26158827	5.22294227	6.61695312	2.70565302	2.86809233	N/A	3.09975012	2.92286	2.33654	3.16694	N/A	N/A	N/A	N/A	N/A	N/A
LIPID-N-1365	PS(18:2_22:6)	GP	PS	40	8	830.4972146	825.4580844	[M-H]-	C46H68NO10P	C02737	HMDB0012446	LMGP03010829	52925939	-	-	-	ko00260,ko00564,ko01100,ko04148,ko05140,ko05146,ko05322	0.788338095	0.492079808	0.432551658	N/A	1.24249305	1.20608738	1.06848276	N/A	1.90209756	0.164306238	0.807619787	0.118006487	1.85314392	N/A	1.32340782	1.11344727	0.605008447	1.50808362	N/A	1.20007996	0.86776	0.67902	0.978225	N/A	N/A	N/A	N/A	N/A	N/A
LIPID-N-1375	PI(15:0_17:0)	GP	PI	32	0	809.5180096	810.5258296	[M-H]-	C41H79O13P	C01194	-	LMGP06010867	52928320	-	-	-	ko00562,ko00563,ko00564,ko01100,ko04070,ko04136,ko04140,ko05132,ko05152	0.19084	0.172012769	0.193663623	0.877123373	0.549291937	1.02476699	0.685965517	0.733524079	0.0910702439	0.169514178	0.154651794	0.324873031	0.858177888	1.77215984	0.322728119	0.679074219	0.196011696	0.143855401	0.635113891	0.161861069	0.435202	0.558275	0.376975	N/A	1.24245703	1.15546423	0.509946985	0.3327	0.189051653
LIPID-N-1376	PI(16:0_16:0)	GP	PI	32	0	809.5180096	810.5258296	[M-H]-	C41H79O13P	C01194	HMDB0009778	LMGP06010007	24779556	-	-	-	ko00562,ko00563,ko00564,ko01100,ko04070,ko04136,ko04140,ko05132,ko05152	0.485295238	0.454081405	0.402578087	1.87137632	1.07846154	1.7021068	1.48774877	1.62089707	0.411755122	0.744406427	0.473743938	0.922431881	1.79595429	4.10264542	1.24027933	1.76604492	0.453146199	0.441332753	1.42519421	0.504302849	0.98054	1.0616	0.969025	0.925238329	2.36374115	3.05158295	0.632759875	0.103766837	0.137227789
LIPID-N-1378	PI(16:0_17:0)	GP	PI	33	0	823.5336597	824.5414797	[M-H]-	C42H81O13P	C01194	-	LMGP06010197	52927650	-	-	-	ko00562,ko00563,ko00564,ko01100,ko04070,ko04136,ko04140,ko05132,ko05152	2.17972381	4.67011971	1.71905815	N/A	3.07169601	3.48932039	0.472374384	N/A	2.54850732	1.02812854	2.45980601	0.735836886	1.83604694	N/A	3.07901304	3.68117187	0.927667316	2.71862369	0.0701922317	1.09846077	2.15918	1.9494	2.08872	2.04968059	N/A	4.07450025	4.72086279	4.56262245	5.38796488
LIPID-N-1379	PI(15:0_19:0)	GP	PI	34	0	837.5493097	838.5571297	[M-H]-	C43H83O13P	C01194	-	LMGP06010839	52928292	-	-	-	ko00562,ko00563,ko00564,ko01100,ko04070,ko04136,ko04140,ko05132,ko05152	0.27672	0.0852035116	0.233227295	0.208216987	0.685647822	0.363295146	0.377116256	N/A	0.279430244	0.374257089	0.216512124	0.375354958	0.521435454	0.293709661	0.762905028	0.550154297	0.168871995	0.10404878	N/A	0.175804098	0.304069	0.211609	0.294662	N/A	N/A	N/A	N/A	N/A	N/A
LIPID-N-1380	PI(16:0_19:0)	GP	PI	35	0	851.5649598	852.5727798	[M-H]-	C44H85O13P	C01194	-	LMGP06010925	52928378	-	-	-	ko00562,ko00563,ko00564,ko01100,ko04070,ko04136,ko04140,ko05132,ko05152	0.127773333	0.223680766	0.0942556463	N/A	0.191985171	0.196487379	0.660724138	N/A	0.527713171	0.213308129	0.695371484	0.12608063	0.118177888	N/A	0.330331471	0.160275391	0.189089019	0.457456446	N/A	0.168855572	0.223447	0.179598	0.203008	N/A	N/A	N/A	N/A	N/A	N/A
LIPID-N-1382	PI(15:0_21:0)	GP	PI	36	0	865.5806099	866.5884299	[M-H]-	C45H87O13P	C01194	-	LMGP06010647	52928100	-	-	-	ko00562,ko00563,ko00564,ko01100,ko04070,ko04136,ko04140,ko05132,ko05152	0.165802857	0.151893855	0.19364248	0.320386857	0.221045412	0.213776699	0.323829557	N/A	0.190742439	0.0926196597	0.194009699	0.0220526413	0.742977146	0.395659079	0.495	0.222193359	0.168556205	0.0810327526	0.0696352864	0.0791074463	0.150705	0.160291	0.153558	0.809759214	0.635808898	0.608985287	0.284700624	0.192959184	0.164529959
LIPID-N-1386	PI(12:0_18:1)	GP	PI	30	1	779.4710594	780.4788794	[M-H]-	C39H73O13P	C01194	-	LMGP06010290	52927743	-	-	-	ko00562,ko00563,ko00564,ko01100,ko04070,ko04136,ko04140,ko05132,ko05152	5.48395238	10.0438947	6.44175877	8.68766274	11.7820204	14.0241748	5.46133005	12.3423041	10.0364878	11.9258034	11.1663434	12.1251158	8.06460778	10.9031866	11.1462756	12.5232422	6.08610786	9.40043554	10.9744569	5.75012494	6.8652	7.29795	6.37235	2.64008845	1.8373913	4.2293658	3.37794179	3.01982653	2.36600207
LIPID-N-1391	PI(16:0_17:1)	GP	PI	33	1	821.5180096	822.5258296	[M-H]-	C42H79O13P	C01194	-	LMGP06010222	52927675	-	-	-	ko00562,ko00563,ko00564,ko01100,ko04070,ko04136,ko04140,ko05132,ko05152	0.0120399048	0.0754869912	0.0193239789	N/A	0.0115499537	0.0463141748	0.314294581	N/A	0.246731707	N/A	0.204927255	N/A	0.136733786	N/A	0.0196385475	0.132893555	0.151122807	N/A	N/A	N/A	0.095446	0.0633225	0.103277	N/A	N/A	N/A	N/A	N/A	N/A
LIPID-N-1392	PI(15:0_19:1)	GP	PI	34	1	835.5336597	836.5414797	[M-H]-	C43H81O13P	C01194	-	LMGP06010117	52927570	-	-	-	ko00562,ko00563,ko00564,ko01100,ko04070,ko04136,ko04140,ko05132,ko05152	2.31450476	2.87985634	2.75603075	1.69872288	5.85351251	4.76963107	3.76387192	0.341240793	2.00298537	2.14189036	2.58263822	2.71047266	6.48826436	5.62670713	6.45862197	5.23240234	1.76877193	2.03343206	0.917827518	2.56453773	2.64608	2.92507	2.48513	N/A	N/A	N/A	N/A	N/A	N/A
LIPID-N-1393	PI(19:0_15:1)	GP	PI	34	1	835.5336597	836.5414797	[M-H]-	C43H81O13P	C01194	-	LMGP06010146	52927599	-	-	-	ko00562,ko00563,ko00564,ko01100,ko04070,ko04136,ko04140,ko05132,ko05152	0.434266667	0.391731844	0.348331571	0.510035958	1.05846154	1.23414563	0.613995074	0.130692162	0.200702439	0.26736862	0.296818623	0.6079481	1.25523162	0.814648457	0.784640596	0.689708984	0.245387914	0.212533101	0.542138249	0.337414293	0.377868	0.399422	0.448717	0.684791155	0.733205258	1.31263318	0.213171518	0.290229592	0.120109504
LIPID-N-1395	PI(16:0_19:1)	GP	PI	35	1	849.5493097	850.5571297	[M-H]-	C44H83O13P	C01194	-	LMGP06010164	52927617	-	-	-	ko00562,ko00563,ko00564,ko01100,ko04070,ko04136,ko04140,ko05132,ko05152	0.173217143	0.30260016	0.153421432	N/A	0.337167748	0.423726214	0.123061084	0.0513794145	0.279797073	0.147435728	0.278987391	0.0332598703	0.151880173	N/A	0.329735568	0.357523437	0.0584596491	0.281388502	N/A	0.12389905	0.156643	0.142402	0.194402	0.54819656	N/A	0.666737697	0.50000104	0.730086735	0.34914876
LIPID-N-1397	PI(15:0_21:1)	GP	PI	36	1	863.5649598	864.5727798	[M-H]-	C45H85O13P	C01194	-	-	-	-	-	-	ko00562,ko00563,ko00564,ko01100,ko04070,ko04136,ko04140,ko05132,ko05152	1.55045714	1.27759777	2.0120519	0.91850589	3.2318443	2.38714563	3.56571429	0.334577904	2.06643902	1.77481096	2.35815713	2.138962	7.85423101	4.04686899	3.64337058	2.02919922	2.12586095	1.03137631	0.668123766	1.65109445	1.69884	1.8137	1.29588	7.13464373	5.95884732	6.64008118	3.31218295	2.00332653	1.88359504
LIPID-N-1398	PI(19:0_17:1)	GP	PI	36	1	863.5649598	864.5727798	[M-H]-	C45H85O13P	C01194	-	LMGP06010232	52927685	-	-	-	ko00562,ko00563,ko00564,ko01100,ko04070,ko04136,ko04140,ko05132,ko05152	0.241129524	0.222126097	0.227341663	0.176220707	0.546396664	0.360943689	0.457404926	N/A	0.359153171	0.241612476	0.202971872	0.486531974	1.23523162	0.296110268	0.694543762	0.25359375	0.236335283	0.093674216	0.126514154	0.182186907	0.210103	0.271462	0.234509	N/A	N/A	N/A	N/A	N/A	N/A
LIPID-N-1402	PI(13:1_18:1)	GP	PI	31	2	791.4710594	792.4788794	[M-H]-	C40H73O13P	C01194	-	-	-	-	-	-	ko00562,ko00563,ko00564,ko01100,ko04070,ko04136,ko04140,ko05132,ko05152	2.47827619	5.46288907	2.80639116	3.89129572	4.23825765	7.70512621	3.33844335	5.47809254	5.59041951	5.22251418	7.18046557	5.05823911	3.68060531	3.23586242	5.20944134	6.43863281	3.81662118	6.69773519	5.79693219	2.87464268	3.0906	3.20374	3.5433	1.61835872	1.82033367	1.61038052	2.23869023	2.41145918	1.94238636
LIPID-N-1404	PI(14:1_18:1)	GP	PI	32	2	805.4867095	806.4945295	[M-H]-	C41H75O13P	C01194	-	LMGP06010088	52927541	-	-	-	ko00562,ko00563,ko00564,ko01100,ko04070,ko04136,ko04140,ko05132,ko05152	0.16456	0.047264166	0.100180682	0.0379450713	0.269013902	0.301798058	0.190085714	0.0797794145	0.300721951	0.253466919	0.429402522	0.173457831	0.176526251	N/A	0.3033054	0.490177734	0.243889539	0.22237108	0.0353142857	0.221162419	0.228161	0.177137	0.179262	N/A	N/A	N/A	N/A	N/A	N/A
LIPID-N-1406	PI(15:1_18:1)	GP	PI	33	2	819.5023595	820.5101795	[M-H]-	C42H77O13P	C01194	-	LMGP06010141	52927594	-	-	-	ko00562,ko00563,ko00564,ko01100,ko04070,ko04136,ko04140,ko05132,ko05152	0.241015238	0.362814046	0.29905334	0.199606944	0.721531047	0.080998835	0.379505419	1.46559962	0.0766718049	0.18257656	0.0858093113	0.159806302	1.21027795	3.33462822	0.804560521	0.0637378906	0.0811786875	0.0105352787	0.733910467	0.335935032	0.193274	0.231224	0.234048	2.73833907	0.549453994	2.07591071	0.112692308	0.0763056122	0.085651343
LIPID-N-1407	PI(15:0_19:2)	GP	PI	34	2	833.5180096	834.5258296	[M-H]-	C43H79O13P	C01194	-	-	-	-	-	-	ko00562,ko00563,ko00564,ko01100,ko04070,ko04136,ko04140,ko05132,ko05152	0.592266667	1.13910615	0.641268621	0.134039678	2.28691381	2.12491262	2.54988177	0.0640627007	1.1895122	1.69416824	1.31730359	1.81828545	0.993761581	0.824633283	2.90290503	2.29142578	1.1377193	0.643850174	0.0875977617	0.787511244	0.93271	0.966085	0.867225	3.23956757	2.02623862	2.80980213	1.31450104	1.17934694	1.31028926
LIPID-N-1408	PI(15:0_20:2)	GP	PI	35	2	847.5336597	848.5414797	[M-H]-	C44H81O13P	C01194	-	LMGP06010120	52927573	-	-	-	ko00562,ko00563,ko00564,ko01100,ko04070,ko04136,ko04140,ko05132,ko05152	0.119282857	0.132765363	0.174406535	N/A	0.668387396	0.190987379	0.34008867	N/A	0.1764	0.171982987	0.208512124	0.183191844	0.290085238	0.101149216	0.673869646	0.167900391	0.104851852	0.261926829	0.0343772219	0.117803098	0.132171	0.093395	0.153132	N/A	N/A	N/A	N/A	N/A	N/A
LIPID-N-1409	PI(18:0_17:2)	GP	PI	35	2	847.5336597	848.5414797	[M-H]-	C44H81O13P	C01194	-	LMGP06010256	52927709	-	-	-	ko00562,ko00563,ko00564,ko01100,ko04070,ko04136,ko04140,ko05132,ko05152	0.286358095	0.427977654	0.228326766	N/A	0.456717331	0.626382524	0.270919212	N/A	0.820216585	0.289765595	1.01080504	0.197510658	0.477599753	0.0403434497	0.313832402	1.01981445	0.282587394	0.702869338	N/A	0.187474263	0.448693	0.404793	0.420322	0.513380835	N/A	0.218091324	0.286258836	0.637852041	0.581616736
LIPID-N-1411	PI(19:0_17:2)	GP	PI	36	2	861.5493097	862.5571297	[M-H]-	C45H83O13P	C01194	-	LMGP06010262	52927715	-	-	-	ko00562,ko00563,ko00564,ko01100,ko04070,ko04136,ko04140,ko05132,ko05152	1.23885714	1.8830008	1.39206151	0.0702572846	2.84663577	2.51413592	3.05056158	N/A	1.73462439	1.12231569	2.0100485	1.09634847	1.8392341	0.630758725	3.57364991	3.23986328	1.90365172	1.31371951	N/A	1.58083958	1.30652	1.25186	1.09247	1.82607371	0.982072801	1.23734145	1.13230769	1.02110204	0.817866736
LIPID-N-1423	PI(18:0_20:3)	GP	PI	38	3	887.5649598	888.5727798	[M-H]-	C47H85O13P	C01194	HMDB0009887	LMGP06010568	52928021	-	-	-	ko00562,ko00563,ko00564,ko01100,ko04070,ko04136,ko04140,ko05132,ko05152	2.81622857	4.72162809	2.65129265	0.241289523	11.01038	7.84324272	7.01325123	N/A	6.74167805	4.4494518	6.56058196	3.58689527	4.51514515	1.40370258	12.0382682	8.59537109	7.03196881	5.92327526	0.280667544	6.14947526	3.61479	3.43779	3.7997	6.74535627	2.30915066	6.31197362	4.47852391	6.25443878	4.5291219
LIPID-N-1429	PI(18:0_18:4)	GP	PI	36	4	857.5180096	858.5258296	[M-H]-	C45H79O13P	C01194	-	LMGP06010404	52927857	-	-	-	ko00562,ko00563,ko00564,ko01100,ko04070,ko04136,ko04140,ko05132,ko05152	0.189759048	0.446378292	0.162405574	N/A	0.427651529	0.532953398	0.356668966	N/A	0.646321951	0.55037051	0.611627546	0.444113068	0.663279802	0.0427619626	0.385841713	0.938951172	0.420493827	0.698405923	N/A	0.217268366	0.363221	0.321336	0.359343	1.74494349	0.445707786	2.29686454	3.03173597	4.07367347	2.85838843
LIPID-N-1430	PI(18:1_18:3)	GP	PI	36	4	857.5180096	858.5258296	[M-H]-	C45H79O13P	C01194	HMDB0009839	LMGP06010298	52927751	-	-	-	ko00562,ko00563,ko00564,ko01100,ko04070,ko04136,ko04140,ko05132,ko05152	0.0480561905	N/A	0.0416885151	N/A	0.130523633	N/A	0.104569458	0.422396601	N/A	N/A	N/A	N/A	N/A	0.564891249	0.155074488	N/A	0.00770630279	N/A	0.226608295	0.120481759	0.057473	0.0725355	0.0464826	N/A	N/A	N/A	N/A	N/A	N/A
LIPID-N-1433	PI(16:0_22:4)	GP	PI	38	4	885.5493097	886.5571297	[M-H]-	C47H83O13P	C01194	HMDB0009914	LMGP06010762	52928215	-	-	-	ko00562,ko00563,ko00564,ko01100,ko04070,ko04136,ko04140,ko05132,ko05152	0.155955238	0.497851556	0.348657376	0.0904606324	1.60177943	0.425504854	0.584029557	N/A	0.390759024	0.16129017	0.539625606	0.183027804	0.538743669	0.20482347	1.42987896	0.474484375	0.307730994	0.41187108	N/A	0.736541729	0.208107	0.320887	0.248882	N/A	N/A	N/A	N/A	N/A	N/A
LIPID-N-1441	PI(18:1_20:4)	GP	PI	38	5	883.5336597	884.5414797	[M-H]-	C47H81O13P	C01194	HMDB0009896	LMGP06010599	52928052	-	-	-	ko00562,ko00563,ko00564,ko01100,ko04070,ko04136,ko04140,ko05132,ko05152	0.606966667	0.894325619	0.660677559	N/A	3.23629286	1.21514563	1.26426601	N/A	1.07309268	1.15275047	1.26036857	0.860209453	1.09024089	0.0960748609	3.31413408	1.56724609	1.06639376	0.73795993	0.0813759052	1.47671164	0.78198	0.816155	0.711115	4.66510074	0.892659252	3.33243024	3.40883576	3.60902041	2.95145661
LIPID-N-1446	PA(16:0_20:0)	GP	PA	36	0	703.5277864	704.5356064	[M-H]-	C39H77O8P	C00416	HMDB0115064	LMGP10010863	52929455	-	-	-	ko00561,ko00564,ko01100,ko04024,ko04070,ko04072,ko04666,ko04912,ko04975,ko05200,ko05212,ko05231	0.13047	0.313312051	0.251826526	N/A	0.936635774	0.598993204	0.693650246	0.0365803588	0.690176585	0.385338374	0.343618817	0.30365987	0.266885114	N/A	0.908739292	0.655601562	0.591802469	0.386320557	0.0468184332	0.505932034	0.30226	0.2421565	0.304781	6.87832924	4.66514661	4.68986301	2.32761435	1.57287245	1.93132748
LIPID-N-1447	PA(16:0_22:0)	GP	PA	38	0	731.5590866	732.5669066	[M-H]-	C41H81O8P	C00416	HMDB0115243	LMGP10010704	52929297	-	-	-	ko00561,ko00564,ko01100,ko04024,ko04070,ko04072,ko04666,ko04912,ko04975,ko05200,ko05212,ko05231	1.87949048	1.50798883	1.67910139	3.73038438	7.68403151	4.85069903	4.39615271	0.187636449	3.79573659	4.42732514	4.35643065	4.67348471	3.76413218	12.969044	7.27874302	4.39445313	4.47592593	3.10447735	2.64415405	4.53354323	2.432015	2.309795	3.010345	N/A	N/A	N/A	N/A	N/A	N/A
LIPID-N-1448	PA(16:0_23:0)	GP	PA	39	0	745.5747366	746.5825566	[M-H]-	C42H83O8P	C00416	-	-	-	-	-	-	ko00561,ko00564,ko01100,ko04024,ko04070,ko04072,ko04666,ko04912,ko04975,ko05200,ko05212,ko05231	0.213700476	0.150698324	0.27181211	0.0783353999	0.643120482	0.909763107	1.08103448	N/A	1.32025366	0.520960302	0.951695441	0.635907322	0.381218036	0.141058675	0.577823091	0.767727539	0.851215075	0.722529617	0.0841737986	0.539915042	0.4072255	0.2820745	0.2679735	N/A	N/A	N/A	N/A	N/A	N/A
LIPID-N-1449	PA(18:0_21:0)	GP	PA	39	0	745.5747366	746.5825566	[M-H]-	C42H83O8P	C00416	-	LMGP10010317	52928910	-	-	-	ko00561,ko00564,ko01100,ko04024,ko04070,ko04072,ko04666,ko04912,ko04975,ko05200,ko05212,ko05231	6.06004762	7.74515563	6.46069198	0.384630502	19.1718258	13.5129126	22.4022167	0.105832861	23.9027317	4.3879017	21.7913676	3.74476367	13.1667696	0.51455741	18.6701117	14.393457	23.3816764	15.2601916	0.189731402	12.1172414	7.2924	6.7993	7.30285	N/A	N/A	N/A	N/A	N/A	N/A
LIPID-N-1450	PA(18:0_23:0)	GP	PA	41	0	773.6060368	774.6138568	[M-H]-	C44H87O8P	C00416	-	-	-	-	-	-	ko00561,ko00564,ko01100,ko04024,ko04070,ko04072,ko04666,ko04912,ko04975,ko05200,ko05212,ko05231	0.135679524	0.0934094174	0.232212878	0.0340453813	0.435677479	0.470424272	0.5151133	N/A	0.924152195	0.544279773	0.731773036	0.583563485	0.338726992	0.0953743045	0.520583799	0.533367188	0.61737167	0.298968641	0.0373648453	0.378756122	0.212131	0.2040475	0.206963	N/A	N/A	N/A	N/A	N/A	N/A
LIPID-N-1451	PA(20:0_21:0)	GP	PA	41	0	773.6060368	774.6138568	[M-H]-	C44H87O8P	C00416	HMDB0115081	LMGP10010522	52929115	-	-	-	ko00561,ko00564,ko01100,ko04024,ko04070,ko04072,ko04666,ko04912,ko04975,ko05200,ko05212,ko05231	0.120705714	0.114782123	0.121500721	N/A	0.411739574	0.251982524	0.399210837	N/A	0.309347317	0.0969943289	0.314436469	0.0793561631	0.244579988	N/A	0.479577281	0.203935547	0.476495127	0.243610627	N/A	0.225706647	0.1677285	0.127556	0.150325	N/A	N/A	N/A	N/A	N/A	N/A
LIPID-N-1453	PA(21:0_22:0)	GP	PA	43	0	801.6373369	802.6451569	[M-H]-	C46H91O8P	C00416	HMDB0115235	LMGP10010697	52929290	-	-	-	ko00561,ko00564,ko01100,ko04024,ko04070,ko04072,ko04666,ko04912,ko04975,ko05200,ko05212,ko05231	0.0465720952	0.0545271349	0.0569740509	N/A	0.24802317	0.0488640777	0.127230542	N/A	0.0623030244	N/A	0.0494734239	N/A	0.0898987029	N/A	0.19638175	0.0359186523	0.0832391163	0.0458100174	N/A	0.0579525237	0.03420785	0.04537175	0.0323334	N/A	N/A	N/A	N/A	N/A	N/A
LIPID-N-1455	PA(16:0_20:1)	GP	PA	36	1	701.5121364	702.5199564	[M-H]-	C39H75O8P	C00416	HMDB0115094	LMGP10010532	52929125	-	-	-	ko00561,ko00564,ko01100,ko04024,ko04070,ko04072,ko04666,ko04912,ko04975,ko05200,ko05212,ko05231	2.74564762	1.56839585	2.93650168	0.872975821	5.01661724	7.36878641	8.088867	0.153516525	8.39274146	2.95520794	7.34092144	3.31164968	3.54216183	1.58560445	5.20157356	7.53837891	7.75867446	6.38277003	0.512907834	5.5862069	2.936445	2.800995	2.61429	24.5227027	8.69125379	19.2076104	20.5152807	14.2227041	17.1944215
LIPID-N-1457	PA(20:0_18:1)	GP	PA	38	1	729.5434365	730.5512565	[M-H]-	C41H79O8P	C00416	HMDB0115069	LMGP10010953	52929541	-	-	-	ko00561,ko00564,ko01100,ko04024,ko04070,ko04072,ko04666,ko04912,ko04975,ko05200,ko05212,ko05231	14.1004286	13.2636872	12.9613647	2.32238686	41.5570899	45.3603883	64.4536946	0.569800755	71.4359024	14.8121928	62.54258	12.9558851	35.7219889	4.14721295	44.2534451	47.1452148	66.3554256	43.8849303	2.2321659	27.6002999	20.1724	19.7708	19.77065	4.41566585	N/A	4.85022324	1.62382017	1.96943878	2.3528719
LIPID-N-1462	PA(16:0_20:2)	GP	PA	36	2	699.4964863	700.5043063	[M-H]-	C39H73O8P	C00416	HMDB0115535	LMGP10010562	52929155	-	-	-	ko00561,ko00564,ko01100,ko04024,ko04070,ko04072,ko04666,ko04912,ko04975,ko05200,ko05212,ko05231	1.2587619	1.08453312	1.03560788	0.13649411	4.23928638	2.80054369	4.10960099	0.018822474	3.20138537	1.34697543	3.73694471	1.08294717	1.69583076	0.678583713	3.87816574	3.62300781	3.46621832	2.91156794	0.0686194865	2.91638181	1.48123	1.249045	1.543305	8.2636855	2.07194641	8.1332826	7.42266112	5.20321429	7.04529959
LIPID-N-1464	PA(18:1_20:1)	GP	PA	38	2	727.5277864	728.5356064	[M-H]-	C41H77O8P	C00416	HMDB0115098	LMGP10010538	52929131	-	-	-	ko00561,ko00564,ko01100,ko04024,ko04070,ko04072,ko04666,ko04912,ko04975,ko05200,ko05212,ko05231	2.58330476	2.55066241	2.92037001	0.423583385	6.46856348	7.21766019	11.7132512	0.149706327	10.6475122	0.793344045	12.086421	1.24937905	7.5704756	0.453751138	7.34941341	6.71862305	14.4092268	8.18493902	0.414044108	4.50326337	4.07242	3.24116	3.992265	42.2965111	3.17048028	41.5089295	20.4560811	22.8629082	29.6117769
LIPID-N-1465	PA(20:0_18:2)	GP	PA	38	2	727.5277864	728.5356064	[M-H]-	C41H77O8P	C00416	HMDB0114958	LMGP10010354	52928947	-	-	-	ko00561,ko00564,ko01100,ko04024,ko04070,ko04072,ko04666,ko04912,ko04975,ko05200,ko05212,ko05231	5.26261905	4.13537909	4.63569438	0.929460632	15.6343837	13.3590291	34.7684729	0.559534466	21.3534634	1.66885633	20.8551891	1.64956441	10.4945028	1.34031866	17.6868715	13.4676758	32.7298895	13.6060105	0.771461488	7.26681659	5.8999	6.05985	6.0413	N/A	N/A	N/A	N/A	N/A	N/A
LIPID-N-1470	PA(18:0_20:3)	GP	PA	38	3	725.5121364	726.5199564	[M-H]-	C41H75O8P	C00416	HMDB0115566	LMGP10010598	52929191	-	-	-	ko00561,ko00564,ko01100,ko04024,ko04070,ko04072,ko04666,ko04912,ko04975,ko05200,ko05212,ko05231	0.662033333	0.798707103	0.63346468	0.062783013	1.70957368	1.5088835	3.31807389	N/A	2.53359024	0.316376181	2.52781765	0.490326228	3.33339098	0.232659079	3.9700838	1.8450293	2.08437297	1.44251742	0.0398133641	1.55437281	1.0186	0.853145	0.592865	16.0907125	1.23324065	25.4760528	2.96344595	4.60985714	8.24576446
LIPID-N-1471	PA(18:1_20:2)	GP	PA	38	3	725.5121364	726.5199564	[M-H]-	C41H75O8P	C00416	HMDB0115518	LMGP10010332	52928925	-	-	-	ko00561,ko00564,ko01100,ko04024,ko04070,ko04072,ko04666,ko04912,ko04975,ko05200,ko05212,ko05231	1.07762857	0.900742219	0.916621816	N/A	4.42074143	2.56123301	7.20527094	0.030876204	4.46554146	0.309384688	3.84162949	0.23997683	2.30151328	0.0660222559	3.85692737	2.96961914	6.04183236	3.00102787	0.0739354839	2.7166017	1.284455	0.869455	1.37654	8.98412776	N/A	6.2899036	4.07675676	4.49145408	6.33533058
LIPID-N-1472	PA(20:1_18:2)	GP	PA	38	3	725.5121364	726.5199564	[M-H]-	C41H75O8P	C00416	HMDB0114959	LMGP10010355	52928948	-	-	-	ko00561,ko00564,ko01100,ko04024,ko04070,ko04072,ko04666,ko04912,ko04975,ko05200,ko05212,ko05231	3.64639048	1.58418196	3.91931283	0.338533788	8.26219648	6.67949515	15.911133	0.238328612	11.4003902	0.485365784	11.9896217	0.268790547	5.29546016	0.552802226	7.8851676	6.96325195	18.48564	10.614547	0.301356814	3.89956522	3.781685	3.573105	3.83201	32.2189189	2.5610364	22.8597159	9.2254158	8.54459184	14.1259298
LIPID-N-1474	PA(22:1_18:2)	GP	PA	40	3	753.5434365	754.5512565	[M-H]-	C43H79O8P	C00416	-	LMGP10010361	52928954	-	-	-	ko00561,ko00564,ko01100,ko04024,ko04070,ko04072,ko04666,ko04912,ko04975,ko05200,ko05212,ko05231	0.109631905	0.0983607342	0.0632431523	0.0149420955	0.251667285	0.339672816	0.319414286	N/A	0.689020488	0.0439961248	0.525628516	0.0447675626	0.228009883	0.0161186646	0.176238361	0.386413086	0.639551007	0.264082753	0.0372373272	0.112132934	0.1463755	0.183127	0.125715	2.77697789	N/A	1.18819381	0.519430873	1.15157143	1.19494318
LIPID-N-1480	PA(18:1_16:3)	GP	PA	34	4	667.4338861	668.4417061	[M-H]-	C37H65O8P	C00416	-	-	-	-	-	-	ko00561,ko00564,ko01100,ko04024,ko04070,ko04072,ko04666,ko04912,ko04975,ko05200,ko05212,ko05231	N/A	N/A	N/A	0.157939244	N/A	0.0942082524	N/A	0.0798757318	N/A	0.230227788	N/A	0.124206673	N/A	0.427081437	N/A	0.152140625	N/A	N/A	0.278567479	0.0309212394	0.04712885	0.04021365	0.0696465	N/A	N/A	N/A	N/A	N/A	N/A
LIPID-N-1483	PA(19:0_20:4)	GP	PA	39	4	737.5121364	738.5199564	[M-H]-	C42H75O8P	C00416	-	LMGP10010470	52929063	-	-	-	ko00561,ko00564,ko01100,ko04024,ko04070,ko04072,ko04666,ko04912,ko04975,ko05200,ko05212,ko05231	0.514109524	0.544786113	0.797751081	0.020649721	1.40048193	1.07418447	2.29395074	N/A	1.80007805	0.179908318	1.9929195	0.170935125	0.785892526	N/A	1.95094972	1.03535156	1.53305393	1.26571429	N/A	0.832953523	0.463288	0.410745	0.51178	2.35603931	N/A	5.22409944	1.4868763	N/A	1.93383264
LIPID-N-1484	PA(18:0_22:4)	GP	PA	40	4	751.5277864	752.5356064	[M-H]-	C43H77O8P	C00416	HMDB0115328	LMGP10010797	52929390	-	-	-	ko00561,ko00564,ko01100,ko04024,ko04070,ko04072,ko04666,ko04912,ko04975,ko05200,ko05212,ko05231	5.48657143	4.15213887	5.23661701	0.183582765	14.4993513	14.9724272	12.8265025	0.0296097262	21.5678049	3.04748582	21.6168768	3.13338276	6.78752316	0.197610015	17.2912477	15.9451172	19.7445094	15.3523519	0.030761422	15.735982	5.516	5.00605	6.0299	63.5164619	2.29091507	87.3318113	59.2453222	49.6177551	66.3460744
LIPID-N-1486	PA(20:0_20:4)	GP	PA	40	4	751.5277864	752.5356064	[M-H]-	C43H77O8P	C00416	HMDB0115156	LMGP10010636	52929229	-	-	-	ko00561,ko00564,ko01100,ko04024,ko04070,ko04072,ko04666,ko04912,ko04975,ko05200,ko05212,ko05231	17.9729048	20.0496409	18.451754	0.359592064	41.9494903	45.8990291	59.8679803	0.144387158	85.137561	9.10488658	75.2173618	8.18001854	26.3157505	0.570890238	39.2589385	47.6733398	64.3295647	49.6000871	0.185945359	36.9735632	19.69365	19.83245	19.02065	N/A	N/A	N/A	N/A	N/A	N/A
LIPID-N-1487	PA(20:1_20:3)	GP	PA	40	4	751.5277864	752.5356064	[M-H]-	C43H77O8P	C00416	HMDB0115573	LMGP10010607	52929200	-	-	-	ko00561,ko00564,ko01100,ko04024,ko04070,ko04072,ko04666,ko04912,ko04975,ko05200,ko05212,ko05231	0.357420952	0.202261772	0.439225853	N/A	1.00917516	0.367651456	1.74515764	N/A	0.93651122	0.164032136	1.48069835	0.0389112141	0.756670784	N/A	0.985521415	0.584499023	0.972664068	0.541321429	N/A	0.436238381	0.291317	0.3269735	0.4299965	N/A	N/A	N/A	N/A	N/A	N/A
LIPID-N-1489	PA(20:0_22:4)	GP	PA	42	4	779.5590866	780.5669066	[M-H]-	C45H81O8P	C00416	HMDB0115085	LMGP10010525	52929118	-	-	-	ko00561,ko00564,ko01100,ko04024,ko04070,ko04072,ko04666,ko04912,ko04975,ko05200,ko05212,ko05231	8.618	5.84237031	7.8842864	0.300345319	18.0240964	24.7852427	19.336601	0.0349254958	39.6579512	5.14587902	39.1028128	4.52227062	13.1635578	0.565392008	18.7139665	25.7283203	33.6663418	27.6267422	0.0718512179	21.9818091	9.7922	9.23805	8.74795	60.4702703	2.62868554	79.7798072	58.1709979	43.0738265	69.5123967
LIPID-N-1493	PA(18:0_22:5)	GP	PA	40	5	749.5121364	750.5199564	[M-H]-	C43H75O8P	C00416	-	-	-	-	-	-	ko00561,ko00564,ko01100,ko04024,ko04070,ko04072,ko04666,ko04912,ko04975,ko05200,ko05212,ko05231	5.04571429	3.40446927	5.02748679	0.654463732	17.5689527	21.1550485	29.9280788	0.0886043437	40.9118049	5.59922495	32.0150339	5.01048193	14.4930821	1.0764694	15.9331471	20.2474609	23.2358025	19.758101	0.424861751	15.369915	8.7741	8.23335	8.0127	N/A	N/A	N/A	N/A	N/A	N/A
LIPID-N-1494	PA(20:1_20:4)	GP	PA	40	5	749.5121364	750.5199564	[M-H]-	C43H75O8P	C00416	HMDB0115106	LMGP10010548	52929141	-	-	-	ko00561,ko00564,ko01100,ko04024,ko04070,ko04072,ko04666,ko04912,ko04975,ko05200,ko05212,ko05231	4.90685714	4.8812929	5.50341182	N/A	9.45143652	9.74718447	20.7844828	0.0495096317	22.9726829	0.924569943	19.8312318	1.00680259	7.53273626	0.114894284	11.6165736	11.7099609	18.0994152	15.3333624	0.143855168	10.1172914	4.85143	4.53246	4.928605	45.342113	N/A	69.0679858	48.9477131	57.6423469	47.9850723
LIPID-N-1497	PA(22:1_20:4)	GP	PA	42	5	777.5434365	778.5512565	[M-H]-	C45H79O8P	C00416	-	LMGP10010643	52929236	-	-	-	ko00561,ko00564,ko01100,ko04024,ko04070,ko04072,ko04666,ko04912,ko04975,ko05200,ko05212,ko05231	0.22047619	0.247521149	0.235753964	0.0304274024	0.348033364	0.537667961	0.907753695	N/A	0.907789268	0.0589067108	1.03206596	0.0883730306	0.450957999	N/A	0.476156425	0.562039063	0.61179987	0.391936411	N/A	0.394798601	0.2624095	0.2318155	0.2640465	5.13375921	N/A	4.67608321	2.60908004	3.11921429	4.10489153
LIPID-N-1498	PA(24:1_20:4)	GP	PA	44	5	805.5747366	806.5825566	[M-H]-	C47H83O8P	C00416	-	-	-	-	-	-	ko00561,ko00564,ko01100,ko04024,ko04070,ko04072,ko04666,ko04912,ko04975,ko05200,ko05212,ko05231	0.277497619	0.252447725	0.253679	N/A	0.785203892	0.609901942	0.710965517	0.0113875354	1.45825366	0.124310019	0.92228516	0.131940686	0.527133416	0.0210538189	0.739337989	0.77009082	0.767745289	0.440932927	N/A	0.432578711	0.2818045	0.3341045	0.308633	N/A	N/A	N/A	N/A	N/A	N/A
LIPID-N-1504	PA(20:2_20:4)	GP	PA	40	6	747.4964863	748.5043063	[M-H]-	C43H73O8P	C00416	HMDB0115548	LMGP10010579	52929172	-	-	-	ko00561,ko00564,ko01100,ko04024,ko04070,ko04072,ko04666,ko04912,ko04975,ko05200,ko05212,ko05231	0.802580952	0.697186752	1.40673715	N/A	3.4165431	3.60257282	5.24182266	N/A	5.6344878	0.376966919	4.23815713	0.0476406858	1.97901174	0.0314205867	3.58625698	2.85549805	5.54188434	4.71642857	N/A	3.25735132	1.29685	0.95174	1.514725	6.57213759	N/A	10.5008625	5.70909563	3.78889796	6.51110537
LIPID-N-1506	PA(20:0_22:6)	GP	PA	42	6	775.5277864	776.5356064	[M-H]-	C45H77O8P	C00416	HMDB0115413	LMGP10010834	52929427	-	-	-	ko00561,ko00564,ko01100,ko04024,ko04070,ko04072,ko04666,ko04912,ko04975,ko05200,ko05212,ko05231	0.683033333	0.82943336	0.900773667	0.0402460632	1.75341983	2.35079612	4.79751232	N/A	4.7581561	0.317148393	4.65919496	0.293242817	1.96970352	N/A	1.77796089	2.15412109	3.79808317	2.94713415	N/A	1.85850075	1.36133	1.17447	1.25577	13.0627518	N/A	15.4560122	8.52006237	10.8056122	15.1854339
LIPID-N-1510	PA(18:2_22:5)	GP	PA	40	7	745.4808362	746.4886562	[M-H]-	C43H71O8P	C00416	-	-	-	-	-	-	ko00561,ko00564,ko01100,ko04024,ko04070,ko04072,ko04666,ko04912,ko04975,ko05200,ko05212,ko05231	0.42276	0.243569832	0.456960115	0.0582491011	1.36492122	0.413234951	2.55382759	0.0273120869	0.907943415	0.304012287	0.857358875	0.333848007	0.629752934	0.707572079	1.2875419	0.421616211	1.19270955	0.688190767	0.115138249	0.450509245	0.58837	0.463305	0.3674875	N/A	N/A	N/A	N/A	N/A	N/A
LIPID-N-1511	PA(20:2_22:5)	GP	PA	42	7	773.5121364	774.5199564	[M-H]-	C45H75O8P	C00416	-	-	-	-	-	-	ko00561,ko00564,ko01100,ko04024,ko04070,ko04072,ko04666,ko04912,ko04975,ko05200,ko05212,ko05231	0.283162381	0.845610535	0.210660259	0.404426534	2.51194625	0.69173301	1.97584236	N/A	1.85841951	0.326573724	1.01754607	0.368224282	0.716460778	1.09518968	2.71662011	0.851807617	1.63155296	0.693646341	N/A	1.88926537	0.609045	0.4009775	0.4086905	3.02068305	0.518528817	1.91814815	1.21165281	0.768857143	0.547329545
LIPID-N-1512	PA(20:3_22:5)	GP	PA	42	8	771.4964863	772.5043063	[M-H]-	C45H73O8P	C00416	-	-	-	-	-	-	ko00561,ko00564,ko01100,ko04024,ko04070,ko04072,ko04666,ko04912,ko04975,ko05200,ko05212,ko05231	0.140513333	0.179784517	0.169070639	0.0413428394	0.78371177	0.23215534	0.813699507	N/A	0.424484878	0.179571834	0.289666343	0.167434662	0.452667078	0.565113809	1.00052142	0.245510742	0.287738791	0.242207317	N/A	0.582183908	0.1553595	0.1524375	0.1963145	N/A	N/A	N/A	N/A	N/A	N/A
LIPID-P-0001	DL-Carnitine	FA	CAR	-	-	162.1134315	161.105194	[M+H]+	C7H15NO3	C00318	HMDB0000062	-	10917	541-15-1	-	-	ko04714,ko04976,ko05415	0.286354286	0.129964086	0.163753003	0.0649690019	0.344835959	0.206638835	0.179812808	0.13895373	0.707902439	0.238836484	0.484659554	0.149152919	0.312200124	0.0884162873	0.472469274	0.175365234	0.218344379	0.236973868	0.0605258723	0.133052974	0.080051	0.0959315	0.088826	0.698604423	0.437379171	0.987163876	0.452012474	0.974709184	0.641818182
LIPID-P-0002	Carnitine C2:0	FA	CAR	2	0	204.1240515	203.115759	[M+H]+	C9H17NO4	C02571	HMDB0000201	LMFA07070049	7045767	3040-38-8	-	-	ko04931	2.16765714	1.27175579	1.05176358	0.927904526	1.46430028	1.41752427	0.82544335	0.834961284	4.37198049	2.49227788	2.92758487	1.28130677	2.15184682	1.22890238	2.51407821	1.18759766	2.08181936	3.42702091	0.627623436	0.832653673	0.797885	0.95054	0.88919	4.97842752	3.71898888	6.95981735	3.76804574	5.05740816	3.51053719
LIPID-P-0003	Carnitine C3:0	FA	CAR	3	0	218.1397565	217.131409	[M+H]+	C10H19NO4	C03017	HMDB0000824	LMFA07070105	107738	17298-37-2	-	-	-	0.557066667	0.333162011	0.263194618	0.224509609	0.552856348	0.632508738	0.366041379	0.180983947	1.55070244	0.940786389	1.00459748	0.494557924	0.680963558	0.259431462	0.878938547	0.550449219	0.76948668	0.918109756	0.181437788	0.259536232	0.28218	0.346592	0.320588	0.821808354	0.556385238	0.791851852	0.581361746	1.67704082	1.12940599
LIPID-P-0004	Carnitine C4:0	FA	CAR	4	0	232.1554615	231.147059	[M+H]+	C11H21NO4	C02862	HMDB0002013	LMFA07070054	213144	25576-40-3	-	-	-	0.0785047619	0.0342110136	0.0351911581	0.053567266	0.0952298424	0.0598271845	0.0501507389	0.0929431539	0.15067122	0.0964574669	0.100982541	0.048387025	0.0828227301	0.0403097623	0.133977654	0.0499652344	0.0988356075	0.110162021	0.042921659	0.0281401299	0.0496384	0.05475	0.0535515	0.134047174	0.0737785642	0.193796043	0.058218815	0.120912755	0.102112087
LIPID-P-0006	Carnitine C4-OH	FA	CAR	4	0	248.1503765	247.141974	[M+H]+	C11H21NO5	C02301	-	LMFA07070071	53481617	-	-	-	ko04714	0.045056	0.0180031125	0.0200847669	0.0235595164	0.0670142725	0.0206109709	0.00638916256	0.0136680831	0.102983415	0.0443795841	0.069556547	0.0213697868	0.0481106856	0.012649823	0.102304469	0.0222197266	0.0446591293	0.0717491289	0.00773811718	0.0095846077	0.0176837	0.01928865	0.01740545	0.0445782801	0.0293261881	0.124224252	0.0285093555	0.0360128571	0.0256464876
LIPID-P-0007	Carnitine C6:0	FA	CAR	6	0	260.1868715	259.178359	[M+H]+	C13H25NO4	C02301	HMDB0000705	LMFA07070070	6426853	6418-78-6	-	-	ko04714	0.0272070476	0.0153714286	0.0169980298	0.0169864228	0.0707755329	0.0214783495	0.0140836453	0.0214994334	0.0273157073	0.0308063327	0.0219225994	0.0150966636	0.0402478073	0.0153066768	0.0829623836	0.0183999023	0.0189243665	0.0227683798	0.0207677419	0.012058071	0.0198174	0.0218714	0.0203264	0.0800280098	0.0643109201	0.13939726	0.0269748441	0.0182542347	0.0187402376
LIPID-P-0008	Carnitine C5-OH	FA	CAR	5	0	262.1660815	261.157624	[M+H]+	C12H23NO5	C02301	HMDB0062555	LMFA07070073	57357187	-	-	-	ko04714	0.0435742857	0.0434336792	0.0223682845	0.0865424675	0.0398242817	0.0484547573	0.031706798	0.0630338055	0.186230244	0.10431758	0.128399612	0.0491484708	0.0591320568	0.0320141629	0.0564081937	0.0382859375	0.0863612736	0.103226481	0.0406183015	0.0225267366	0.0348098	0.040863	0.0404492	0.0574673219	0.0691334681	0.0569411466	0.0549100832	0.118183673	0.0702427686
LIPID-P-0009	Carnitine C6-OH	FA	CAR	6	0	276.1817865	275.173274	[M+H]+	C13H25NO5	C02301	HMDB0013130	LMFA07070072	53481624	102636-82-8	-	-	ko04714	0.00707409524	0.00450981644	0.004024642	0.0104939244	0.0117916589	0.0103661165	0.00408734975	0.0149564684	0.0123633171	0.0155398866	0.00828104753	0.00746502317	0.00753576282	0.0111387456	0.0134195531	0.00961546875	0.00818525016	0.00962865854	0.00511576037	0.00241753123	0.0055966	0.0053848	0.00601295	N/A	N/A	N/A	N/A	N/A	N/A
LIPID-P-0010	Carnitine C8:0	FA	CAR	8	0	288.2182815	287.209659	[M+H]+	C15H29NO4	C02301	HMDB0000791	LMFA07070095	11953814	25243-95-2	-	-	ko04714	0.0473457143	0.0229820431	0.043774147	0.0190933664	0.220680259	0.0422062136	0.0233121182	0.0123952786	0.0596398049	0.0612899811	0.0458886518	0.041044671	0.0573025324	0.0279508346	0.147951583	0.04645625	0.0308270305	0.0373926829	0.0246383147	0.0224789605	0.0282284	0.0295508	0.0277878	0.062246683	0.0373935288	0.144947742	0.0397511435	0.035542449	0.031961157
LIPID-P-0011	Carnitine C6-2OH	FA	CAR	6	0	290.1609965	289.152539	[M+H]+	C13H23NO6	C02301	HMDB0000552	LMFA07070087	128145	102673-95-0	-	-	ko04714	0.0243373333	0.0389162011	0.0170271024	0.0342192188	0.0792066728	0.0390594175	0.0286807882	0.0405707271	0.0571129756	0.094731569	0.0473920466	0.0766661724	0.0333037678	0.0228228629	0.0645314711	0.0593398437	0.0380493827	0.030006446	0.0289013825	0.0294962519	0.033426	0.034358	0.0305934	N/A	N/A	N/A	N/A	N/A	N/A
LIPID-P-0012	Carnitine C9:0	FA	CAR	9	0	302.233135	301.225309	[M+H]+	C16H31NO4	C02301	HMDB0006320	LMFA07070029	53477823	-	-	-	ko04714	0.00157929524	0.00184990423	0.00126385872	0.00306752635	0.0105999073	0.00232038835	0.00200269951	0.00127592068	0.00279517073	0.00310744802	0.00219667313	0.00110027804	0.00124016677	0.00118453212	0.008096946	0.003853125	0.00198005198	0.00359031359	0.00262513496	0.0011970065	0.00200004	0.00293346	0.0020733	N/A	N/A	N/A	N/A	N/A	N/A
LIPID-P-0013	Carnitine C10:0	FA	CAR	10	0	316.2496915	315.240959	[M+H]+	C17H33NO4	C02301	HMDB0000651	LMFA07070059	10245190	1492-27-9	-	-	ko04714	0.0686804762	0.00806664006	0.0427219606	0.0147109733	0.283403151	0.0670073786	0.0433062069	0.00613639282	0.101742439	0.0593954631	0.075385451	0.0497975904	0.0809302038	0.0445509358	0.216180633	0.110820313	0.043634308	0.0523578397	0.0168048716	0.0233509245	0.04813	0.0491994	0.0456264	0.0765100737	0.0421362993	0.130320142	0.0502349272	0.055275	0.0673868802
LIPID-P-0014	Carnitine C12:0	FA	CAR	12	0	344.2811015	343.272259	[M+H]+	C19H37NO4	C02301	HMDB0002250	LMFA07070062	168381	25518-54-1	-	-	ko04714	0.00494857143	0.00407565842	0.00755218645	0.00551876007	0.0454913809	0.0130740777	0.00557832512	0.0024105949	0.0124687805	0.00763705104	0.00883165858	0.0081747544	0.0265588635	0.0121177036	0.0431087523	0.012425293	0.0126018843	0.00717961672	0.00445682686	0.00643913043	0.0094264	0.0085266	0.0077432	0.034489828	N/A	0.070493658	N/A	0.00696306122	N/A
LIPID-P-0015	Carnitine C13:0	FA	CAR	13	0	358.29544	357.287909	[M+H]+	C20H39NO4	C02301	-	-	-	-	-	-	ko04714	0.0018764619	0.00177481245	0.00200103796	0.0014350589	0.0176794254	0.00569467961	0.0102352217	0.00494247403	0.00794029268	0.00419962193	0.00637086324	0.00487929564	0.0196284126	0.0182010116	0.0190119181	0.00584363281	0.00901773879	0.0105188153	0.00464868993	0.00301095452	0.0060443	0.0055527	0.0051045	N/A	N/A	N/A	N/A	N/A	N/A
LIPID-P-0016	Carnitine C12-OH	FA	CAR	12	0	360.2760165	359.267174	[M+H]+	C19H37NO5	C02301	-	LMFA07070039	71464535	-	-	-	ko04714	0.00689747619	0.0019073743	0.00392841903	0.00262018599	0.015078962	0.0042336699	0.00194293596	N/A	0.0069745561	0.00608068053	0.00501338506	0.00460570899	0.0119129092	0.00847713708	0.0130457169	0.00511921875	0.00530986355	0.00434533101	0.00112205398	0.00360205897	0.0051205	0.00501775	0.0049033	N/A	0.00238072801	N/A	N/A	0.003421	N/A
LIPID-P-0017	Carnitine C14:0	FA	CAR	14	0	372.3125115	371.303559	[M+H]+	C21H41NO4	C02301	HMDB0005066	LMFA07070102	53477791	25597-07-3	-	-	ko04714	0.11327381	0.244320032	0.117644402	0.122267824	1.01084337	0.205152427	0.150315271	0.0430058546	0.245893659	0.135273157	0.203211445	0.167079703	0.964144534	0.245764289	1.09052142	0.199357422	0.187817414	0.140909408	0.0849512837	0.104654673	0.1914805	0.1836585	0.16383	0.305833907	0.108949444	0.498940639	0.0803108108	0.0606586735	0.0649085744
LIPID-P-0018	Carnitine C15:0	FA	CAR	15	0	386.32504	385.319209	[M+H]+	C22H43NO4	C02301	-	-	-	-	-	-	ko04714	0.0132197619	0.0320951317	0.0176885151	0.0149987601	0.228093605	0.0359312621	0.0253712315	0.00942326723	0.0341593171	0.0168724953	0.026357517	0.0180027804	0.111621371	0.0343975721	0.225029795	0.0378961914	0.0297795971	0.0202634146	0.0100297564	0.0110424288	0.023132	0.0273808	0.0271112	0.0341706143	0.0121342265	0.0615240994	0.0123633576	0.0127647449	0.00701663223
LIPID-P-0020	Carnitine C14-OH	FA	CAR	14	0	388.3074265	387.298474	[M+H]+	C21H41NO5	C02301	-	LMFA07070045	71464541	-	-	-	ko04714	0.0012527381	N/A	0.0018836569	0.00141464352	0.00280455051	0.00146220388	0.000504275862	N/A	0.0015288	0.00244824197	0.00237753637	0.00131586654	0.00765917233	0.00295000506	0.00224219739	0.00153010742	0.00185231969	0.00172491289	0.000677011192	0.00123354823	0.001283535	0.00127547	0.001321555	N/A	N/A	N/A	N/A	N/A	N/A
LIPID-P-0021	Carnitine C16:0	FA	CAR	16	0	400.3439215	399.334859	[M+H]+	C23H45NO4	C02990	HMDB0000222	LMFA07070004	11953816	2364-67-2	-	-	ko00071,ko01212	2.69180952	4.2379569	2.85918309	3.19434594	13.2302132	5.65537864	4.61152709	1.05607177	6.70919024	4.07402647	6.87740058	3.98183503	8.44928968	4.01485078	13.7862197	5.35265625	6.6611436	5.02114983	2.1103555	2.41847076	3.5106	3.79002	3.33562	3.57497789	1.82484328	5.1651446	2.32534304	2.22242857	1.91604339
LIPID-P-0022	Carnitine C16-OH	FA	CAR	16	0	416.3388365	415.329774	[M+H]+	C23H45NO5	C02301	HMDB0013336	LMFA07070113	126456228	195207-76-2	-	-	ko04714	0.029332381	0.016982921	0.0292582412	0.0160794172	0.0692630213	0.0129595146	0.0101001478	0.0038810576	0.022353561	0.0109534026	0.0212813773	0.011955329	0.230863496	0.0216890238	0.0839340782	0.00927253906	0.0203978558	0.0122066202	0.00998446346	0.0166302349	0.022211	0.0213758	0.0234226	N/A	N/A	N/A	N/A	N/A	N/A
LIPID-P-0023	Carnitine C18:0	FA	CAR	18	0	428.3753315	427.366159	[M+H]+	C25H49NO4	C02301	HMDB0000848	LMFA07070008	52922056	25597-09-5	-	-	ko04714	3.20598095	3.60555467	3.33656896	4.183385	21.2646895	5.55374757	4.56260099	0.948630784	7.94887805	4.02907372	6.20764306	3.31670992	15.5445337	4.07500253	21.2486034	6.22476562	8.37283951	4.93466899	1.98623436	2.88435782	4.60506	4.4724	4.42346	2.89745455	0.995465116	6.06854389	1.61330042	1.31502551	1.14994835
LIPID-P-0024	Carnitine C20:0	FA	CAR	20	0	456.40433	455.397459	[M+H]+	C27H53NO4	C02301	-	LMFA07070052	53477833	-	-	-	ko04714	0.228066667	0.377873903	0.215709755	0.106094854	3.99332715	0.186693204	0.28666798	0.0351899906	0.515289756	0.167589792	0.395305529	0.126121409	1.39986411	0.155759231	3.57575419	0.158490234	0.364665367	0.127554878	0.0830046083	0.0975237381	0.36853	0.39124	0.376158	0.189462408	0.0237601618	0.485901573	0.0288530146	0.0251332653	0.0176489669
LIPID-P-0025	Carnitine C18-OH	FA	CAR	18	0	444.3702465	443.361074	[M+H]+	C25H49NO5	C02301	-	LMFA07070043	71464560	-	-	-	ko04714	0.0258417143	0.025219154	0.0250145123	0.0141875387	0.130304912	0.0186346602	0.0179461576	0.006098017	0.036609561	0.0134289225	0.0298722599	0.0124758109	0.379609636	0.019437127	0.132608007	0.0152875	0.0304821313	0.0153887631	0.0101199473	0.0170889555	0.0324848	0.0367876	0.0333884	0.0285928256	0.00457959555	0.03111862	0.00455128898	N/A	0.00327985537
LIPID-P-0026	Carnitine C3:1-2OH	FA	CAR	3	1	248.1134123	247.105589	[M+H]+	C10H17NO6	C02301	HMDB0002095	LMFA07070080	91825606	910825-21-7	-	-	ko04714	0.0435011429	0.0175092578	0.0188728976	0.0256771234	0.0729227062	0.0232375728	0.00603684729	0.0116083097	0.101376585	0.0407599244	0.0737179437	0.0207759036	0.0442806671	0.0135983814	0.106552142	0.0205945312	0.0589925926	0.0717599303	0.00868400263	0.0088017991	0.0161127	0.01930775	0.0175612	0.0406415725	0.0268705763	0.106400304	0.0228176715	0.0318091837	0.0207884298
LIPID-P-0027	Carnitine C4:1-2OH	FA	CAR	4	1	262.1290623	261.121239	[M+H]+	C11H19NO6	C02301	HMDB0061717	LMFA07070101	71464481	256928-74-2	-	-	ko04714	0.0520080952	0.0472370311	0.0222541086	0.0909752015	0.0435699722	0.0483126214	0.0353881773	0.0627633617	0.200690732	0.10276087	0.147645975	0.0549868397	0.0696633725	0.0363461811	0.0626595903	0.0471347656	0.0898076673	0.116781359	0.0423670836	0.0244051974	0.0358958	0.043419	0.0439404	0.0681012285	0.0923301314	0.0605205479	0.0703960499	0.143179592	0.097821281
LIPID-P-0028	Carnitine C5:1	FA	CAR	5	1	244.1554615	243.147059	[M+H]+	C12H21NO4	C02301	HMDB0002366	LMFA07070108	91825636	64681-36-3	-	-	ko04714	0.00627019048	0.00398719872	0.00260344065	0.00863099814	0.00440048193	0.00610772816	0.00293424631	0.00620494806	0.0144892683	0.0132051985	0.00957590689	0.00691829472	0.00799054972	0.00518002023	0.00933240223	0.00503144531	0.010582716	0.0132445993	0.00553385122	0.00254156922	0.0051377	0.0054938	0.0059409	N/A	N/A	N/A	N/A	N/A	N/A
LIPID-P-0031	Carnitine C8:1	FA	CAR	8	1	286.2025765	285.194009	[M+H]+	C15H27NO4	C02301	HMDB0013324	LMFA07070014	70679121	-	-	-	ko04714	0.0399645714	0.0141888268	0.0297795291	0.0122767514	0.138433735	0.0485161165	0.0423680788	0.0238067044	0.066659122	0.0549258979	0.0527612027	0.0287006487	0.045356887	0.0283148204	0.117256983	0.04838125	0.0193046134	0.0305285714	0.060637788	0.0435518241	0.0305146	0.0316286	0.0302244	0.0873066339	0.0526425683	0.0929041096	0.0376698545	0.0646239796	0.0600774793
LIPID-P-0032	Carnitine C8:1-OH	FA	CAR	8	1	302.1974915	301.188924	[M+H]+	C15H27NO5	C02301	-	LMFA07070038	71464491	-	-	-	ko04714	0.000961504762	0.000934006385	0.00107549736	0.00245738376	0.00783936979	0.00235232039	0.00188326601	0.000904566572	0.00242087805	0.00102640832	0.00177646945	0.000666020389	0.00125524398	N/A	0.00441594041	0.00257296875	0.00134639376	0.0019814547	0.000382506912	0.00083944028	0.000897485	0.001559575	0.00111115	N/A	N/A	N/A	N/A	N/A	N/A
LIPID-P-0033	Carnitine C10:1	FA	CAR	10	1	314.2339865	313.225309	[M+H]+	C17H31NO4	C02301	HMDB0013205	LMFA07070056	57357170	-	-	-	ko04714	0.0204259048	0.00341564246	0.0156555502	0.00398921265	0.0992891566	0.0346580583	0.0172793103	0.00255184136	0.0342902439	0.0172518904	0.0277537342	0.0119152919	0.0258552193	0.014680526	0.06761527	0.04223125	0.015757115	0.0211301394	0.0215078341	0.0162368816	0.01511955	0.0170025	0.0158347	0.0220007862	0.0188550556	0.0400811771	0.0165540021	0.0199303571	0.0175866219
LIPID-P-0034	Carnitine C10:1-OH	FA	CAR	10	1	330.2289015	329.220224	[M+H]+	C17H31NO5	C02301	-	LMFA07070047	53481649	-	-	-	ko04714	0.00116838095	N/A	0.00104554061	0.00122096094	0.00676934198	0.00161997087	0.00203854187	N/A	0.00332724878	0.00220661626	0.00304174588	0.00218688601	0.00203679432	0.00146010116	0.00533795158	0.00196371094	0.0019874204	0.00160486934	0.00114252798	0.00106186407	0.001546435	0.00112598	0.001580845	N/A	N/A	N/A	N/A	N/A	N/A
LIPID-P-0035	Carnitine C12:1	FA	CAR	12	1	342.2653965	341.256609	[M+H]+	C19H35NO4	C02301	-	-	-	-	-	-	ko04714	0.016443619	0.004127502	0.011052667	0.00735809051	0.0626895273	0.0265415534	0.0113282266	0.00246693107	0.033117561	0.0267704159	0.0283161979	0.0191382762	0.021842866	0.0225551846	0.0498592179	0.0332990234	0.0204625081	0.022049216	0.0099001975	0.0123178411	0.01578455	0.0156137	0.0170804	0.0228249631	0.0153381699	0.0446855403	0.0237519751	0.0158316837	0.0248258264
LIPID-P-0036	Carnitine C12:1-OH	FA	CAR	12	1	358.2603115	357.251524	[M+H]+	C19H35NO5	C02301	-	LMFA07070024	71464579	-	-	-	ko04714	0.00231335238	0.0010648763	0.00167728015	0.00112695598	0.00743977757	0.00226062136	0.00103437438	0.002207356	0.00314612683	0.00349126654	0.00281348206	0.00167582947	0.00326833848	0.00196968134	0.00520521415	0.00185378906	0.00293892138	0.00202646341	0.00183144174	0.00106934533	0.001210085	0.0016238	0.00128322	N/A	N/A	N/A	N/A	N/A	N/A
LIPID-P-0037	Carnitine C14:1	FA	CAR	14	1	370.2968065	369.287909	[M+H]+	C21H39NO4	C02301	HMDB0002014	LMFA07070057	22833575	835598-21-5	-	-	ko04714	0.0419293333	0.0169461293	0.039607112	0.0401071296	0.122174235	0.0558528155	0.0166576847	0.00841299339	0.0578634146	0.0608744802	0.0547507274	0.0533872104	0.108693638	0.0844845726	0.130218808	0.0614699219	0.046982976	0.0527041812	0.0338499013	0.0398850575	0.0363488	0.0366172	0.0356438	0.0846240786	0.0555965622	0.187917301	0.0600774428	0.0367463265	0.0438863636
LIPID-P-0038	Carnitine C14:1-OH	FA	CAR	14	1	386.2917215	385.282824	[M+H]+	C21H39NO5	C02301	HMDB0013330	-	53481699	-	-	-	ko04714	0.00455051429	0.00152880287	0.00506641038	0.00426809671	0.00936543095	0.00528691262	0.00152296059	0.00159408876	0.00603976585	0.00547017013	0.00400512124	0.00434813716	0.00767331686	0.00948184117	0.0104053073	0.00655671875	0.00410895387	0.00357491289	0.00253903226	0.00385923038	0.0049525	0.00528795	0.00358656	N/A	N/A	N/A	N/A	N/A	N/A
LIPID-P-0039	Carnitine C16:1	FA	CAR	16	1	398.3282165	397.319209	[M+H]+	C23H43NO4	C02301	HMDB0006317	LMFA07070097	53477817	-	-	-	ko04714	0.180202857	0.196448524	0.164968765	0.220929324	0.645212234	0.206502913	0.113339901	0.0582288952	0.278842927	0.38631758	0.286083414	0.358700649	0.54912168	0.457814871	0.648283054	0.182207031	0.19148603	0.174883275	0.156941409	0.211984008	0.1751055	0.191031	0.1686305	0.149321867	0.145819009	0.331602232	0.143935551	0.138605102	0.105617769
LIPID-P-0040	Carnitine C16:1-OH	FA	CAR	16	1	414.321949	413.314124	[M+H]+	C23H43NO5	C02301	HMDB0013333	LMFA07070044	71464549	-	-	-	ko04714	0.0173404286	0.0158521947	0.00840269101	0.0125372598	0.0200382762	0.0131384466	0.0108826108	0.00563833805	0.0317549268	0.0265952741	0.00950440349	0.0142223355	0.0344978382	0.012116439	0.0232638734	0.0286655273	0.0126978558	0.0156805749	0.00866319947	0.00786466767	0.0066871	0.0061679	0.00576005	0.0205843735	0.0297245703	0.0249716895	0.0280975052	0.0278202041	0.0292766529
LIPID-P-0042	Carnitine C18:1	FA	CAR	18	1	426.3596265	425.350509	[M+H]+	C25H47NO4	C02301	HMDB0005065	LMFA07070096	46907933	38677-66-6	-	-	ko04714	3.75001905	3.6069593	3.91732821	4.61066336	8.76389249	7.99405825	3.64537931	1.22123702	9.62318049	7.87924386	8.67123181	6.7686747	7.81507103	6.53834092	8.50446927	7.11785156	7.31397011	5.71170732	3.53806452	3.18624688	3.54112	3.70738	3.6697	1.89528747	1.75074823	2.94676814	2.40099792	2.85879592	2.25371901
LIPID-P-0043	Carnitine C20:1	FA	CAR	20	1	454.39325	453.381809	[M+H]+	C27H51NO4	C02301	-	LMFA07070010	71464507	-	-	-	ko04714	0.00721742857	0.00597813248	0.00666376742	0.0076099194	0.0173744208	0.00693102913	0.00443138916	0.000980302172	0.0135257561	0.00459693762	0.00961617847	0.00178954588	0.00798048178	0.00928254932	0.0184877095	0.00705957031	0.00854619883	0.00687937282	0.0036679131	0.00405213393	0.00501885	0.0060799	0.00483084	N/A	N/A	N/A	N/A	N/A	N/A
LIPID-P-0044	Carnitine C22:1	FA	CAR	22	1	482.41876	481.413109	[M+H]+	C29H55NO4	C02301	-	-	-	-	-	-	ko04714	0.0226748571	0.0127735036	0.025136569	0.465485431	0.118747915	0.336928155	0.161652217	0.214031161	0.0156450732	0.654952741	0.0167946654	0.537056534	0.065147622	0.576863935	0.104495345	0.342255859	0.0240602989	0.0176236934	0.404344964	0.370154923	0.14447	0.152634	0.1790825	0.00633719902	0.216424671	0.00682207002	0.087712578	0.00619193878	0.00669121901
LIPID-P-0045	Carnitine C18:1-OH	FA	CAR	18	1	442.3545415	441.345424	[M+H]+	C25H47NO5	C02301	HMDB0013339	LMFA07070025	71464558	-	-	-	ko04714	0.0273971429	0.0153361532	0.0298193176	0.0303042777	0.0419466172	0.0133587379	0.00656783251	0.00530946176	0.0187702439	0.0252206994	0.0122962173	0.0239492122	0.137646078	0.0348161861	0.039172067	0.00921945313	0.0180124107	0.0149493902	0.0158042133	0.0320227886	0.0206714	0.0192755	0.0184819	N/A	N/A	N/A	N/A	N/A	N/A
LIPID-P-0046	Carnitine C10:2	FA	CAR	10	2	312.2182815	311.209659	[M+H]+	C17H29NO4	C02301	-	LMFA07070015	71464496	-	-	-	ko04714	0.00157039048	N/A	0.0016753532	0.00158561066	0.0059842076	0.00274284466	0.00159438424	0.000828955619	0.00231466341	0.00230198488	0.0022228128	0.000936645042	0.0017041013	0.000910571573	0.00443463687	0.00217991211	0.00114512021	0.00135179443	0.00119647136	0.00186233883	0.00138792	0.00122649	0.0009155	N/A	N/A	N/A	N/A	N/A	N/A
LIPID-P-0047	Carnitine C14:2	FA	CAR	14	2	368.2811015	367.272259	[M+H]+	C21H37NO4	C02301	HMDB0013331	LMFA07070020	71464539	-	-	-	ko04714	0.00172409524	0.000960598563	0.00234435368	0.00434638562	0.00657568119	0.00531782524	0.000615901478	0.00194787535	0.00118142439	0.00382476371	0.00143654704	0.00256782206	0.00130020383	0.0127086495	0.005716946	0.00396210937	0.000916133853	0.00228851916	0.0057362212	0.00239164418	0.00328826	0.00373032	0.00355144	N/A	N/A	N/A	N/A	N/A	N/A
LIPID-P-0048	Carnitine C16:2	FA	CAR	16	2	396.3125115	395.303559	[M+H]+	C23H41NO4	C02301	HMDB0013334	LMFA07070021	71464545	1911579-97-9	-	-	ko04714	0.00838533333	0.00583498803	0.00823339741	0.0157433354	0.0407699722	0.0064736699	0.00274003941	0.00592109537	0.0038771122	0.013384121	0.0052200194	0.0117614458	0.0112978382	0.0361859383	0.0541620112	0.00763546875	0.00577003249	0.00585052265	0.0183279131	0.0263222389	0.0098577	0.00991995	0.01112505	0.0117674201	0.00753377149	0.0113500254	0.00851683992	N/A	0.00169781508
LIPID-P-0049	Carnitine C18:2	FA	CAR	18	2	424.3439215	423.334859	[M+H]+	C25H45NO4	C02301	HMDB0006469	LMFA07070009	6450015	36816-10-1	-	-	ko04714	1.14220476	0.805403033	1.20106199	1.55401116	2.81547729	2.40815534	1.34504926	0.539807365	1.93546341	2.39483932	2.07330747	2.13430955	1.98794317	3.24428933	2.72504655	2.16092773	1.89554906	1.80516551	1.99437788	1.33127436	1.26611	1.22041	1.18651	0.727621622	0.772067745	0.814079148	0.83970894	0.981285714	0.82580062
LIPID-P-0050	Carnitine C20:2	FA	CAR	20	2	452.37354	451.366159	[M+H]+	C27H49NO4	C02301	-	LMFA07070011	71464509	-	-	-	ko04714	0.168571905	0.16911652	0.15831283	0.226092374	0.495558851	0.275424272	0.130132512	0.0303916903	0.366822439	0.235670132	0.305202716	0.182007414	0.300054355	0.279216995	0.522778399	0.246108398	0.231340481	0.183432056	0.112176432	0.134526237	0.140291	0.152755	0.155507	0.0772	0.0496687563	0.0990253678	0.0770223493	0.0639010204	0.0522252066
LIPID-P-0051	Carnitine C18:2-OH	FA	CAR	18	2	440.3388365	439.329774	[M+H]+	C25H45NO5	C02301	-	LMFA07070042	71464556	-	-	-	ko04714	0.00499333333	N/A	0.00630913023	0.00790012399	0.00453512512	N/A	0.001704	N/A	0.00160789268	0.00339202268	0.00229935015	0.00458328082	0.00826139592	0.0138100152	0.00358962756	N/A	0.00205646524	N/A	0.0050714154	0.012493903	0.0035213	0.00264202	0.00242622	N/A	N/A	N/A	N/A	N/A	N/A
LIPID-P-0052	Cholesterol	ST	Cholesterol	27	1	369.4	386.354865	[M-H2O+H]+	C27H46O	C00187	HMDB0000067	LMST01010001	5997	57-88-5	-	-	ko00100,ko00120,ko00140,ko01100,ko04148,ko04913,ko04925,ko04927,ko04934,ko04975,ko04976,ko04977,ko04979,ko05200,ko05217,ko05417	1089.66667	1061.81165	1123.49351	1120.062	3438.29472	2765.78641	3445.83744	1175.86402	3883.15122	1759.77316	3863.68574	1720.57461	2333.06362	1698.46737	3508.31471	3269.63867	4035.60754	2947.65679	1276.45161	1915.15742	1464.65	1692.525	1576.115	5340.78624	4544.94439	7009.23389	6031.34096	3720.45918	4239.97934
LIPID-P-0054	CE(14:0)	ST	CE	14	0	614.59694	596.55323	[M+NH4]+	C41H72O2	C02530	HMDB0006725	LMST01020004	99486	1989-52-2	-	-	ko00100,ko04148,ko04913,ko04975,ko04976,ko04977,ko04979,ko05417	1.29106667	0.866528332	1.1606247	0.424384377	6.09037998	0.733658252	1.81842365	1.23965061	2.18087805	0.406567108	2.614355	0.388372567	0.536310068	0.198952959	6.26383613	0.223490234	0.63625731	0.622904181	0.632279131	0.418321839	0.72021	0.96258	0.74869	N/A	N/A	N/A	N/A	N/A	N/A
LIPID-P-0055	CE(15:0)	ST	CE	15	0	628.603254	610.56888	[M+NH4]+	C42H74O2	C02530	HMDB0060057	LMST01020027	24779606	-	-	-	ko00100,ko04148,ko04913,ko04975,ko04976,ko04977,ko04979,ko05417	3.62682857	0.515428571	3.93755887	0.140156231	3.44170528	0.517669903	1.40119212	0.663282342	1.10873171	0.753807183	0.94300291	0.163383689	1.25541692	N/A	3.57540037	0.816341797	0.506378168	0.82656446	0.510235681	0.728025987	0.968235	1.2077	0.794505	N/A	N/A	N/A	N/A	N/A	N/A
LIPID-P-0056	CE(16:0)	ST	CE	16	0	642.62824	624.58453	[M+NH4]+	C43H76O2	C11251	HMDB0000885	LMST01020005	246520	601-34-3	-	-	-	72.5957143	13.7438947	75.9553099	24.5071296	97.3354958	24.9970874	42.8081773	21.925779	40.6115122	35.7642722	47.0770126	41.8658017	43.3419395	19.3068285	90.3318436	22.6609375	27.6217024	45.8001742	21.3055958	23.3798101	35.9735	31.6476	29.9536	28.7118428	17.4634985	20.1475393	9.83492723	11.2413265	17.025
LIPID-P-0057	CE(18:0)	ST	CE	18	0	670.65954	652.61583	[M+NH4]+	C45H80O2	C02530	HMDB0010368	LMST01020007	53480457	-	-	-	ko00100,ko04148,ko04913,ko04975,ko04976,ko04977,ko04979,ko05417	36.8810476	2.70202713	29.4883229	4.4449349	81.6172382	3.74005825	12.0976355	3.55928234	17.9126829	5.03085066	25.8900097	5.3807785	44.8537369	2.36727365	89.8592179	3.71716797	4.96122157	4.8974216	5.17695853	8.61629185	13.2952	12.7925	11.5768	N/A	N/A	N/A	N/A	N/A	N/A
LIPID-P-0059	CE(20:0)	ST	CE	20	0	698.69087	680.64713	[M+NH4]+	C47H84O2	C02530	HMDB0006740	LMST01020010	53477894	2573-03-7	-	-	ko00100,ko04148,ko04913,ko04975,ko04976,ko04977,ko04979,ko05417	6.39504762	N/A	6.83469486	N/A	15.9824838	N/A	0.951931034	N/A	2.50989268	N/A	2.98007759	N/A	5.16784435	N/A	15.5994413	N/A	0.26537232	N/A	0.335560237	N/A	1.60205	1.47502	1.506	N/A	N/A	N/A	N/A	N/A	N/A
LIPID-P-0060	CE(22:0)	ST	CE	22	0	726.72214	708.67843	[M+NH4]+	C49H88O2	C02530	HMDB0006727	LMST01020016	16061339	61510-09-6	-	-	ko00100,ko04148,ko04913,ko04975,ko04976,ko04977,ko04979,ko05417	8.65285714	N/A	9.80836136	N/A	22.9707136	N/A	1.18526108	N/A	2.47746341	N/A	3.16649855	N/A	5.43404571	N/A	21.5783985	N/A	0.357983106	N/A	N/A	N/A	1.72851	1.61748	1.71338	N/A	N/A	N/A	N/A	N/A	N/A
LIPID-P-0061	CE(24:0)	ST	CE	24	0	754.744104	736.70973	[M+NH4]+	C51H92O2	C02530	HMDB0010376	-	53480464	-	-	-	ko00100,ko04148,ko04913,ko04975,ko04976,ko04977,ko04979,ko05417	13.4244762	0.39647087	12.2440173	N/A	65.0038925	0.530831068	2.06669951	0.202128423	9.21806829	0.238637051	10.6457808	0.0686407785	6.44978382	N/A	61.7290503	0.362703125	0.395619233	N/A	0.269439105	0.341635182	5.10345	5.2605	4.78744	N/A	N/A	N/A	N/A	N/A	N/A
LIPID-P-0064	CE(16:1)	ST	CE	16	1	640.61264	622.56888	[M+NH4]+	C43H74O2	C02530	HMDB0000658	LMST01020006	13828666	16711-66-3	-	-	ko00100,ko04148,ko04913,ko04975,ko04976,ko04977,ko04979,ko05417	11.4148571	3.04640064	15.6254685	2.23939244	11.0427247	2.6731068	5.86689655	3.70568461	4.11051707	4.46899811	6.22034918	4.97571826	3.4923286	2.40290339	12.1523277	2.41158203	2.10475634	3.25710801	1.93458855	2.00184908	3.29912	3.40699	3.07759	6.01041769	7.41617796	5.99249112	3.55430353	4.35352041	5.51033058
LIPID-P-0065	CE(17:1)	ST	CE	17	1	654.618904	636.58453	[M+NH4]+	C44H76O2	C02530	HMDB0060060	LMST01020023	24779603	-	-	-	ko00100,ko04148,ko04913,ko04975,ko04976,ko04977,ko04979,ko05417	11.7686667	N/A	9.67784719	0.423592064	3.82244671	0.557099029	2.39136946	0.809903683	1.01634146	0.729758034	1.38645005	0.907549583	6.21519456	0.410114315	2.06638734	0.490523437	0.984515919	1.04092334	0.275289006	0.525952024	1.43918	1.73128	1.24373	N/A	N/A	N/A	N/A	N/A	N/A
LIPID-P-0066	CE(18:1)	ST	CE	18	1	668.64394	650.60018	[M+NH4]+	C45H78O2	C14641	HMDB0000918	LMST01020003	50938266	303-43-5	-	-	-	104.591429	16.9390263	118.543969	28.5811531	122.481001	29.8473786	51.770936	26.7474976	45.6622439	36.9434783	57.3689622	36.4159407	89.9672637	21.1459788	120.509311	27.0900391	22.5901235	47.5874564	19.1834101	32.6030985	35.4992	39.4695	37.6871	127.627518	42.9034378	87.9832572	24.7976091	38.8696939	37.659814
LIPID-P-0067	CE(19:1)	ST	CE	19	1	682.7	664.61583	[M+NH4]+	C46H80O2	C02530	-	-	-	-	-	-	ko00100,ko04148,ko04913,ko04975,ko04976,ko04977,ko04979,ko05417	5.87990476	N/A	5.78246036	N/A	2.16873031	N/A	0.229471921	N/A	0.425596098	N/A	0.284248303	N/A	6.9702903	N/A	1.62456238	N/A	0.262781027	N/A	0.281591837	N/A	1.17726	0.81588	1.22877	N/A	N/A	N/A	N/A	N/A	N/A
LIPID-P-0068	CE(20:1)	ST	CE	20	1	696.67524	678.63148	[M+NH4]+	C47H82O2	C02530	HMDB0005193	LMST01020011	53477794	70832-37-0	-	-	ko00100,ko04148,ko04913,ko04975,ko04976,ko04977,ko04979,ko05417	23.4550476	0.623407821	26.5904853	0.923595784	25.6001854	1.02138835	2.68542857	0.896568461	6.50263415	0.902652174	6.08756547	1.05408712	34.2890673	1.25877592	25.6450652	1.0018457	1.07432099	0.30847561	2.03341672	4.42921539	5.882	5.4595	5.65865	15.4967076	0.464694641	5.70629122	N/A	N/A	0.25982438
LIPID-P-0069	CE(22:1)	ST	CE	22	1	724.70654	706.66278	[M+NH4]+	C49H86O2	C02530	HMDB0010372	LMST01020025	53480460	-	-	-	ko00100,ko04148,ko04913,ko04975,ko04976,ko04977,ko04979,ko05417	12.2572381	N/A	12.5623258	0.270123993	19.3629286	0.366772816	1.65437438	0.193847025	3.71178537	0.68826087	4.57123181	0.537560704	15.7367511	0.406181082	19.2655493	0.498626953	0.717329435	N/A	1.16190257	1.44930535	3.1842	2.80454	2.32315	7.21238329	N/A	5.26676814	N/A	0.304680612	N/A
LIPID-P-0070	CE(24:1)	ST	CE	24	1	752.728454	734.69408	[M+NH4]+	C51H90O2	C02530	HMDB0006728	LMST01020020	53477888	60758-73-8	-	-	ko00100,ko04148,ko04913,ko04975,ko04976,ko04977,ko04979,ko05417	35.6580952	0.756694334	34.552715	0.376872908	54.7410565	0.652640777	5.40876847	0.330876298	8.44007805	0.354202268	10.2845781	0.398765524	23.5672637	0.361877592	56.9124767	0.424212891	1.65623132	N/A	1.67419355	2.97630185	7.521	6.69725	6.49385	N/A	N/A	N/A	N/A	N/A	N/A
LIPID-P-0073	CE(18:2)	ST	CE	18	2	666.62824	648.58453	[M+NH4]+	C45H76O2	C15441	HMDB0000610	LMST01020008	131801653	604-33-1	-	-	-	166.392381	41.4952913	180.984142	78.8530688	161.556997	67.2403883	139.124138	73.0028329	85.9916098	119.879017	87.8593598	119.229842	42.3167387	49.6068791	158.540037	78.9308594	61.0625081	124.594948	38.1793285	53.1404298	70.4735	67.371	75.201	325.361179	311.682508	326.067986	146.655925	192.378571	277.065083
LIPID-P-0075	CE(20:2)	ST	CE	20	2	694.657282	676.61583	[M+NH4]+	C47H80O2	C02530	HMDB0006734	LMST01020012	53477891	77715-45-8	-	-	ko00100,ko04148,ko04913,ko04975,ko04976,ko04977,ko04979,ko05417	20.1618095	0.770742219	22.0255646	0.950874148	33.1601483	0.836306796	3.96283744	1.00545798	7.27865366	0.705175803	10.5442289	0.617278962	29.6442248	1.4688518	28.2087523	1.13985352	1.80849903	0.352515679	2.88962475	6.1882059	6.38025	5.3256	5.6753	60.6422604	1.71704752	32.3678336	1.05636175	N/A	0.389102273
LIPID-P-0079	CE(20:3)	ST	CE	20	3	692.64394	674.60018	[M+NH4]+	C47H78O2	C02530	HMDB0006736	LMST01020013	53477892	7274-08-0	-	-	ko00100,ko04148,ko04913,ko04975,ko04976,ko04977,ko04979,ko05417	27.3722857	4.66502793	40.6820759	2.39098574	73.0055607	2.34417476	10.086601	3.87782814	29.3717073	2.98964083	25.2789525	5.25440222	60.1173564	5.82766818	81.3439479	3.03066406	2.11465887	2.45337979	5.23364055	12.4041979	14.742	14.5675	11.6191	165.924324	31.8595551	147.743278	9.51663202	18.1123469	26.7165289
LIPID-P-0083	CE(20:4)	ST	CE	20	4	690.58484	672.58453	[M+NH4]+	C47H76O2	C02530	HMDB0006726	LMST01020014	6479222	604-34-2	-	-	ko00100,ko04148,ko04913,ko04975,ko04976,ko04977,ko04979,ko05417	40.9221905	5.15329609	38.7930802	7.20967142	62.1416126	5.78978641	11.6380296	8.9909915	16.5601951	13.7431947	15.6084384	13.1995366	12.2081532	5.89443601	55.3476723	8.72853516	5.06755036	7.65245645	6.50890059	10.8982509	10.8185	10.6285	11.495	170.728256	57.5551062	395.777778	104.090437	69.5693878	105.08781
LIPID-P-0084	CE(22:4)	ST	CE	22	4	718.65954	700.61583	[M+NH4]+	C49H80O2	C02530	HMDB0006729	LMST01020018	16061341	14940-92-2	-	-	ko00100,ko04148,ko04913,ko04975,ko04976,ko04977,ko04979,ko05417	7.60733333	0.208767757	8.63354157	0.372181029	16.5721038	0.0706178641	0.814995074	0.307489141	3.85934634	0.0993752363	4.50762367	0.0773375348	2.92489191	0.237017704	16.1486034	0.0641972656	0.313642625	0.0697512195	0.935576037	1.60723638	1.932985	1.36605	1.766155	24.7667813	0.745793731	51.1796043	0.304588358	N/A	0.279278926
LIPID-P-0086	CE(24:4)	ST	CE	24	4	746.7	740.64713	[M+NH4]+	C52H84O2	C02530	-	-	-	-	-	-	ko00100,ko04148,ko04913,ko04975,ko04976,ko04977,ko04979,ko05417	4.8907619	N/A	3.91885632	N/A	8.84613531	N/A	0.690216749	N/A	3.54343415	N/A	3.8957711	N/A	1.21842495	N/A	10.0427374	N/A	0.147985705	N/A	0.937327189	2.13812094	1.13884	0.93147	1.07237	20.9385749	0.222516684	35.6106545	N/A	N/A	N/A
LIPID-P-0087	CE(20:5)	ST	CE	20	5	688.61264	670.56888	[M+NH4]+	C47H74O2	C02530	HMDB0006731	LMST01020015	53477889	74892-97-0	-	-	ko00100,ko04148,ko04913,ko04975,ko04976,ko04977,ko04979,ko05417	0.852247619	0.296059058	1.08362806	0.176817111	1.25448563	0.221696117	0.519487685	0.345598678	0.892156098	0.650427221	0.673967022	0.736518999	0.310507721	0.335785534	1.46549348	0.224240234	0.186333333	0.422226481	0.143884793	0.395814093	0.304766	0.345492	0.220354	7.90845209	3.93571284	9.80324708	3.45130977	2.89144898	3.31150826
LIPID-P-0089	CE(22:5)	ST	CE	22	5	716.64394	698.60018	[M+NH4]+	C49H78O2	C02530	HMDB0010374	LMST01020031	53480462	-	-	-	ko00100,ko04148,ko04913,ko04975,ko04976,ko04977,ko04979,ko05417	1.06883333	N/A	1.37721288	N/A	1.51112141	N/A	0.153214286	N/A	0.298601951	N/A	0.340601358	N/A	0.465136504	0.124274153	2.00555866	N/A	0.0142820013	N/A	0.30757077	0.255170415	0.164962	0.1264225	0.17212	8.43213759	1.21732053	6.17909691	0.658866944	0.452495918	1.02501033
LIPID-P-0092	CE(22:6)	ST	CE	22	6	714.62824	696.58453	[M+NH4]+	C49H76O2	C02530	HMDB0006733	LMST01020019	53477890	70110-50-8	-	-	ko00100,ko04148,ko04913,ko04975,ko04976,ko04977,ko04979,ko05417	1.99034286	0.122422985	2.71757809	0.505981401	2.01491196	0.304241748	1.2574335	0.990698772	1.60276098	0.654336484	1.95190107	0.80497127	0.276667078	0.628153768	3.52912477	0.404101562	0.203697206	0.510665505	0.980520079	0.461583208	0.77282	0.55842	0.456112	8.47228501	5.13488372	27.348554	3.9552183	5.54010204	7.44819215
LIPID-P-0094	SPH(d18:0)	SP	SPH	18	0	302.305904	301.298079	[M+H]+	C18H39NO2	C00836	HMDB0000269	LMSP01020001	91486	764-22-7	-	-	ko00600,ko01100,ko04071	0.285150476	0.428459697	0.409716482	0.241262864	0.954911956	0.388516505	0.391219704	0.122893296	0.633233171	0.402548204	0.568054316	0.353249305	0.387703521	0.552291351	1.11722533	0.4013125	0.392855101	0.242562718	0.186443713	0.53123938	0.220304	0.289538	0.248402	1.07270762	0.0454752275	0.721618468	0.0552744283	0.0641459184	0.104819215
LIPID-P-0096	SPH(d18:1)	SP	SPH	18	1	300.290254	299.282429	[M+H]+	C18H37NO2	C00836	-	LMSP01010001	5280335	-	-	-	ko00600,ko01100,ko04071	4.01304762	4.86458101	4.14635272	3.56783633	7.85445783	5.47405825	5.9329064	2.14951841	5.4542439	7.04812854	5.82777886	5.88281742	5.72778258	8.23222054	8.00286778	6.67742188	8.42092268	4.1574216	4.42770244	7.84327836	3.51064	4.46114	3.73958	8.09410319	1.39925177	2.86707255	0.675951143	1.02787755	1.92631198
LIPID-P-0097	SPH(d18:2)	SP	SPH	18	2	298.274604	297.266779	[M+H]+	C18H35NO2	C00836	-	LMSP01080010	11220228	-	-	-	ko00600,ko01100,ko04071	0.159799048	0.265706305	0.218152811	0.405155611	0.31597127	0.379852427	0.459665025	0.204475921	0.31913561	0.432457467	0.416593598	0.398973123	0.290712786	0.869215984	0.387072626	0.4223125	0.79397011	0.442529617	0.522699144	1.11241379	0.347732	0.370106	0.358566	0.368446192	0.325872599	0.286591578	0.123581081	0.186583673	0.249708678
LIPID-P-0100	S1P(d18:1)	SP	SPH	18	1	380.256586	379.248761	[M+H]+	C18H38NO5P	C06124	-	LMSP01050001	5283560	26993-30-6	-	-	ko00600,ko01100,ko04020,ko04071,ko04072,ko04080,ko04148,ko04371,ko04666,ko05152	0.00395019048	0.010932482	0.00761979817	0.00178896466	0.0194303058	0.055752233	0.0184180296	0.00407101039	0.0948788293	0.0581724008	0.0768128031	0.0472900834	0.0107560222	N/A	0.0113823091	0.0399210937	0.0678050682	0.0688414634	0.0115008558	0.00320643678	0.01709925	0.0226264	0.0184401	N/A	N/A	N/A	N/A	N/A	N/A
LIPID-P-0102	Cer(d18:0/16:0)	SP	Cer-NDS	34	0	540.535569	539.527744	[M+H]+	C34H69NO3	C12126	HMDB0011760	LMSP02020001	5283572	5966-29-0	-	-	ko00600,ko01100,ko04071	1.50671905	0.901348763	1.08554061	0.315302542	8.46559778	0.456483495	0.623502463	0.110103872	0.428743415	0.223441399	0.521239573	0.283408712	11.9321186	0.835189681	9.93808194	0.198191406	0.346294347	0.178168118	0.297524687	0.764867566	1.9274	1.70274	1.629925	N/A	N/A	N/A	N/A	N/A	N/A
LIPID-P-0103	Cer(d18:0/18:0)	SP	Cer-NDS	36	0	568.56687	567.559044	[M+H]+	C36H73NO3	C12126	HMDB0011761	LMSP02020008	5283573	2304-80-5	-	-	ko00600,ko01100,ko04071	0.210777619	0.105765363	0.161734262	0.17716863	0.741902688	0.412370874	0.2170133	0.0374612842	0.315338537	0.144666352	0.385376334	0.203882298	4.45825818	0.365566009	0.949497207	0.268963867	0.502975309	0.300872822	0.0862797893	0.283691154	0.3662225	0.356606	0.3883605	N/A	N/A	N/A	N/A	N/A	N/A
LIPID-P-0104	Cer(d18:0/20:0)	SP	Cer-NDS	38	0	596.59817	595.590344	[M+H]+	C38H77NO3	C12126	HMDB0011764	LMSP02020009	5283574	-	-	-	ko00600,ko01100,ko04071	0.108021905	0.130075818	0.0901782797	0.192034718	0.378677479	0.389091262	0.209246798	N/A	0.196826341	0.274994329	0.317933075	0.340713624	1.41815936	0.206698533	0.478501862	0.193232422	0.390012995	0.30497561	0.101486504	0.228548226	0.3390695	0.2233185	0.231438	N/A	N/A	N/A	N/A	N/A	N/A
LIPID-P-0107	Cer(d18:0/24:1)	SP	Cer-NDS	42	1	650.6	649.637294	[M+H]+	C42H83NO3	C12126	HMDB0011769	LMSP02020011	5283576	-	-	-	ko00600,ko01100,ko04071	0.961357143	0.442909018	1.19404613	0.835871048	6.22519926	1.38050485	1.46633005	0.241674221	2.08320976	2.21825142	2.70581959	2.02551437	18.3966646	1.62858877	8.3125419	1.75530273	2.22296946	2.01726481	0.653642528	1.91834583	2.15503	2.74081	2.3713	N/A	N/A	N/A	N/A	N/A	N/A
LIPID-P-0108	Cer(d18:1/14:0)	SP	Cer-NS	32	1	510.488618	509.480794	[M+H]+	C32H63NO3	C13916	HMDB0011773	LMSP02010001	5282310	-	-	-	-	3.64921905	7.86264964	3.95407496	1.75344699	24.2714551	1.31406796	1.77481773	1.62842304	1.59252683	0.901730624	1.37380213	1.01600556	22.2810994	3.56071826	28.1022346	0.89081543	1.35482131	1.13490418	2.66485188	5.74157921	3.763925	5.54985	5.05045	0.0746751843	0.0149369565	0.108032471	0.00945623701	0.00804285714	0.010922469
LIPID-P-0109	Cer(d18:1/16:0)	SP	Cer-NS	34	1	538.51992	537.512094	[M+H]+	C34H67NO3	C00195	HMDB0004949	LMSP02010004	5283564	24696-26-2	-	-	ko00600,ko01100,ko04071,ko04217,ko04722,ko04920,ko04931,ko04933,ko05140,ko05415	363.190476	230.555467	399.531475	257.550527	812.60519	109.865049	144.55468	124.915014	119.770732	84.6586011	110.932105	89.7029657	1315.41692	425.764289	881.291434	98.6210938	126.910981	112.263937	234.736011	360.453773	313.44	348.4805	316.977	7.66373464	1.27420121	13.224759	0.986294179	0.962591837	1.0068905
LIPID-P-0110	Cer(d18:1/17:0)	SP	Cer-NS	35	1	552.535569	551.527744	[M+H]+	C35H69NO3	C00195	-	LMSP02010020	44584335	-	-	-	ko00600,ko01100,ko04071,ko04217,ko04722,ko04920,ko04931,ko04933,ko05140,ko05415	28.8577143	8.98691141	27.2354157	2.79323001	64.9298424	5.89513592	7.08482759	1.45443815	5.90614634	2.33401701	5.65322987	2.13458758	93.9215565	10.4622155	71.7283985	4.10707031	5.24105263	4.11495645	4.36133641	14.1684158	15.64015	15.6149	14.853	0.105846192	N/A	0.141983257	0.0162639813	0.00793816327	N/A
LIPID-P-0111	Cer(d18:1/18:0)	SP	Cer-NS	36	1	566.55122	565.543394	[M+H]+	C36H71NO3	C00195	HMDB0004950	LMSP02010006	5283565	2304-81-6	-	-	ko00600,ko01100,ko04071,ko04217,ko04722,ko04920,ko04931,ko04933,ko05140,ko05415	57.6852381	49.9546688	61.4632388	133.83323	129.7405	84.3536893	42.9595074	41.2995279	51.5520976	43.6299622	55.3877789	45.6563485	290.458925	130.642893	154.137803	61.5009766	53.8204029	65.7191638	79.4891376	98.5862069	77.003	92.257	85.3385	0.351696314	0.171024267	0.361580923	0.232201663	0.178979082	0.135299587
LIPID-P-0112	Cer(d18:1/19:0)	SP	Cer-NS	37	1	580.6	579.559044	[M+H]+	C37H73NO3	C00195	-	LMSP02010032	52931126	-	-	-	ko00600,ko01100,ko04071,ko04217,ko04722,ko04920,ko04931,ko04933,ko05140,ko05415	1.86088095	0.763272945	2.00623739	2.19324861	4.67027804	2.84937864	3.26703448	0.893572238	2.54054634	0.899114367	2.15643065	0.891072289	10.715874	2.89301973	5.16477654	2.26866211	3.18276803	2.62708188	1.35601712	4.04698651	2.411565	2.67035	2.718025	N/A	N/A	N/A	N/A	N/A	N/A
LIPID-P-0113	Cer(d18:1/20:0)	SP	Cer-NS	38	1	594.58252	593.574694	[M+H]+	C38H75NO3	C00195	HMDB0004951	LMSP02010007	5283566	7344-02-7	-	-	ko00600,ko01100,ko04071,ko04217,ko04722,ko04920,ko04931,ko04933,ko05140,ko05415	38.7315714	29.0843575	40.8855839	193.955363	107.840593	110.290291	69.5133005	95.381492	73.5506341	61.3772212	70.7524733	59.72076	176.829524	155.119373	113.515829	80.2256836	73.7043535	84.1312718	116.179724	122.524238	95.0545	111.2905	100.2015	N/A	N/A	N/A	N/A	N/A	N/A
LIPID-P-0114	Cer(d18:1/21:0)	SP	Cer-NS	39	1	608.598169	607.590344	[M+H]+	C39H77NO3	C00195	-	-	57713716	-	-	-	ko00600,ko01100,ko04071,ko04217,ko04722,ko04920,ko04931,ko04933,ko05140,ko05415	4.20732381	3.05555467	3.79651129	20.4278363	11.2157553	10.3193204	9.93108374	11.1847025	7.14439024	6.45886578	7.30704171	5.41770158	29.4924027	23.6260496	12.4700186	7.64524414	6.89889539	7.52392857	12.3955892	9.93368316	9.64745	11.81265	10.344	N/A	N/A	N/A	N/A	N/A	N/A
LIPID-P-0115	Cer(d18:1/22:0)	SP	Cer-NS	40	1	622.61382	621.605994	[M+H]+	C40H79NO3	C00195	HMDB0004952	LMSP02010008	5283567	27888-44-4	-	-	ko00600,ko01100,ko04071,ko04217,ko04722,ko04920,ko04931,ko04933,ko05140,ko05415	158.44	201.495611	170.943777	416.530688	387.296571	266.348544	216.559606	338.857413	266.52878	200.832703	265.917556	212.967563	679.90735	316.236216	448.310987	228.311523	220.195582	265.294425	257.45688	316.235882	231.25	279.52	269.344	1.78471253	1.26407988	1.43366312	1.21493243	0.914877551	1.00336777
LIPID-P-0116	Cer(d18:1/23:0)	SP	Cer-NS	41	1	636.629469	635.621644	[M+H]+	C41H81NO3	C00195	HMDB0000950	LMSP02010021	52931115	67605-84-9	-	-	ko00600,ko01100,ko04071,ko04217,ko04722,ko04920,ko04931,ko04933,ko05140,ko05415	102.571429	63.4449322	101.753003	101.83571	336.320667	77.4135922	134.314286	88.6207743	100.669268	46.5746692	109.416101	48.9089898	616.788141	135.149216	405.267225	75.0302734	97.0805718	93.5879791	92.8564845	153.796102	87.2005	110.5785	98.928	0.620928747	0.361312437	0.960887874	0.202361746	0.209842347	0.216517562
LIPID-P-0117	Cer(d18:1/24:0)	SP	Cer-NS	42	1	650.64512	649.637294	[M+H]+	C42H83NO3	C00195	HMDB0004956	LMSP02010012	5283571	34435-05-7	-	-	ko00600,ko01100,ko04071,ko04217,ko04722,ko04920,ko04931,ko04933,ko05140,ko05415	548.619048	578.482043	523.123498	641.084935	1466.60797	1038.09709	1105.1133	490.214353	1289.61951	521.630435	1260.68865	482.008341	1661.34033	798.285281	1744.53445	906.396484	960.552307	1240	658.274523	1077.77611	615.56	722.57	669.355	5.93159705	3.09924166	6.615931	3.52012474	3.14560714	2.85217975
LIPID-P-0118	Cer(d18:1/25:0)	SP	Cer-NS	43	1	664.660769	663.652944	[M+H]+	C43H85NO3	C00195	HMDB0004957	LMSP02010013	9547202	67492-18-6	-	-	ko00600,ko01100,ko04071,ko04217,ko04722,ko04920,ko04931,ko04933,ko05140,ko05415	29.0934762	21.0954509	28.6951466	18.0445133	91.4952734	30.6174757	54.8812808	11.6252125	45.632878	14.9808129	44.2199806	15.7632067	136.557752	22.4197774	101.709497	26.4267578	48.5606888	32.7501742	17.5316656	35.3164918	21.32675	29.04795	26.8203	0.172053071	0.048588726	0.399200913	0.06252079	0.0646872449	0.0761172521
LIPID-P-0119	Cer(d18:1/26:0)	SP	Cer-NS	44	1	678.676419	677.668594	[M+H]+	C44H87NO3	C00195	HMDB0004955	LMSP02010011	5283570	-	-	-	ko00600,ko01100,ko04071,ko04217,ko04722,ko04920,ko04931,ko04933,ko05140,ko05415	36.0748571	36.2849162	35.807112	32.0741476	96.4698795	102.812621	166.262069	21.7686497	146.083902	37.5355388	120.445199	38.9468026	127.194565	62.9762266	98.5549348	85.5501953	130.900585	125.134146	44.1114549	66.5797101	46.6638	61.7375	52.056	0.236354791	0.181034378	0.503414003	0.235988565	0.227577041	0.154167355
LIPID-P-0120	Cer(d18:1/16:1)	SP	Cer-NS	34	2	536.504225	535.496444	[M+H]+	C34H65NO3	C00195	HMDB0035480	-	131751776	141980-53-2	-	-	ko00600,ko01100,ko04071,ko04217,ko04722,ko04920,ko04931,ko04933,ko05140,ko05415	3.39125714	1.25896249	3.64421913	1.63613763	8.48344764	1.98299029	0.859270936	1.08569405	2.26003902	1.91079395	2.15038797	1.64670992	9.52495368	4.43455741	10.227095	1.16141602	1.60164392	1.88410279	1.7222054	1.65949525	2.236035	2.798175	2.532265	N/A	N/A	N/A	N/A	N/A	N/A
LIPID-P-0121	Cer(d18:1/18:1)	SP	Cer-NS	36	2	564.53557	563.527744	[M+H]+	C36H69NO3	C00195	HMDB0004948	LMSP02010003	5283563	5966-28-9	-	-	ko00600,ko01100,ko04071,ko04217,ko04722,ko04920,ko04931,ko04933,ko05140,ko05415	0.781404762	0.670405427	0.684344065	1.51686919	2.81320667	0.447496117	0.609428571	0.727525968	0.392998049	0.455523629	0.462073715	0.681616311	2.63483632	6.17941325	3.02900372	0.541944336	0.443320988	0.436518293	2.50279131	1.0235982	1.131435	1.190355	0.87497	N/A	N/A	N/A	N/A	N/A	N/A
LIPID-P-0122	Cer(d18:1/20:1)	SP	Cer-NS	38	2	592.566825	591.559044	[M+H]+	C38H73NO3	C00195	-	-	138280278	-	-	-	ko00600,ko01100,ko04071,ko04217,ko04722,ko04920,ko04931,ko04933,ko05140,ko05415	0.602047619	0.583430168	0.529000481	1.22092994	1.54901761	1.22761165	0.490819212	0.239864023	1.26011707	1.80862004	1.47655674	1.99940686	3.29170476	2.0919221	1.59012104	0.833477539	0.687504873	0.826898955	0.548269914	0.733373313	0.976505	1.151275	1.0667	N/A	N/A	N/A	N/A	N/A	N/A
LIPID-P-0123	Cer(d18:1/22:1)	SP	Cer-NS	40	2	620.598125	619.590344	[M+H]+	C40H77NO3	C00195	HMDB0011775	-	53481052	-	-	-	ko00600,ko01100,ko04071,ko04217,ko04722,ko04920,ko04931,ko04933,ko05140,ko05415	24.7452381	13.168316	24.7813071	40.6355239	51.4845227	40.9992233	21.2232512	19.2855524	50.3687805	99.8544423	49.1306499	92.0858202	137.347128	58.3267577	60.0042831	30.7900391	39.7719298	35.5720383	30.9489138	34.3769115	44.5524	50.925	48.9918	N/A	N/A	N/A	N/A	N/A	N/A
LIPID-P-0124	Cer(d18:1/24:1)	SP	Cer-NS	42	2	648.62947	647.621644	[M+H]+	C42H81NO3	C00195	HMDB0004953	LMSP02010009	5283568	-	-	-	ko00600,ko01100,ko04071,ko04217,ko04722,ko04920,ko04931,ko04933,ko05140,ko05415	660.414286	644.994413	680.24988	951.797892	1343.53105	1030.45631	763.37931	438.044381	1404.03902	1162.12665	1391.29001	1112.34476	1835.72576	1200.24279	1629.50652	911.635742	921.851852	1323.44077	856.859776	1265.94703	846.01	1050.72	970.975	8.58113022	4.58426694	4.67599188	4.35331081	4.50983163	4.6487345
LIPID-P-0125	Cer(d18:1/26:1)	SP	Cer-NS	44	2	676.66077	675.652944	[M+H]+	C44H85NO3	C00195	-	LMSP02010010	5283569	-	-	-	ko00600,ko01100,ko04071,ko04217,ko04722,ko04920,ko04931,ko04933,ko05140,ko05415	33.1004762	28.4306464	30.872321	35.0905146	56.2873957	92.7803883	111.220197	14.2561851	123.273171	50.9425331	125.846751	52.3809082	161.672637	66.9610521	69.8679702	67.0741211	100.097466	102.68554	43.7122449	100.621689	40.39735	44.9823	43.6807	0.393737101	0.19889636	0.213864536	0.271690748	0.260538776	0.305495868
LIPID-P-0126	Cer(d16:1/16:0)	SP	Cer-NS	32	1	510.6	509.480794	[M+H]+	C32H63NO3	C00195	-	-	138235827	-	-	-	ko00600,ko01100,ko04071,ko04217,ko04722,ko04920,ko04931,ko04933,ko05140,ko05415	2.92903333	6.56197127	2.98527631	2.35723497	23.1967563	3.19929126	3.94014778	2.85895184	3.87491707	2.07407372	3.76189137	2.47565338	12.8506485	10.0954982	27.6648976	2.50755859	4.24217674	3.39576655	4.44635945	10.4851074	5.861	7.725	5.93195	0.112686978	0.0609954499	0.0547935058	0.0106764553	0.020290051	0.0138055785
LIPID-P-0127	Cer(d16:1/18:0)	SP	Cer-NS	34	1	538.6	537.512094	[M+H]+	C34H67NO3	C00195	-	LMSP02010046	10582678	-	-	-	ko00600,ko01100,ko04071,ko04217,ko04722,ko04920,ko04931,ko04933,ko05140,ko05415	1.07997143	1.6136233	1.10678039	4.40294482	5.06495829	1.91366019	1.46323645	4.12004721	2.11094634	1.69465974	1.84082444	1.62459685	6.48054355	14.2738493	6.49174115	1.09947266	2.51090318	2.4491115	3.51978934	3.53924538	2.54722	3.073405	3.240205	0.0380461916	0.028708999	0.035082344	0.0210455821	0.00967040816	0.0188379132
LIPID-P-0128	Cer(d16:1/20:0)	SP	Cer-NS	36	1	566.6	565.543394	[M+H]+	C36H71NO3	C00195	-	LMSP02010047	70698937	-	-	-	ko00600,ko01100,ko04071,ko04217,ko04722,ko04920,ko04931,ko04933,ko05140,ko05415	1.29530476	2.9009178	1.33937049	15.8518289	7.92418906	7.36535922	5.1317734	13.992068	4.11160976	5.38166352	4.29225994	6.08889713	5.86153181	28.8232676	8.64082868	5.41259766	4.40962313	4.94248258	10.601975	8.84352824	8.2373	8.8919	8.5733	N/A	N/A	N/A	N/A	N/A	N/A
LIPID-P-0129	Cer(d16:1/22:0)	SP	Cer-NS	38	1	594.6	593.574694	[M+H]+	C38H75NO3	C00195	-	LMSP02010016	10627306	-	-	-	ko00600,ko01100,ko04071,ko04217,ko04722,ko04920,ko04931,ko04933,ko05140,ko05415	3.08150952	5.26249002	2.86176358	22.200062	27.4439296	22.5683495	25.4657635	24.1382436	16.972878	11.6379962	17.5561591	10.8286376	22.5664608	63.1239251	32.8216946	14.8009766	21.8157895	18.5736934	17.4473996	28.2892054	17.34025	21.7025	20.02085	N/A	N/A	N/A	N/A	N/A	N/A
LIPID-P-0130	Cer(d16:1/23:0)	SP	Cer-NS	39	1	608.6	607.590344	[M+H]+	C39H77NO3	C00195	-	LMSP02010017	11273482	-	-	-	ko00600,ko01100,ko04071,ko04217,ko04722,ko04920,ko04931,ko04933,ko05140,ko05415	1.32179524	2.03698324	1.48591062	5.5515933	12.4391103	4.98704854	6.99270936	6.7180831	4.29238049	2.77271267	5.0114064	2.69783133	9.44811612	17.5444613	14.8372439	3.54661133	5.61305393	5.53485192	4.40894668	7.42988506	4.480635	5.151	4.40106	N/A	N/A	N/A	N/A	N/A	N/A
LIPID-P-0131	Cer(d16:1/24:0)	SP	Cer-NS	40	1	622.6	621.605994	[M+H]+	C40H79NO3	C00195	-	LMSP02010050	10627700	-	-	-	ko00600,ko01100,ko04071,ko04217,ko04722,ko04920,ko04931,ko04933,ko05140,ko05415	6.20066667	13.7517957	6.37510812	16.8280843	40.460797	21.1337864	18.5519704	30.8711992	21.9799024	14.7099244	21.9624636	13.9484708	26.8618901	37.7064239	42.5858473	16.9202148	26.491293	27.2459059	12.6433838	19.9513243	16.32055	19.6668	18.8592	0.0859685504	0.132841759	0.071899036	0.0601564449	0.067072449	0.0419177169
LIPID-P-0132	Cer(d16:1/24:1)	SP	Cer-NS	40	2	620.6	619.590344	[M+H]+	C40H77NO3	C00195	-	-	164439072	-	-	-	ko00600,ko01100,ko04071,ko04217,ko04722,ko04920,ko04931,ko04933,ko05140,ko05415	10.217619	12.3838787	10.8528592	15.1196528	57.5694161	31.971165	21.5075369	10.2000944	42.8694634	31.9982987	45.4202716	30.0432808	60.9270537	62.9271624	63.5724395	24.1443359	37.5784925	48.7124564	15.1462804	34.4964018	28.2351	35.8942	32.89835	N/A	N/A	N/A	N/A	N/A	N/A
LIPID-P-0133	Cer(d18:2/14:0)	SP	Cer-NS	32	2	508.5	507.465144	[M+H]+	C32H61NO3	C00195	-	LMSP02010022	52931116	-	-	-	ko00600,ko01100,ko04071,ko04217,ko04722,ko04920,ko04931,ko04933,ko05140,ko05415	0.825180952	1.94754988	1.04152331	0.982368258	6.57589435	0.718205825	2.06621675	0.62974882	0.540386341	0.660994329	0.666580989	0.558745134	1.65831995	2.50556399	6.89651769	0.461094727	1.0931514	0.555106272	1.94720869	4.04390305	1.522755	1.46731	1.46786	N/A	N/A	N/A	N/A	N/A	N/A
LIPID-P-0134	Cer(d18:2/16:0)	SP	Cer-NS	34	2	536.5	535.496444	[M+H]+	C34H65NO3	C00195	-	LMSP02010024	52931118	-	-	-	ko00600,ko01100,ko04071,ko04217,ko04722,ko04920,ko04931,ko04933,ko05140,ko05415	22.2224762	30.8980846	22.8386833	57.3789833	107.381835	15.8118447	12.9619704	21.6769594	11.4610732	18.1371456	12.2734239	15.083874	45.8232242	116.376834	129.564246	12.1575195	15.2673814	12.9874564	73.0980908	68.0164918	28.25945	36.13415	33.3607	0.320453071	0.142111729	0.344922374	0.0623814969	0.0461028061	0.0639075413
LIPID-P-0135	Cer(d18:2/17:0)	SP	Cer-NS	35	2	550.5	549.512094	[M+H]+	C35H67NO3	C00195	-	-	138253123	-	-	-	ko00600,ko01100,ko04071,ko04217,ko04722,ko04920,ko04931,ko04933,ko05140,ko05415	0.942409524	1.01597765	0.970989909	3.38148171	7.63988879	0.357570874	0.987172414	1.29965061	0.364432195	0.66513138	0.896517944	0.64658202	2.60751081	6.51659079	8.58893855	0.507101562	0.791936322	0.475637631	3.5454707	2.92406797	1.562245	1.417135	1.529455	N/A	N/A	N/A	N/A	N/A	N/A
LIPID-P-0136	Cer(d18:2/18:0)	SP	Cer-NS	36	2	564.6	563.527744	[M+H]+	C36H69NO3	C00195	-	-	15870105	-	-	-	ko00600,ko01100,ko04071,ko04217,ko04722,ko04920,ko04931,ko04933,ko05140,ko05415	8.02390476	8.46504389	8.19197501	59.3926844	27.7599629	10.3341748	6.9473399	18.6131256	6.73423415	9.04098299	7.48250242	9.14960148	18.8678196	68.0849772	31.2069832	8.11006836	9.90129955	10.0795296	44.7105991	22.7233383	17.34825	18.44065	16.72325	0.100261916	0.0853078868	0.119754439	0.0564137214	0.0520403061	0.0292831612
LIPID-P-0137	Cer(d18:2/20:0)	SP	Cer-NS	38	2	592.6	591.559044	[M+H]+	C38H73NO3	C00195	-	LMSP02010026	52931120	-	-	-	ko00600,ko01100,ko04071,ko04217,ko04722,ko04920,ko04931,ko04933,ko05140,ko05415	14.5505238	12.692099	15.1310908	156.33726	45.3301205	34.1131068	28.1228571	69.972899	13.5363902	24.662949	13.4952473	24.5505097	23.9479926	129.002529	48.6302607	25.1942383	16.1048083	18.3305749	95.3238973	47.5022489	39.6273	46.7227	45.08305	N/A	N/A	N/A	N/A	N/A	N/A
LIPID-P-0138	Cer(d18:2/21:0)	SP	Cer-NS	39	2	606.6	605.574694	[M+H]+	C39H75NO3	C00195	-	LMSP02010028	52931122	-	-	-	ko00600,ko01100,ko04071,ko04217,ko04722,ko04920,ko04931,ko04933,ko05140,ko05415	0.845933333	0.616984038	0.94622297	9.22727836	3.30949954	2.47123301	3.81229557	4.0231728	1.07549268	1.66284499	1.12655674	1.72608897	2.89409512	14.5555387	3.64614525	1.91924805	1.81679012	1.15092334	5.76912442	3.64636682	4.00042	4.902405	4.65706	N/A	N/A	N/A	N/A	N/A	N/A
LIPID-P-0139	Cer(d18:2/22:0)	SP	Cer-NS	40	2	620.6	619.590344	[M+H]+	C40H77NO3	C00195	-	LMSP02010029	52931123	-	-	-	ko00600,ko01100,ko04071,ko04217,ko04722,ko04920,ko04931,ko04933,ko05140,ko05415	58.1533333	57.8506784	60.8707352	419.462492	196.422614	136.807767	142.094089	226.707271	94.3479024	82.6135161	100.506305	77.5150139	111.845584	380.485584	201.577281	114.677734	107.663418	124.537456	287.732061	226.916042	143.5965	185.6085	167.544	N/A	N/A	N/A	N/A	N/A	N/A
LIPID-P-0140	Cer(d18:2/23:0)	SP	Cer-NS	41	2	634.6	633.605994	[M+H]+	C41H79NO3	C00195	-	LMSP02010030	52931124	-	-	-	ko00600,ko01100,ko04071,ko04217,ko04722,ko04920,ko04931,ko04933,ko05140,ko05415	19.052381	20.3861133	20.1975012	100.043397	62.0982391	30.9948544	41.3761576	67.8114259	20.7201951	19.6128544	23.1227934	20.6810936	39.663496	111.96611	80.4771881	24.3	27.3291748	36.4728223	86.9005925	71.2078961	25.26705	30.06625	28.397	0.0325178378	0.0954544995	0.0739670218	0.0611678794	0.0320313265	0.0245179236
LIPID-P-0141	Cer(d18:2/24:0)	SP	Cer-NS	42	2	648.6	647.621644	[M+H]+	C42H81NO3	C00195	-	-	138311445	-	-	-	ko00600,ko01100,ko04071,ko04217,ko04722,ko04920,ko04931,ko04933,ko05140,ko05415	136.17381	169.4166	133.24123	310.352759	398.669138	228.680583	241.351724	243.144476	268.329756	123.642722	254.29001	123.444856	214.555281	391.209408	403.163873	219.852539	268.436647	289.615854	280.317314	401.81959	168.2285	196.3515	178.979	0.717965602	0.717411527	0.784931507	0.840935551	0.38580051	0.455696798
LIPID-P-0142	Cer(d18:2/24:1)	SP	Cer-NS	42	3	646.6	645.605994	[M+H]+	C42H79NO3	C00195	-	-	164413685	-	-	-	ko00600,ko01100,ko04071,ko04217,ko04722,ko04920,ko04931,ko04933,ko05140,ko05415	163.271429	94.6911413	169.20519	270.323001	501.104727	313.925243	283.738916	80.2004721	380.898537	268.818526	338.607177	265.507878	343.735639	556.236722	559.716946	236.911133	365.08512	376.486063	253.118499	582.158921	235.714	294.3015	270.036	N/A	N/A	N/A	N/A	N/A	N/A
LIPID-P-0143	Cer(d18:2/26:0)	SP	Cer-NS	44	2	676.6	675.652944	[M+H]+	C44H85NO3	C00195	-	-	138314265	-	-	-	ko00600,ko01100,ko04071,ko04217,ko04722,ko04920,ko04931,ko04933,ko05140,ko05415	6.99904762	7.99130088	7.11311869	7.73614383	17.7309546	15.1117476	20.6983251	3.53699717	18.9346341	4.85978261	17.1816683	5.54255792	14.6954293	12.7392008	16.7438547	12.7144531	24.0739441	17.9174216	7.87676103	17.0902049	5.90605	8.35255	8.80565	0.0321695823	0.0241252781	0.0418334855	0.0492253638	0.015962398	0.0360860021
LIPID-P-0160	CoenzymeQ9	PR	CoQ	9	0	795.62878	794.62131	[M+H]+	C54H82O4	C01967	HMDB0006707	LMPR02010004	5280473	303-97-9	-	-	-	0.0286828571	0.166513966	0.0322533397	0.0879559826	0.501909175	0.0483266019	0.11108867	0.221040604	0.209118049	0.0733478261	0.103964113	0.0996468953	0.366623842	0.201110774	0.430633147	0.206322266	0.0607911631	0.0531296167	0.228626728	0.23994003	0.128739	0.10931	0.1187045	N/A	N/A	N/A	N/A	N/A	N/A
LIPID-P-0161	CoenzymeQ10	PR	CoQ	10	0	863.69147	862.68391	[M+H]+	C59H90O4	C11378	HMDB0001072	LMPR02010001	5281915	303-98-0	-	-	ko04216	2.40765714	4.64903432	2.75786641	6.36732796	14.4663577	2.01646602	2.94993103	9.68517469	2.55441951	2.77783554	2.81737148	3.65134384	15.5036442	15.411482	11.1361266	2.3053418	1.62603639	1.22038328	10.3381172	13.849975	5.01255	5.53045	4.81796	3.9567371	7.00803842	4.28972095	2.0335343	1.25512245	1.5410124
LIPID-P-0167	DG(14:0_16:0)	GL	DG	30	0	558.519116	540.475375	[M+NH4]+	C33H64O5	C00641	HMDB0007011	LMGL02010378	13734178	-	-	-	ko00561,ko00562,ko00564,ko01100,ko04070,ko04730	0.0856661905	0.719458899	0.459168669	0.113515189	2.00044486	1.47605825	0.398334975	0.562349386	0.722489756	0.417139887	0.604838021	0.650987952	0.818795553	0.34029742	1.98333333	0.868496094	0.282565302	0.322132404	0.4699842	0.825532234	0.454488	0.371877	0.299505	2.13334644	1.57503539	1.73050228	1.39513514	1.08488776	1.09928719
LIPID-P-0168	DG(15:0_16:0)	GL	DG	31	0	572.5224	554.491025	[M+NH4]+	C34H66O5	C00641	HMDB0007069	LMGL02010426	14275229	-	-	-	ko00561,ko00562,ko00564,ko01100,ko04070,ko04730	0.100694286	0.284325619	0.138623739	0.200893986	0.835030584	0.498504854	0.466011823	0.345454202	0.269957073	0.282402647	0.428354995	0.396665431	0.152006177	0.104989378	0.726560521	0.283195312	0.227975309	0.286238676	0.117264648	0.205464268	0.211844	0.168471	0.149082	N/A	N/A	N/A	N/A	N/A	N/A
LIPID-P-0169	DG(16:0_16:0)	GL	DG	32	0	586.550416	568.506675	[M+NH4]+	C35H68O5	C00165	HMDB0007098	LMGL02010001	644078	-	-	-	ko01521,ko04010,ko04012,ko04014,ko04015,ko04020,ko04024,ko04062,ko04064,ko04066,ko04071,ko04072,ko04261,ko04270,ko04370,ko04371,ko04540,ko04611,ko04613,ko04625,ko04650,ko04658,ko04659,ko04660,ko04662,ko04664,ko04666,ko04713,ko04714,ko04720,ko04722,ko04723,ko04724,ko04725,ko04726,ko04728,ko04730,ko04750,ko04911,ko04912,ko04915,ko04916,ko04918,ko04919,ko04920,ko04921,ko04923,ko04925,ko04926,ko04928…	21.1199048	30.5741421	22.178616	32.9256665	56.8258573	48.3571845	28.1523153	45.3411709	43.5702439	39.576465	50.5830262	40.1834106	27.2117974	19.5933232	53.3985102	41.1884766	36.3890838	43.6046167	29.5190915	25.9193403	22.70395	28.9718	24.15515	119.379853	100.902427	84.7529173	110.018711	87.1204082	103.047521
LIPID-P-0170	DG(14:0_18:0)	GL	DG	32	0	586.550416	568.506675	[M+NH4]+	C35H68O5	C00641	HMDB0007013	LMGL02010383	53477951	-	-	-	ko00561,ko00562,ko00564,ko01100,ko04070,ko04730	0.201268571	0.229118915	0.208497838	0.444321141	1.1681557	0.451706796	0.264733005	0.349871577	0.441605854	0.546623819	0.488525703	0.509399444	0.465746757	0.221207891	1.23996276	0.53746875	0.481763483	0.32754007	0.342196182	0.319978011	0.208277	0.250247	0.281003	0.711208845	0.661617796	0.578741755	0.546465696	0.547862245	0.587438017
LIPID-P-0171	DG(12:0_20:0)	GL	DG	32	0	586.550416	568.506675	[M+NH4]+	C35H68O5	C00641	HMDB0093103	LMGL02010340	56936308	-	-	-	ko00561,ko00562,ko00564,ko01100,ko04070,ko04730	0.559795238	0.767284916	0.546054781	0.784476131	1.50012975	1.42850485	0.616605911	1.01977337	1.29249756	1.12756144	1.37670223	1.19534754	0.695188388	0.47168437	1.37917132	1.0815625	0.861098116	1.07445122	0.742481896	0.63175912	0.548215	0.563325	0.647605	2.64405897	2.73907988	1.6325723	2.07359667	1.62104082	2.00936983
LIPID-P-0172	DG(17:0_16:0)	GL	DG	33	0	600.55444	582.522325	[M+NH4]+	C36H70O5	C00641	HMDB0093778	LMGL02010012	9543680	-	-	-	ko00561,ko00562,ko00564,ko01100,ko04070,ko04730	0.199730476	0.206482043	0.17894666	0.297233726	1.34627433	0.480970874	0.238720197	0.374421152	0.449414634	0.383300567	0.214263822	0.462587581	0.153415689	0.156851796	0.872420857	0.283695312	0.180135153	0.261736934	0.241129691	0.215033483	0.245163	0.310472	0.204327	0.599208845	0.508731041	0.441552511	0.181352391	N/A	0.402407025
LIPID-P-0174	DG(16:0_18:0)	GL	DG	34	0	614.581716	596.537975	[M+NH4]+	C37H72O5	C00165	HMDB0007100	LMGL02010020	9543688	-	-	-	ko01521,ko04010,ko04012,ko04014,ko04015,ko04020,ko04024,ko04062,ko04064,ko04066,ko04071,ko04072,ko04261,ko04270,ko04370,ko04371,ko04540,ko04611,ko04613,ko04625,ko04650,ko04658,ko04659,ko04660,ko04662,ko04664,ko04666,ko04713,ko04714,ko04720,ko04722,ko04723,ko04724,ko04725,ko04726,ko04728,ko04730,ko04750,ko04911,ko04912,ko04915,ko04916,ko04918,ko04919,ko04920,ko04921,ko04923,ko04925,ko04926,ko04928…	19.4954286	35.8723065	19.9308986	33.2239306	47.5012048	36.8471845	29.4745813	55.5569405	47.2076098	40.1875236	48.5103783	36.0687674	26.8014824	19.8401619	46.0724395	39.3931641	36.3164392	38.2426829	31.197235	26.3206397	23.3542	24.0737	22.2823	417.597052	464.39636	357.423643	494.966736	356.933673	403.786157
LIPID-P-0175	DG(14:0_20:0)	GL	DG	34	0	614.581716	596.537975	[M+NH4]+	C37H72O5	C00641	HMDB0007020	LMGL02010388	53477955	-	-	-	ko00561,ko00562,ko00564,ko01100,ko04070,ko04730	0.0791609524	0.464057462	0.211966362	0.420218227	0.743013902	0.469646602	0.298477833	0.457159585	0.512729756	0.356075614	0.837191077	0.495872104	0.542679432	0.149587253	0.439880819	0.356791016	0.215775179	0.450865854	0.316262014	0.221149425	0.236072	0.323522	0.424722	2.85026044	3.95431749	2.84570269	3.50402287	2.84753061	3.03780992
LIPID-P-0178	DG(18:0_18:0)	GL	DG	36	0	642.613016	624.569275	[M+NH4]+	C39H76O5	C00641	HMDB0007158	LMGL02010002	102615	-	-	-	ko00561,ko00562,ko00564,ko01100,ko04070,ko04730	9.70609524	14.4209896	8.10317155	11.4212027	17.3199259	16.7206796	15.5837438	18.0491974	21.9442927	17.4170132	21.214452	13.57405	12.0820259	8.75781487	16.2265363	18.9708984	18.1850552	19.2724739	11.077946	10.2637181	11.8478	9.48335	10.6501	199.295332	275.152174	203.650939	248.316008	213.860204	231.021178
LIPID-P-0179	DG(16:0_20:0)	GL	DG	36	0	642.613016	624.569275	[M+NH4]+	C39H76O5	C00641	HMDB0007107	LMGL02010042	9543710	-	-	-	ko00561,ko00562,ko00564,ko01100,ko04070,ko04730	0.239040952	0.31147486	0.174358481	0.184452573	0.291249305	0.323978641	0.641039409	0.293754485	0.317266341	0.304032136	0.503967022	0.325349398	N/A	0.0357880627	0.756243948	0.347035156	0.500636777	0.209137631	0.198109282	0.226606697	0.255307	0.154078	0.174717	1.62195577	1.88057634	2.81582953	2.18790021	1.57481633	1.81270661
LIPID-P-0191	DG(14:0_18:1)	GL	DG	32	1	584.534766	566.491025	[M+NH4]+	C35H66O5	C00641	HMDB0007014	LMGL02010384	53477952	-	-	-	ko00561,ko00562,ko00564,ko01100,ko04070,ko04730	0.0326049524	0.111940942	0.0818995675	0.0928400496	1.81817424	0.886337864	0.662522167	N/A	0.331387317	0.25637051	0.352015519	0.42478962	1.41572576	0.0229661103	2.16050279	0.735792969	0.125801819	0.303681185	0.322630678	0.953063468	0.413678	0.376878	0.335516	2.30130713	1.58871587	1.155931	1.86273389	N/A	0.21392562
LIPID-P-0192	DG(16:0_16:1)	GL	DG	32	1	584.534766	566.491025	[M+NH4]+	C35H66O5	C00165	HMDB0007099	LMGL02010010	9543678	-	-	-	ko01521,ko04010,ko04012,ko04014,ko04015,ko04020,ko04024,ko04062,ko04064,ko04066,ko04071,ko04072,ko04261,ko04270,ko04370,ko04371,ko04540,ko04611,ko04613,ko04625,ko04650,ko04658,ko04659,ko04660,ko04662,ko04664,ko04666,ko04713,ko04714,ko04720,ko04722,ko04723,ko04724,ko04725,ko04726,ko04728,ko04730,ko04750,ko04911,ko04912,ko04915,ko04916,ko04918,ko04919,ko04920,ko04921,ko04923,ko04925,ko04926,ko04928…	0.328957143	0.297288109	0.252505526	0.0335843769	3.66037071	2.19215534	1.571133	N/A	1.11583415	0.374098299	0.458766246	0.351427247	2.21959234	N/A	1.5255121	1.32495117	0.454453541	0.852059233	0.296060566	1.08095952	0.451065	0.638825	0.65794	4.67425061	0.82760364	1.44240487	1.26738046	0.46895	0.87928719
LIPID-P-0196	DG(16:0_18:1)	GL	DG	34	1	612.566066	594.522325	[M+NH4]+	C37H70O5	C13861	HMDB0007102	LMGL02010006	5282283	29541-66-0	-	-	-	6.42642857	7.95157223	5.74113407	0.755071296	56.9914736	15.5313592	18.2995074	0.757924457	16.1029268	5.65092628	16.6249273	5.59156627	31.0799259	0.158122408	53.2270019	14.5737305	10.4332684	8.82038328	3.18348914	19.4655672	5.91475	7.38585	6.6528	49.8746929	12.99636	18.2175545	12.8932432	5.23979592	9.88760331
LIPID-P-0200	DG(16:0_20:1)	GL	DG	36	1	640.597366	622.553625	[M+NH4]+	C39H74O5	C00641	HMDB0007108	LMGL02010048	9543715	-	-	-	ko00561,ko00562,ko00564,ko01100,ko04070,ko04730	0.17744	N/A	0.130956271	N/A	1.53901761	N/A	0.325755665	N/A	0.170660488	0.0732404537	0.319724539	0.236463392	0.556249537	N/A	1.36997207	N/A	0.130369071	0.102003484	0.109367347	0.260887556	0.125399	0.0898905	0.0734835	1.35959705	0.594534884	0.759086758	N/A	N/A	0.306474174
LIPID-P-0201	DG(18:0_18:1)	GL	DG	36	1	640.597366	622.553625	[M+NH4]+	C39H74O5	C00641	HMDB0007160	LMGL02010043	6443547	-	-	-	ko00561,ko00562,ko00564,ko01100,ko04070,ko04730	1.81285714	2.58954509	1.83739548	0.274512089	16.0272475	1.82856311	4.12859113	0.106893296	3.90940488	1.16968809	4.268516	1.1292493	7.69085855	0.152212443	15.5219739	2.53617187	2.95484081	1.21988676	0.384123766	3.14193903	1.59981	1.7802	1.82734	24.076855	9.26804853	20.8520548	6.66548857	1.69173469	3.87884298
LIPID-P-0210	DG(14:0_18:2)	GL	DG	32	2	582.519116	564.475375	[M+NH4]+	C35H64O5	C00641	HMDB0007043	LMGL02010385	53477978	-	-	-	ko00561,ko00562,ko00564,ko01100,ko04070,ko04730	0.0739595238	N/A	0.0368377703	N/A	0.549299351	0.137313592	0.289060099	N/A	0.0759746341	N/A	0.0715875849	N/A	0.512457072	N/A	0.848623836	0.179977539	0.0172790123	0.169844948	0.208876893	0.362317841	0.102957	0.103039	0.065091	2.62187715	1.63205258	0.960476915	0.857297297	0.125014286	0.594261364
LIPID-P-0213	DG(16:1_18:1)	GL	DG	34	2	610.550416	592.506675	[M+NH4]+	C37H68O5	C00641	HMDB0007131	LMGL02010026	9543694	-	-	-	ko00561,ko00562,ko00564,ko01100,ko04070,ko04730	0.421380952	0.47673743	0.309440654	0.0521430874	2.76483781	2.85236893	2.31994089	0.035694051	1.17283902	0.912620038	1.39109602	0.987275255	8.01828289	0.0811239251	2.27545624	2.04580078	0.580035088	1.56422474	0.267211323	4.18141929	0.9165	1.3044	1.12855	6.89611794	3.29239636	2.90720446	5.24443867	0.927647959	2.10774793
LIPID-P-0214	DG(16:0_18:2)	GL	DG	34	2	610.550416	592.506675	[M+NH4]+	C37H68O5	C00641	HMDB0007103	LMGL02010027	9543695	51621-26-2	-	-	ko00561,ko00562,ko00564,ko01100,ko04070,ko04730	5.68657143	5.9575419	5.74613167	0.929621823	35.4526413	12.7014563	17.1595074	0.496813975	14.1996098	4.62448015	13.9368574	4.64413346	21.3335392	0.133708649	29.5852886	9.20056641	8.60903184	7.68576655	2.87669519	13.0386807	5.65745	7.4906	5.92255	38.1023096	7.9479272	15.4431253	10.7982328	6.81857143	13.5304752
LIPID-P-0217	DG(18:0_18:2)	GL	DG	36	2	638.581716	620.537975	[M+NH4]+	C39H72O5	C00641	HMDB0007161	LMGL02010050	6441562	-	-	-	ko00561,ko00562,ko00564,ko01100,ko04070,ko04730	7.4427619	5.06296887	6.94863047	0.621543707	66.3078777	7.70634951	20.0625616	0.44127101	18.479122	2.91190926	18.0209505	2.87668211	18.5570105	0.232060698	56.667784	5.97609375	11.3139701	5.40484321	1.13735352	19.1154423	5.30965	6.36955	5.7816	10.0298771	2.11911021	9.62252664	3.33865904	1.85836735	3.50980372
LIPID-P-0218	DG(18:1_18:1)	GL	DG	36	2	638.581716	620.537975	[M+NH4]+	C39H72O5	C00641	HMDB0007218	LMGL02010049	9543716	-	-	-	ko00561,ko00562,ko00564,ko01100,ko04070,ko04730	2.89895238	2.93776536	2.77163864	0.120708617	16.6188137	12.6316505	8.711133	0.133585458	5.82863415	4.33391304	5.92059166	4.70725672	37.7205683	0.0371471421	17.0405959	10.9979492	3.05931774	6.20151568	1.99337722	13.2757621	4.418455	5.3368	4.407485	38.5005897	30.4197169	14.1360731	33.8668399	5.36515306	14.0049587
LIPID-P-0219	DG(18:1_20:1)	GL	DG	38	2	666.613016	648.569275	[M+NH4]+	C41H76O5	C00165	HMDB0007224	LMGL02010090	9543756	-	-	-	ko01521,ko04010,ko04012,ko04014,ko04015,ko04020,ko04024,ko04062,ko04064,ko04066,ko04071,ko04072,ko04261,ko04270,ko04370,ko04371,ko04540,ko04611,ko04613,ko04625,ko04650,ko04658,ko04659,ko04660,ko04662,ko04664,ko04666,ko04713,ko04714,ko04720,ko04722,ko04723,ko04724,ko04725,ko04726,ko04728,ko04730,ko04750,ko04911,ko04912,ko04915,ko04916,ko04918,ko04919,ko04920,ko04921,ko04923,ko04925,ko04926,ko04928…	0.10125619	0.0788842777	0.142006728	0.0279947923	1.18650602	0.691172816	0.289105419	0.0730128423	0.397322927	0.437748582	0.319452958	0.397069509	3.42216183	0.00973404148	1.10319367	0.657128906	0.160693957	0.028080662	0.0213533904	0.916296852	0.260402	0.184107	0.205026	4.45714005	1.50376138	2.25926941	1.94152807	0.320542857	0.832835744
LIPID-P-0225	DG(16:0_18:3)	GL	DG	34	3	608.534766	590.491025	[M+NH4]+	C37H66O5	C00641	HMDB0007105	LMGL02010032	9543700	-	-	-	ko00561,ko00562,ko00564,ko01100,ko04070,ko04730	0.0422050476	0.112938547	0.085037482	N/A	0.783508804	0.317229126	0.920157635	N/A	0.180562927	0.113834594	0.355546072	0.205025023	0.315628166	N/A	0.452452514	0.238916016	0.0681760884	0.136996516	0.0256352864	0.213428286	0.201062	0.246361	0.190234	N/A	N/A	N/A	N/A	N/A	N/A
LIPID-P-0228	DG(16:0_20:3)	GL	DG	36	3	636.566066	618.522325	[M+NH4]+	C39H70O5	C00641	HMDB0007111	LMGL02010062	9543728	257891-89-7	-	-	ko00561,ko00562,ko00564,ko01100,ko04070,ko04730	0.424709524	0.748087789	0.65239308	N/A	12.8767377	0.563067961	1.98563547	N/A	3.2158439	0.284353497	2.92964113	0.298242817	2.5788882	0.0354290339	11.2162942	0.409197266	0.749707602	0.314726481	0.100526004	1.97873063	1.1786	1.08155	0.94639	2.17352334	N/A	2.25920852	0.298408524	0.207347959	0.344795455
LIPID-P-0229	DG(18:1_18:2)	GL	DG	36	3	636.566066	618.522325	[M+NH4]+	C39H70O5	C00641	HMDB0007219	LMGL02010056	9543722	91125-76-7	-	-	ko00561,ko00562,ko00564,ko01100,ko04070,ko04730	3.75592381	2.86724661	3.59811629	0.0929547427	21.6387396	20.2994175	17.0651232	0.0787463645	10.1870244	5.12056711	11.6040737	5.47004634	47.8171711	0.0149353566	19.2599628	17.4717773	4.0988564	7.42205575	3.21703752	18.0936532	7.79355	6.8973	7.4321	41.0469779	23.4041456	15.2569254	36.3377339	10.9067347	24.7328512
LIPID-P-0232	DG(18:2_20:1)	GL	DG	38	3	664.597366	646.553625	[M+NH4]+	C41H74O5	C00641	HMDB0007253	LMGL02010099	9543765	-	-	-	ko00561,ko00562,ko00564,ko01100,ko04070,ko04730	0.31365619	N/A	0.33824123	N/A	2.52279889	0.734580583	0.517610837	N/A	0.6572	0.176535917	0.832938894	0.203466172	4.00930204	N/A	2.15044693	0.458849609	0.269461988	0.271977352	0.0417229756	0.549665167	0.363565	0.273774	0.428191	N/A	N/A	N/A	N/A	N/A	N/A
LIPID-P-0233	DG(18:1_20:2)	GL	DG	38	3	664.597366	646.553625	[M+NH4]+	C41H74O5	C00641	HMDB0007225	LMGL02010100	9543766	-	-	-	ko00561,ko00562,ko00564,ko01100,ko04070,ko04730	0.141254286	0.139447725	0.215948102	N/A	2.31147359	0.41072233	0.547881773	N/A	0.553547317	0.0861179584	0.629738118	0.0562018536	2.38395306	N/A	2.02968343	0.601339844	0.260777128	0.294482578	0.0654925609	0.813738131	0.487879	0.420266	0.331017	1.06752826	0.464368049	0.495204465	0.362753638	N/A	0.0860821281
LIPID-P-0239	DG(16:0_20:4)	GL	DG	36	4	634.550416	616.506675	[M+NH4]+	C39H68O5	C00165	HMDB0007112	LMGL02010070	9543736	-	-	-	ko01521,ko04010,ko04012,ko04014,ko04015,ko04020,ko04024,ko04062,ko04064,ko04066,ko04071,ko04072,ko04261,ko04270,ko04370,ko04371,ko04540,ko04611,ko04613,ko04625,ko04650,ko04658,ko04659,ko04660,ko04662,ko04664,ko04666,ko04713,ko04714,ko04720,ko04722,ko04723,ko04724,ko04725,ko04726,ko04728,ko04730,ko04750,ko04911,ko04912,ko04915,ko04916,ko04918,ko04919,ko04920,ko04921,ko04923,ko04925,ko04926,ko04928…	2.7566381	3.99628093	2.95298414	0.294450093	23.5544022	2.33891262	4.27663054	0.0820779981	5.55371707	1.45203214	6.49870029	1.3397405	7.42575664	0.0849838139	20.1359404	2.40660156	3.12236517	1.26784843	0.489328506	6.62878561	3.15488	3.09446	2.90524	7.28476658	1.68434783	14.4549975	2.90337838	0.589846939	1.7255062
LIPID-P-0240	DG(18:2_18:2)	GL	DG	36	4	634.550416	616.506675	[M+NH4]+	C39H68O5	C00641	HMDB0007248	LMGL02010063	9543729	-	-	-	ko00561,ko00562,ko00564,ko01100,ko04070,ko04730	0.598980952	0.647426177	0.760446901	0.0517271544	5.9168304	4.86358252	6.61256158	0.041978187	2.94244878	1.59619093	3.42109602	1.81570899	7.13057443	0.0276132018	5.6597486	3.94855469	0.870324886	1.34316202	0.952514812	4.42053973	1.96652	2.14744	1.57745	8.95469287	4.86190091	6.204414	10.7441268	8.4602551	21.9958161
LIPID-P-0242	DG(18:1_20:3)	GL	DG	38	4	662.581716	644.537975	[M+NH4]+	C41H72O5	C00641	HMDB0007227	LMGL02010110	9543776	-	-	-	ko00561,ko00562,ko00564,ko01100,ko04070,ko04730	0.165188571	0.213921788	0.127808746	N/A	6.02038925	0.369172816	0.499349754	N/A	0.990721951	0.100302457	1.05450048	0.175616311	3.12501544	N/A	4.79253259	0.365427734	0.130517219	0.149721254	0.115889401	0.673953023	0.458506	0.68111	0.586075	N/A	N/A	N/A	N/A	N/A	N/A
LIPID-P-0243	DG(18:0_20:4)	GL	DG	38	4	662.581716	644.537975	[M+NH4]+	C41H72O5	C00165	HMDB0007170	LMGL02010111	6438587	-	-	-	ko01521,ko04010,ko04012,ko04014,ko04015,ko04020,ko04024,ko04062,ko04064,ko04066,ko04071,ko04072,ko04261,ko04270,ko04370,ko04371,ko04540,ko04611,ko04613,ko04625,ko04650,ko04658,ko04659,ko04660,ko04662,ko04664,ko04666,ko04713,ko04714,ko04720,ko04722,ko04723,ko04724,ko04725,ko04726,ko04728,ko04730,ko04750,ko04911,ko04912,ko04915,ko04916,ko04918,ko04919,ko04920,ko04921,ko04923,ko04925,ko04926,ko04928…	9.60495238	15.1447725	9.08774628	0.316137632	50.339203	5.47683495	9.7720197	0.185628895	9.384	3.89170132	12.0383123	3.89121409	12.6475602	0.0851360647	31.9266294	4.74568359	8.38622482	4.48479094	0.311345622	13.4297851	4.28712	6.1322	4.69752	27.5167568	0.723690597	38.3753425	18.3802495	4.8955	6.32871901
LIPID-P-0245	DG(18:0_22:4)	GL	DG	40	4	690.59583	672.569275	[M+NH4]+	C43H76O5	C00641	HMDB0007176	LMGL02010194	9543859	-	-	-	ko00561,ko00562,ko00564,ko01100,ko04070,ko04730	0.546847619	0.511300878	0.499682845	0.0349192808	6.51855422	0.377161165	1.15753695	N/A	1.55347317	0.28436862	1.98151309	0.234266914	1.19038913	0.0455960546	4.05897579	0.398126953	0.761358025	0.386426829	N/A	1.76681659	0.611905	0.51172	0.445854	N/A	N/A	N/A	N/A	N/A	N/A
LIPID-P-0247	DG(18:2_18:3)	GL	DG	36	5	632.534766	614.491025	[M+NH4]+	C39H66O5	C00641	HMDB0007250	LMGL02010071	9543737	-	-	-	ko00561,ko00562,ko00564,ko01100,ko04070,ko04730	0.0889614286	0.13847486	0.107734743	N/A	0.538124189	1.74268932	2.93414778	0.0398970727	1.01277073	0.131647448	0.443613967	0.164588508	0.816633725	N/A	0.774785847	1.13436523	0.234470435	0.427383275	0.148255431	0.641604198	0.472474	0.544505	0.356233	4.46662408	2.2853185	3.04703196	6.03212058	3.79519388	10.7860537
LIPID-P-0251	DG(18:2_20:3)	GL	DG	38	5	660.566066	642.522325	[M+NH4]+	C41H70O5	C00641	HMDB0007256	LMGL02010120	9543785	-	-	-	ko00561,ko00562,ko00564,ko01100,ko04070,ko04730	0.0451610476	N/A	0.0468805382	N/A	3.25303058	N/A	0.197904433	N/A	0.495188293	N/A	0.470473327	N/A	0.892427424	N/A	3.04271881	N/A	N/A	N/A	N/A	0.278978511	0.276244	0.268108	0.185379	N/A	N/A	N/A	N/A	N/A	N/A
LIPID-P-0252	DG(18:1_20:4)	GL	DG	38	5	660.566066	642.522325	[M+NH4]+	C41H70O5	C00641	HMDB0007228	LMGL02010121	9543786	-	-	-	ko00561,ko00562,ko00564,ko01100,ko04070,ko04730	0.945490476	0.622177175	0.647241711	0.073366398	15.2265987	3.70250485	1.95964532	N/A	2.54382439	1.77190926	2.41185257	1.44194625	6.66170476	0.071370258	11.9642458	3.93916016	0.799376218	0.517116725	1.08130349	3.54773613	1.89526	1.95386	1.148	3.83046683	9.61890799	8.56215119	5.64189189	0.620494898	1.49298554
LIPID-P-0256	DG(18:0_22:5)	GL	DG	40	5	688.58801	670.553625	[M+NH4]+	C43H74O5	C00641	HMDB0007177	LMGL02010205	53478054	-	-	-	ko00561,ko00562,ko00564,ko01100,ko04070,ko04730	0.162544762	0.385406225	0.174007689	0.031883819	0.917514365	0.161946602	0.289292611	0.196713881	0.153273171	0.117783554	0.305210475	0.135234476	0.441773935	0.0228856854	1.11234637	0.183867188	0.198705653	0.252303136	N/A	0.322076962	0.126369	0.129798	0.136337	N/A	N/A	N/A	N/A	N/A	N/A
LIPID-P-0257	DG(18:1_22:4)	GL	DG	40	5	688.597366	670.553625	[M+NH4]+	C43H74O5	C00641	HMDB0007234	LMGL02010204	9543869	-	-	-	ko00561,ko00562,ko00564,ko01100,ko04070,ko04730	0.0874638095	0.0745179569	0.175630947	N/A	6.80322521	0.828114563	0.735246305	N/A	0.839857561	0.175485822	0.84471581	0.129407785	3.46333539	N/A	5.52891993	0.690824219	0.433954516	0.177700348	0.113022383	1.64231884	0.39144	0.420744	0.471344	1.13004423	0.694762386	1.32110604	0.358023909	N/A	0.223417355
LIPID-P-0259	DG(18:2_20:4)	GL	DG	38	6	658.550416	640.506675	[M+NH4]+	C41H68O5	C00641	HMDB0007257	LMGL02010131	9543796	-	-	-	ko00561,ko00562,ko00564,ko01100,ko04070,ko04730	0.0286560952	N/A	0.0571417588	N/A	3.14930491	0.727314563	0.153744828	N/A	0.284396098	0.11255482	0.510302619	0.250365153	0.613378629	N/A	2.07819367	0.665341797	0.0486002599	N/A	0.580580645	0.507606197	0.270857	0.278683	0.272899	1.57872236	2.32296259	4.03966514	2.46280665	0.270416327	0.76393595
LIPID-P-0261	DG(16:0_22:6)	GL	DG	38	6	658.550416	640.506675	[M+NH4]+	C41H68O5	C00641	HMDB0007121	LMGL02010162	9543827	-	-	-	ko00561,ko00562,ko00564,ko01100,ko04070,ko04730	0.582857143	0.899146049	0.460243152	0.0295392436	8.53089898	0.651526214	2.31739901	0.0831503305	2.90922927	0.200635161	2.66411251	0.291747915	5.46	0.0699994942	7.4022905	0.915689453	1.26365822	0.738374564	0.123478604	1.91521239	0.72059	0.71295	0.78732	2.29948894	0.794186047	5.17305936	0.673856549	0.422966327	0.560619835
LIPID-P-0264	DG(18:2_22:4)	GL	DG	40	6	686.581716	668.537975	[M+NH4]+	C43H72O5	C00641	HMDB0007263	LMGL02010214	9543879	-	-	-	ko00561,ko00562,ko00564,ko01100,ko04070,ko04730	N/A	N/A	N/A	N/A	1.48242817	N/A	0.0458829557	N/A	0.35446439	N/A	0.214818623	N/A	0.535424336	N/A	1.63528864	N/A	0.0758239116	N/A	N/A	0.264356822	0.111998	0.0938555	0.150965	N/A	N/A	N/A	N/A	N/A	N/A
LIPID-P-0266	DG(18:0_22:6)	GL	DG	40	6	686.56982	668.537975	[M+NH4]+	C43H72O5	C00641	HMDB0007179	LMGL02010216	9543881	-	-	-	ko00561,ko00562,ko00564,ko01100,ko04070,ko04730	0.717438095	0.479905826	0.684098991	0.0513857409	7.42463392	0.513180583	4.96748768	0.161220019	2.63609756	0.247465028	2.88810863	0.241675626	4.2143916	0.0323694487	3.57402235	0.253742187	1.81510071	0.39789547	0.0650255431	2.54678661	0.59332	0.68455	0.631695	1.27263882	N/A	2.12533739	0.563898129	0.150643878	0.297421488
LIPID-P-0267	DG(20:0_22:6)	GL	DG	42	6	714.613016	696.569275	[M+NH4]+	C45H76O5	C00641	HMDB0007382	LMGL02010257	9543922	-	-	-	ko00561,ko00562,ko00564,ko01100,ko04070,ko04730	0.607704762	0.312118117	0.792921672	0.0558761314	1.08430028	0.264203883	0.898399015	N/A	1.23	0.281480151	0.745307468	0.337536608	N/A	N/A	0.40479702	0.0651539062	0.324437947	1.25197735	N/A	0.160635682	0.228591	0.346756	0.356898	N/A	N/A	N/A	N/A	N/A	N/A
LIPID-P-0269	DG(18:1_22:6)	GL	DG	40	7	684.560826	666.522325	[M+NH4]+	C43H70O5	C00641	HMDB0007208	-	53478083	-	-	-	ko00561,ko00562,ko00564,ko01100,ko04070,ko04730	0.228542857	0.206453312	0.30993753	0.0343594544	4.32594995	0.635823301	1.58282759	N/A	1.60312195	0.248835539	1.19986421	0.302063021	2.66232242	N/A	5.03372439	1.05698242	0.276090968	0.258736934	0.162829493	1.28637681	0.540365	0.542965	0.545205	1.42490418	1.88155713	2.01454084	0.90995842	0.220480612	0.48290186
LIPID-P-0272	MG(14:0)	GL	MG	14	0	320.28944	302.24571	[M+NH4]+	C17H34O4	C01885	HMDB0011561	-	10957631	-	-	-	ko00561,ko01100,ko04714,ko04923,ko04975,ko04977	0.61612381	1.10077414	1.12790966	1.54084935	1.68765524	1.53703883	0.526014778	1.77600567	2.29411707	2.14110586	1.83592629	1.94548656	1.45891909	0.928715225	1.60309125	2.51966797	0.858174139	1.22579268	2.41225148	0.571704148	1.182405	0.87866	1.18456	N/A	N/A	N/A	N/A	N/A	N/A
LIPID-P-0274	MG(16:0)	GL	MG	16	0	348.320751	330.27701	[M+NH4]+	C19H38O4	C01885	HMDB0011564	LMGL01010001	3084463	32899-41-5	-	-	ko00561,ko01100,ko04714,ko04923,ko04975,ko04977	92.4647619	131.39984	95.2825565	125.121513	182.619092	140.936893	75.9847291	183.335222	194.084878	178.055766	153.495635	151.214087	100.336628	76.5943349	163.679702	141.303711	125.977908	137.41899	121.768927	90.9515242	97.691	100.4485	106.589	348.756757	334.906471	236.217656	240.085759	251.79949	342.523244
LIPID-P-0276	MG(18:0)	GL	MG	18	0	376.352051	358.30831	[M+NH4]+	C21H42O4	C01885	HMDB0011131	LMGL01010003	15560610	22610-61-3	-	-	ko00561,ko01100,ko04714,ko04923,ko04975,ko04977	98.3119048	176.484437	116.288803	103.109733	193.796108	210.282524	91.7310345	182.124646	226.549268	217.689981	199.736178	190.238184	124.583076	100.609004	205.030726	163.141602	137.725146	156.453833	134.882159	125.885057	134.418	137.552	155.274	238.18231	251.614762	192.603247	182.773389	196.731633	211.259298
LIPID-P-0282	MG(18:1)	GL	MG	18	1	374.336401	356.29266	[M+NH4]+	C21H40O4	C01885	HMDB0011566	LMGL01010004	53480977	-	-	-	ko00561,ko01100,ko04714,ko04923,ko04975,ko04977	1.33707619	0.989233839	1.12889476	1.42650341	14.3699722	39.503301	9.92197044	1.15777148	3.74507317	54.289225	2.88390883	55.092215	11.3654725	1.00723824	14.6202048	43.1988281	1.32732294	0.904059233	20.8334431	9.61729135	5.6391	6.2554	8.303	N/A	336.766936	N/A	138.001559	N/A	N/A
LIPID-P-0283	MG(18:2)	GL	MG	18	2	372.31012	354.27701	[M+NH4]+	C21H38O4	C01885	-	LMGL01010006	5283469	67968-46-1	-	-	ko00561,ko01100,ko04714,ko04923,ko04975,ko04977	N/A	N/A	N/A	0.738853069	1.69197405	15.1192233	3.4091133	N/A	1.41222439	12.0949905	0.69257032	11.0033364	2.32492279	0.642741528	2.16569832	20.0441406	N/A	N/A	14.4133641	3.81756622	2.095115	2.22506	1.839525	N/A	90.843276	1.35801116	42.4906445	N/A	1.83729339
LIPID-P-0285	HexCer(d16:1/18:0)	SP	HexCer-NS	34	1	700.6	699.564919	[M+H]+	C40H77NO8	C01190	-	LMSP0501AA49	70699230	-	-	-	ko00600,ko01100	1.52231429	2.48134876	2.03346468	2.10707378	7.1678962	2.86794175	2.32484729	1.95135977	3.6248	2.12453686	3.19962173	1.52506024	10.1221124	9.34623166	6.45575419	2.18558594	4.4182716	2.45436411	1.97233048	4.3205997	2.80652	2.38834	2.65064	0.199384767	0.186577351	0.0304596651	0.0565067568	0.0618918367	0.040627686
LIPID-P-0286	HexCer(d16:1/20:0)	SP	HexCer-NS	36	1	728.6	727.596219	[M+H]+	C42H81NO8	C01190	-	LMSP0501AA50	70699231	-	-	-	ko00600,ko01100	0.0644190476	0.0700344773	0.0401854877	0.192896466	0.0698250232	0.39656699	0.242262069	0.216324835	0.042700878	0.266067108	0.193921435	0.0702528267	0.110917233	0.881780475	0.186651769	0.530347656	0.0741845354	0.0776961672	0.201229756	0.102114443	0.241462	0.21508	0.22724	N/A	N/A	N/A	N/A	N/A	N/A
LIPID-P-0287	HexCer(d16:1/22:0)	SP	HexCer-NS	38	1	756.7	755.627519	[M+H]+	C44H85NO8	C01190	-	LMSP0501AA30	52931251	-	-	-	ko00600,ko01100	0.304219048	0.0470936951	0.191159539	0.39166522	1.57141798	1.45579612	1.18152709	0.639286119	0.732577561	0.519017013	0.570133851	0.425145505	0.466759728	2.22713202	1.26625698	1.67347656	0.385692008	0.736010453	0.473450955	0.850409795	0.68104	0.55226	0.9381	N/A	N/A	N/A	N/A	N/A	N/A
LIPID-P-0288	HexCer(d16:1/24:0)	SP	HexCer-NS	40	1	784.7	783.658819	[M+H]+	C46H89NO8	C01190	-	LMSP0501AA51	70699232	-	-	-	ko00600,ko01100	0.294992381	0.237867518	0.225787602	0.157923745	2.50735867	0.85176699	0.468796059	0.315926346	0.474684878	0.282744802	0.651371484	0.209383689	0.22549475	0.778199292	2.12108007	0.729035156	0.713697206	0.631777003	0.28678341	1.0194003	0.49228	0.345646	0.461396	N/A	N/A	N/A	N/A	N/A	N/A
LIPID-P-0289	HexCer(d16:1/24:1)	SP	HexCer-NS	40	2	782.7	781.643169	[M+H]+	C46H87NO8	C01190	-	-	-	-	-	-	ko00600,ko01100	18.0685714	15.2388667	16.2430082	7.57737136	75.7323448	43.1335922	39.4344828	6.22137866	78.7367805	39.3062382	72.7763337	30.7075996	82.304509	43.4976227	68.8353818	42.0527344	72.9623132	64.5202091	7.43607637	42.3412294	27.9082	27.8214	30.822	N/A	N/A	N/A	N/A	N/A	N/A
LIPID-P-0293	HexCer(d18:1/17:0)	SP	HexCer-NS	35	1	714.588394	713.580569	[M+H]+	C41H79NO8	C01190	-	-	-	-	-	-	ko00600,ko01100	0.842857143	0.167169992	0.796876502	0.235942343	5.25293791	0.563631068	0.731891626	0.228220963	0.588292683	0.0963837429	0.681524733	0.172070436	1.43718345	0.58671219	5.55635009	0.867226562	0.63825601	0.314334495	0.450061883	0.65173913	0.56739	0.66828	0.64873	N/A	N/A	N/A	N/A	N/A	N/A
LIPID-P-0294	HexCer(d18:1/18:0)	SP	HexCer-NS	36	1	728.604025	727.596219	[M+H]+	C42H81NO8	C01190	HMDB0004972	LMSP0501AA05	11958364	-	-	-	ko00600,ko01100	1.12267143	0.835738228	1.14560788	3.10154991	5.13894347	2.90493204	1.58564532	2.00650614	1.13767805	1.12355388	1.23318138	0.995959222	1.88940704	7.37941325	5.11769088	2.39953125	3.81707602	1.08533972	2.82491113	2.2065967	2.02164	1.738395	1.84719	N/A	N/A	N/A	N/A	N/A	N/A
LIPID-P-0296	HexCer(d18:1/20:0)	SP	HexCer-NS	38	1	756.635325	755.627519	[M+H]+	C44H85NO8	C01190	HMDB0004973	LMSP0501AA06	20057356	-	-	-	ko00600,ko01100	1.81239524	1.24502793	1.78913023	8.35226286	6.79073216	9.19537864	7.15349754	6.92275732	1.64406829	4.32941399	1.2857226	3.79169601	2.73302038	17.6747597	5.37061453	9.50761719	7.14938272	1.87297038	9.48163265	6.08970515	5.4073	5.59965	6.4092	N/A	N/A	N/A	N/A	N/A	N/A
LIPID-P-0297	HexCer(d18:1/22:0)	SP	HexCer-NS	40	1	784.666625	783.658819	[M+H]+	C46H89NO8	C01190	HMDB0004974	LMSP0501AA07	10373084	-	-	-	ko00600,ko01100	16.545619	5.9407502	15.37679	18.2378177	77.8391103	29.3124272	33.5249261	17.6273843	15.9180488	8.99183365	14.4970902	7.07918443	31.5614577	39.8670713	68.6662942	31.1398438	30.6323587	13.4630662	20.7470046	38.1831084	20.5934	19.4363	22.7738	N/A	N/A	N/A	N/A	N/A	N/A
LIPID-P-0298	HexCer(d18:1/23:0)	SP	HexCer-NS	41	1	798.682294	797.674469	[M+H]+	C47H91NO8	C01190	-	LMSP0501AA32	52931253	-	-	-	ko00600,ko01100	113.215714	55.9441341	102.84863	34.26584	266.860056	65.2570874	154.096059	36.1434372	146.277073	41.2075614	110.790495	37.2518999	592.928968	71.8244815	288.003724	89.4589844	128.205328	70.9919861	34.7146807	127.638681	63.453	57.2405	63.505	N/A	N/A	N/A	N/A	N/A	N/A
LIPID-P-0299	HexCer(d18:1/24:0)	SP	HexCer-NS	42	1	812.697925	811.690119	[M+H]+	C48H93NO8	C01190	HMDB0004978	LMSP0501AA09	6321361	-	-	-	ko00600,ko01100	558.142857	441.177973	529.408938	196.973342	1278.6747	1007.50485	1412.78818	191.604344	1724.29268	375.37051	1438.26382	318.254866	1775.73811	370.75569	1326.74115	1088.87695	1431.09162	722.034843	214.480579	974.357821	402.43	347.934	439.042	9.54766585	7.95712841	12.017859	7.37754678	5.30515306	5.17975207
LIPID-P-0300	HexCer(d18:1/25:0)	SP	HexCer-NS	43	1	826.713594	825.705769	[M+H]+	C49H95NO8	C01190	HMDB0004979	-	20057360	-	-	-	ko00600,ko01100	31.7845714	17.0368715	30.208938	5.44044637	83.1803522	26.5196117	72.8522167	5.15580737	63.1383415	12.0132325	54.3096023	10.9256719	149.268684	10.4474456	85.7918063	28.9652344	58.6952567	28.6710801	5.90888743	25.769915	17.0694	14.40085	14.99595	N/A	N/A	N/A	N/A	N/A	N/A
LIPID-P-0301	HexCer(d18:1/26:0)	SP	HexCer-NS	44	1	840.729225	839.721419	[M+H]+	C50H97NO8	C01190	HMDB0004977	LMSP0501AA11	20057359	-	-	-	ko00600,ko01100	38.363619	31.8206704	35.1746276	12.5144451	90.9772011	100.549515	194.292611	8.79055713	204.822439	30.4216446	139.71096	27.1734013	130.377393	31.5241275	92.6204842	100.112305	175.637427	110.464286	15.439368	62.3158421	33.834	27.9794	34.9622	N/A	N/A	N/A	N/A	N/A	N/A
LIPID-P-0302	HexCer(d18:1/16:1)	SP	HexCer-NS	34	2	698.557125	697.549269	[M+H]+	C40H75NO8	C01190	-	-	-	-	-	-	ko00600,ko01100	7.42671429	2.04456504	6.01494474	1.4483447	8.87525487	2.87626214	3.22051232	4.25937677	3.94314146	1.07691871	4.01416101	1.10921223	7.71426807	2.9651998	8.37325885	4.57054687	2.42677063	3.08888502	1.22214615	2.04275862	2.79226	2.54492	3.40148	N/A	N/A	N/A	N/A	N/A	N/A
LIPID-P-0303	HexCer(d18:1/18:1)	SP	HexCer-NS	36	2	726.588425	725.580569	[M+H]+	C42H79NO8	C01190	HMDB0004970	LMSP0501AA27	20057355	-	-	-	ko00600,ko01100	1.10750952	0.593816441	0.83515137	0.467404836	2.73407785	0.495972816	0.543536946	0.416203966	0.924987317	0.77773913	0.700221145	0.503384615	2.44675108	3.2973394	2.3047486	0.446152344	0.658154646	0.393473868	0.962225148	1.617991	0.516915	0.67622	0.715105	N/A	N/A	N/A	N/A	N/A	N/A
LIPID-P-0304	HexCer(d18:1/20:1)	SP	HexCer-NS	38	2	754.619725	753.611869	[M+H]+	C44H83NO8	C01190	-	-	-	-	-	-	ko00600,ko01100	0.634538095	0.40903751	0.628745795	0.238706758	1.53891566	1.62108738	0.418403941	0.356504249	1.14457561	1.34065217	1.62062076	1.4076367	3.79300803	0.993141123	1.13046555	1.34265625	1.28125406	1.18829268	0.242889401	0.690329835	0.90531	0.74876	0.878155	N/A	N/A	N/A	N/A	N/A	N/A
LIPID-P-0305	HexCer(d18:1/22:1)	SP	HexCer-NS	40	2	782.651025	781.643169	[M+H]+	C46H87NO8	C01190	-	-	-	-	-	-	ko00600,ko01100	27.7617143	11.0869912	24.6781355	14.9792312	49.892493	37.043301	24.6433498	9.34194523	56.0323902	80.5281664	55.6966052	61.4513438	134.532427	27.8887203	44.4357542	34.2121094	53.2166342	30.6270035	11.3710994	28.2856572	31.2256	27.488	32.3394	N/A	N/A	N/A	N/A	N/A	N/A
LIPID-P-0306	HexCer(d18:1/24:1)	SP	HexCer-NS	42	2	810.682325	809.674469	[M+H]+	C48H91NO8	C01190	HMDB0004975	LMSP0501AA08	20057357	-	-	-	ko00600,ko01100	870.07619	536.319234	756.689092	348.927464	1470.21316	1169.4466	1044.83744	169.95373	1899.8439	1000.96408	1761.97866	864.144578	2031.24768	683.100658	1210.81937	1174.43359	1387.03054	1184.50348	323.167874	1235.33233	666.39	631.66	673.25	17.0261916	14.1029828	8.58696093	8.58258836	8.70234694	9.5
LIPID-P-0308	HexCer(d18:2/16:0)	SP	HexCer-NS	34	2	698.6	697.549269	[M+H]+	C40H75NO8	C01190	HMDB0034623	LMSP0501AA33	52931254	127842-89-1	-	-	ko00600,ko01100	1.71611429	0.59807502	0.0767304181	0.56300558	3.96415199	5.0121165	5.32019704	0.359941454	4.09838049	1.48206994	4.16644035	1.75964782	3.65467573	1.93483561	3.00538175	4.45671875	4.67568551	3.40182056	0.759381172	3.75898051	1.9867	1.810395	1.326605	N/A	N/A	N/A	N/A	N/A	N/A
LIPID-P-0310	HexCer(d18:2/20:0)	SP	HexCer-NS	38	2	754.6	753.611869	[M+H]+	C44H83NO8	C01190	-	LMSP0501AA34	52931255	-	-	-	ko00600,ko01100	0.234628571	0.168818835	0.176194618	3.08810911	0.314558851	2.38326214	1.94512315	2.85831917	0.207603902	1.91162571	0.343490786	1.44272475	0.304518839	9.96818412	0.314204842	2.16188477	0.221866147	0.218743031	2.49215273	0.667861069	1.77027	1.8727	1.9307	N/A	N/A	N/A	N/A	N/A	N/A
LIPID-P-0311	HexCer(d18:2/22:0)	SP	HexCer-NS	40	2	782.7	781.643169	[M+H]+	C46H87NO8	C01190	-	LMSP0501AA37	52931258	-	-	-	ko00600,ko01100	1.0993619	0.592012769	0.993757809	6.39975201	3.0371177	6.29642718	14.1040394	6.14156752	2.30462439	2.76444234	1.52268671	2.51816497	1.1784929	17.3954476	4.2673743	8.02605469	2.45682261	1.49027003	5.90088216	3.8955922	7.0878	6.23055	6.78995	N/A	N/A	N/A	N/A	N/A	N/A
LIPID-P-0313	HexCer(d18:2/24:1)	SP	HexCer-NS	42	3	808.7	807.658819	[M+H]+	C48H89NO8	C01190	-	-	-	-	-	-	ko00600,ko01100	273.249524	113.268156	219.555983	135.205208	598.331789	403.953398	513.788177	52.3584514	615.621463	287.670132	627.72066	239.101946	501.143916	379.354578	644.294227	395.429687	731.819363	481.1777	123.080316	672.148926	231.238	229.982	255.574	N/A	N/A	N/A	N/A	N/A	N/A
LIPID-P-0317	Hex2Cer(d18:1/16:0)	SP	Hex2Cer	34	1	862.6	861.617744	[M+H]+	C46H87NO13	C01290	HMDB0004868	LMSP0501AB03	53477895	-	-	-	ko00600,ko01100	56.4357143	68.0766161	44.9902931	35.1444513	254.164041	321.918447	261.306404	33.3574127	346.48	163.539698	258.442289	159.360519	276.242125	123.604451	258.544693	317.351562	269.135802	194.738676	31.0635945	166.442779	95.9185	117.269	122.165	4.14250614	2.34517695	1.29438356	1.76971933	1.45571939	1.56467975
LIPID-P-0318	Hex2Cer(d18:1/18:0)	SP	Hex2Cer	36	1	890.7	889.649044	[M+H]+	C48H91NO13	C01290	HMDB0004869	LMSP0501AB04	10260120	-	-	-	ko00600,ko01100	1.08355714	2.27698324	1.32404613	1.92581525	9.45319741	10.4029126	5.65581281	1.23712937	7.71633171	6.5320983	7.96531523	5.55855422	9.57399629	7.73748103	9.98389199	11.4328125	7.66647173	6.03006969	1.53326531	3.61623188	3.90044	3.27584	3.7381	0.227538084	0.342639029	0.171184678	0.171785863	0.132770408	0.0852644628
LIPID-P-0319	Hex2Cer(d18:1/20:0)	SP	Hex2Cer	38	1	918.7	917.680344	[M+H]+	C50H95NO13	C01290	HMDB0004870	LMSP0501AB05	53481000	-	-	-	ko00600,ko01100	0.768004762	0.862537909	0.496040365	0.25766894	4.41175162	5.88908738	3.23990148	0.233155807	4.35605854	2.32497164	3.59766246	1.62292864	3.29586164	1.39784522	3.38088454	6.63933594	6.37598441	3.47566202	0.372592495	3.01975012	2.03674	1.8391	2.25646	N/A	N/A	N/A	N/A	N/A	N/A
LIPID-P-0320	Hex2Cer(d18:1/22:0)	SP	Hex2Cer	40	1	946.7	945.711644	[M+H]+	C52H99NO13	C01290	HMDB0004871	LMSP0501AB06	52921641	-	-	-	ko00600,ko01100	5.01219048	6.96635275	4.5177703	3.9983137	37.7972196	45.1495146	26.159803	3.46983003	35.617561	19.6058601	35.3662464	17.7872104	29.3373687	12.9031866	34.5791434	40.2421875	49.3730994	30.2581882	4.52192232	20.5393303	13.4236	12.93885	14.7141	N/A	N/A	N/A	N/A	N/A	N/A
LIPID-P-0321	Hex2Cer(d18:1/24:0)	SP	Hex2Cer	42	1	974.8	973.742944	[M+H]+	C54H103NO13	C01290	HMDB0004875	LMSP0501AB07	53481001	-	-	-	ko00600,ko01100	6.44147619	12.1321628	5.8641038	4.61428394	40.876367	56.6446602	62.4108374	5.07350331	66.3059512	26.6258979	71.8009699	21.1254866	39.3111797	17.6282246	34.2454376	62.5023437	66.3879142	48.4017422	3.92782093	25.6217891	19.3058	15.43725	19.4136	0.98577887	0.909175935	0.363111111	0.473677755	0.368818367	0.396770661
LIPID-P-0323	Hex2Cer(d18:2/16:0)	SP	Hex2Cer	34	2	860.6	859.602094	[M+H]+	C46H85NO13	C01290	-	-	-	-	-	-	ko00600,ko01100	2.33950476	1.3481245	1.82944258	0.756150031	3.45768304	6.82271845	7.18049261	0.386866856	6.04284878	2.3658034	5.94486906	2.46137164	4.53591106	2.20918563	4.04953445	6.87996094	7.94723847	5.24679443	0.627120474	4.60841579	2.50844	1.79296	1.944015	0.0307787715	0.0201351871	0.0234252664	0.021035343	0.0248642857	0.00885671488
LIPID-P-0325	Hex3Cer(d18:1/16:0)	SP	Hex3Cer	34	1	1024.7	1023.670569	[M+H]+	C52H97NO18	C04737	HMDB0004879	LMSP0502AA01	20057315	-	-	-	ko00600,ko05131	3.18891429	2.23964086	3.09072561	0.689789213	39.4487488	5.76699029	9.1326601	0.401374882	7.43832195	1.30676749	7.76531523	0.849835032	10.8718962	3.19127972	33.9403166	4.50910156	7.36881092	4.74376307	0.93837393	8.83348326	2.59594	2.57696	3.91726	0.0463732678	0.0572962588	0.0656215119	0.0324474012	0.0192728571	0.0654147727
LIPID-P-0326	Hex3Cer(d18:1/18:0)	SP	Hex3Cer	36	1	1052.7	1051.701869	[M+H]+	C54H101NO18	C04737	HMDB0004880	LMSP0502AA02	14215292	-	-	-	ko00600,ko05131	0.245742857	0.209993615	0.281257088	0.238316801	1.60827618	0.518442718	0.665940887	0.0972747875	0.472308293	0.234321361	0.451646945	0.146835959	0.332234713	0.418102175	1.19438547	0.614886719	0.292933073	0.324171603	0.271815668	0.679915042	0.260312	0.229394	0.1619125	N/A	N/A	N/A	N/A	N/A	N/A
LIPID-P-0328	Hex3Cer(d18:1/22:0)	SP	Hex3Cer	40	1	1108.8	1107.764469	[M+H]+	C58H109NO18	C04737	HMDB0004882	LMSP0502AA04	20057317	-	-	-	ko00600,ko05131	0.622009524	0.398544294	0.439615569	0.377525108	6.03892493	1.48427184	3.80967488	0.30792729	2.26734634	0.412752363	2.85453928	0.292240037	2.23378629	0.443336368	5.10893855	1.79273437	1.87111111	1.04674216	0.442828176	1.63452274	0.89422	1.00497	0.89086	N/A	N/A	N/A	N/A	N/A	N/A
LIPID-P-0329	Hex3Cer(d18:1/24:0)	SP	Hex3Cer	42	1	1136.8	1135.795769	[M+H]+	C60H113NO18	C04737	HMDB0004886	LMSP0502AA05	14184732	-	-	-	ko00600,ko05131	2.2651619	0.879233839	1.82028352	0.898239306	13.1610751	5.00625243	7.43684729	0.682334278	8.48604878	1.59415879	8.32019399	1.38693234	2.35785053	1.01064239	10.9568901	4.90488281	4.02469136	2.94401568	1.2274786	6.03788106	2.37358	2.31276	2.45908	N/A	N/A	N/A	N/A	N/A	N/A
LIPID-P-0331	SHexCer(d18:1:/16:0(OH))	SP	SHexCer	34	1	796.8	795.516649	[M+H]+	C40H77NO12S	C06125	-	-	-	-	-	-	ko00600,ko01100	43.6649524	10.1527534	33.8223931	7.7117173	60.2947173	14.191165	19.1227586	9.24381492	15.8481951	6.61270321	14.5587779	5.56415199	126.102532	20.7955488	56.7646182	13.5616211	35.0165042	12.6324042	10.7080974	16.89995	17.2741	15.5503	18.9711	N/A	N/A	N/A	N/A	N/A	N/A
LIPID-P-0332	SHexCer(d18:1:/16:0)	SP	SHexCer	34	1	780.8	779.521734	[M+H]+	C40H77NO11S	C06125	HMDB0012313	LMSP06020002	24779578	862509-48-6	-	-	ko00600,ko01100	53.3380952	4.55620112	49.6741951	4.03243645	111.8443	10.0592233	19.2111823	5.11308782	9.94273171	3.22086011	9.79398642	2.72608897	54.9862878	14.2647951	101.029795	9.55910156	16.8566602	5.96641115	6.57809085	19.9878061	11.1757	11.0905	13.7868	N/A	N/A	N/A	N/A	N/A	N/A
LIPID-P-0334	SHexCer(d18:1:/24:0)	SP	SHexCer	42	1	892.8	891.646934	[M+H]+	C48H93NO11S	C06125	-	-	-	-	-	-	ko00600,ko01100	1.16192381	0.237353551	1.03224892	0.691363918	2.22658017	1.40495146	1.48230542	0.484117092	0.978839024	1.0010397	1.0728225	1.18404078	5.61991353	3.47340415	2.08165736	1.1987793	0.822923977	0.652303136	2.7555497	0.840714643	0.781215	1.073695	0.90814	N/A	N/A	N/A	N/A	N/A	N/A
LIPID-P-0336	SHexCer(d18:1:/24:1)	SP	SHexCer	42	2	890.8	889.631284	[M+H]+	C48H91NO11S	C06125	HMDB0012318	LMSP06020015	24779587	151057-28-2	-	-	ko00600,ko01100	0.14334381	N/A	0.0697001442	0.103893366	0.134393883	0.107950485	0.359265025	0.120621341	0.130185366	0.0567466919	0.0652539282	0.061342354	0.417890056	1.03854325	0.278823091	0.0821527344	0.153498376	0.0357637631	0.679275839	0.179172414	0.194394	0.157318	0.183972	N/A	N/A	N/A	N/A	N/A	N/A
LIPID-P-0350	LPC(14:0)	GP	LPC	14	0	468.309017	467.301191	[M+H]+	C22H46NO7P	C04230	HMDB0010379	LMGP01050012	460604	20559-16-4	-	-	ko00564,ko04148,ko05231	0.201975238	0.189428571	0.178270062	1.24577805	0.48271177	2.05217476	2.69581281	0.254355052	0.115677073	3.2841966	0.11371387	3.45879518	0.341089561	2.46841679	0.723433892	2.49322266	0.127703704	0.138148084	0.742402897	0.774587706	0.72782	0.724025	0.690445	0.125644226	6.00106168	0.185701674	0.54956341	0.0858403061	0.109182851
LIPID-P-0351	LPC(0:0/15:0)	GP	LPC	15	0	482.32181	481.316841	[M+H]+	C23H48NO7P	C04230	-	-	-	-	-	-	ko00564,ko04148,ko05231	0.358505714	0.287240223	0.261629986	1.99217607	0.713369787	2.29652427	2.70741872	0.475478754	0.41825561	4.30291115	0.424019399	4.03670065	0.531783817	2.23680324	0.942383613	2.71966797	0.294632878	0.491158537	1.56633311	0.950524738	0.821185	0.890395	0.85957	0.127267813	3.22401416	0.205069508	0.600389813	0.137035714	0.12341219
LIPID-P-0352	LPC(15:0/0:0)	GP	LPC	15	0	482.32181	481.316841	[M+H]+	C23H48NO7P	C04230	HMDB0010381	LMGP01050016	24779458	-	-	-	ko00564,ko04148,ko05231	0.335271429	0.28022506	0.280361365	2.04927464	0.68986469	2.11269903	2.74553695	0.459104816	0.36550439	4.63243856	0.420969932	4.11208526	0.505670167	2.40053617	0.969739292	2.74392578	0.271254061	0.489027875	1.50517446	1.07043478	0.89681	0.92143	0.881345	0.104886486	3.28132457	0.253727042	0.761533264	0.110716327	0.152721074
LIPID-P-0353	LPC(0:0/16:0)	GP	LPC	16	0	496.340317	495.332491	[M+H]+	C24H50NO7P	C04230	-	LMGP01050074	-	-	-	-	ko00564,ko04148,ko05231	34.2171429	22.3064645	32.2321	223.212647	59.2400371	206.368932	175.84335	100.009443	42.1233171	332.224953	46.2651794	273.438369	57.0617665	251.974709	73.8204842	228.726562	32.2301494	34.1635889	182.975642	98.2323838	99.73	105.746	102.894	16.7991155	756.430738	26.0661593	161.126819	32.2861224	37.9796488
LIPID-P-0354	LPC(16:0/0:0)	GP	LPC	16	0	496.340317	495.332491	[M+H]+	C24H50NO7P	C04230	HMDB0010382	LMGP01050018	460602	17364-16-8	-	-	ko00564,ko04148,ko05231	37.1714286	23.6461293	32.3135031	210.66584	57.4848934	203.972816	174.919212	101.661001	44.6868293	329.89225	45.6225024	271.282669	57.4334775	241.345473	80.0264432	230.191406	33.4023392	38.0085366	176.021066	97.1334333	94.7875	109.914	102.582	17.1459459	849.150657	27.2519533	173.737006	35.1093878	39.9010331
LIPID-P-0355	LPC(0:0/17:0)	GP	LPC	17	0	510.35565	509.348141	[M+H]+	C25H52NO7P	C04230	-	-	-	-	-	-	ko00564,ko04148,ko05231	0.822328571	0.482264964	0.891768381	8.92678239	2.14092678	6.7527767	4.20543842	5.25014164	0.563276098	10.2586011	0.657130941	11.0613531	0.984867202	12.5408194	2.11469274	6.51583984	0.637538661	0.433649826	10.0059908	3.24056972	3.28623	3.50291	3.12726	0.287872236	9.97042467	0.565266362	1.86918919	0.321764286	0.431655992
LIPID-P-0356	LPC(17:0/0:0)	GP	LPC	17	0	510.35565	509.348141	[M+H]+	C25H52NO7P	C04230	HMDB0012108	LMGP01050024	24779463	50930-23-9	-	-	ko00564,ko04148,ko05231	0.95752381	0.524371907	1.01796252	9.91909485	2.31119555	6.92932039	5.9344335	5.61263456	0.746158049	13.2381853	0.754789525	12.1624652	1.54464484	14.6617097	2.73979516	6.88257812	0.725607537	0.648743902	10.8977617	3.90504748	3.74545	3.75469	4.03577	0.257216708	10.4214358	0.627133435	1.89674636	0.358308163	0.503743802
LIPID-P-0357	LPC(0:0/18:0)	GP	LPC	18	0	524.371617	523.363791	[M+H]+	C26H54NO7P	C04230	HMDB0011128	LMGP01050076	24779491	4421-58-3	-	-	ko00564,ko04148,ko05231	4.37921905	2.7624581	5.0024988	42.5479231	6.50329935	17.6065049	16.184532	30.6574127	4.19079024	36.6153119	4.01813773	37.016126	6.06662137	69.0738493	6.34435754	18.5058594	3.64020793	4.16003484	37.0254115	8.07456272	14.9082	15.1801	14.3872	N/A	N/A	N/A	N/A	N/A	N/A
LIPID-P-0358	LPC(18:0/0:0)	GP	LPC	18	0	524.371617	523.363791	[M+H]+	C26H54NO7P	C04230	HMDB0010384	LMGP01050026	497299	19420-57-6	-	-	ko00564,ko04148,ko05231	22.1433333	16.3307263	24.1706872	160.846869	44.6943466	124.646602	111.576355	124.517469	21.3900488	202.536862	23.1899127	175.141798	36.2416306	201.601416	43.7396648	127.359375	22.4974659	24.9515679	146.179065	74.2428786	75.414	74.8655	64.7795	16.5613759	429.644085	23.288483	96.8986486	19.4795918	26.2219008
LIPID-P-0359	LPC(0:0/19:0)	GP	LPC	19	0	538.387627	537.379441	[M+H]+	C27H56NO7P	C04230	-	-	-	-	-	-	ko00564,ko04148,ko05231	0.183007619	0.0610292099	0.219860644	2.00551767	0.343379055	1.04335922	1.19624631	1.3097356	0.123797073	2.16398866	0.111939864	1.78828545	0.168832613	3.10893273	0.35113594	0.996220703	0.131468486	0.167381533	1.71203423	0.592358821	0.525925	0.512585	0.52306	0.0342495332	0.687699697	0.0378655505	0.12697921	0.0343670408	0.0461640496
LIPID-P-0360	LPC(19:0/0:0)	GP	LPC	19	0	538.387627	537.379441	[M+H]+	C27H56NO7P	C04230	-	LMGP01050041	24779472	-	-	-	ko00564,ko04148,ko05231	0.176266667	0.0632242618	0.210831331	2.04534408	0.321981464	1.00094175	1.16119212	1.24391879	0.119657561	2.15750473	0.112960233	1.81676552	0.17568252	3.06083966	0.351919926	0.91190625	0.143048733	0.167931185	1.6318499	0.593213393	0.51126	0.50395	0.484526	0.0218201474	0.680662285	0.0375372907	0.0883383576	0.0384245918	0.0494743802
LIPID-P-0361	LPC(0:0/20:0)	GP	LPC	20	0	552.402917	551.395091	[M+H]+	C28H58NO7P	C04230	-	-	-	-	-	-	ko00564,ko04148,ko05231	0.159021905	0.0683323224	0.15821432	2.69015499	0.280947173	1.48605825	1.26950739	1.51919736	0.224331707	5.56773157	0.220605238	4.8907507	0.223208153	8.6364694	0.324756052	1.45944336	0.560874594	0.417090592	4.26064516	0.740209895	1.10725	1.13242	1.12802	N/A	N/A	N/A	N/A	N/A	N/A
LIPID-P-0362	LPC(20:0/0:0)	GP	LPC	20	0	552.402917	551.395091	[M+H]+	C28H58NO7P	C04230	HMDB0010390	LMGP01050045	24779473	108341-80-6	-	-	ko00564,ko04148,ko05231	0.155515238	0.0697292897	0.154896684	2.66965902	0.299060241	1.58501942	1.28862069	1.43641171	0.22864	5.50015123	0.21928031	4.77499537	0.224043237	8.00915529	0.310839851	1.47518555	0.531018843	0.427005226	4.05813035	0.739525237	1.15023	1.12497	1.06645	0.107953808	3.4293731	0.12176966	0.321242204	0.105945918	0.142157025
LIPID-P-0363	LPC(22:0)	GP	LPC	22	0	580.434217	579.426391	[M+H]+	C30H62NO7P	C04230	HMDB0010398	LMGP01050053	24779479	-	-	-	ko00564,ko04148,ko05231	0.0319549524	0.0102584996	0.030715137	0.121095474	0.0927432808	0.0676724272	0.0995714286	0.0931962229	0.0321313171	0.132005671	0.0322865179	0.123053753	0.044157134	0.26220435	0.0946675978	0.0690785156	0.0422534113	0.0355470383	0.166772877	0.039509945	0.054676	0.0687355	0.060576	0.0243592138	0.117402427	0.0630527651	0.0330983368	N/A	0.0139610537
LIPID-P-0364	LPC(24:0)	GP	LPC	24	0	608.465517	607.457691	[M+H]+	C32H66NO7P	C04230	HMDB0010405	LMGP01050057	24779481	-	-	-	ko00564,ko04148,ko05231	0.0743119048	0.0277605746	0.103620375	0.0993558586	0.585412419	0.0849497087	0.203293596	0.0774562795	0.0834437073	0.0830642722	0.081157323	0.112707136	0.166226065	0.143735964	0.645649907	0.0952869141	0.0781345029	0.0706555749	0.141852535	0.0481612194	0.073913	0.092612	0.0840165	N/A	N/A	N/A	N/A	N/A	N/A
LIPID-P-0365	LPC(26:0)	GP	LPC	26	0	636.496817	635.488991	[M+H]+	C34H70NO7P	C04230	HMDB0029205	-	131750810	-	-	-	ko00564,ko04148,ko05231	0.0576290476	0.0292924182	0.068779433	0.0374535648	0.57202595	0.0245196117	0.0553463054	0.0269418319	0.0352893659	0.0640374291	0.0334537342	0.0381616311	0.198967264	0.0780925645	0.569517691	0.0322646484	0.0197523067	0.019393554	0.062039763	0.0246038981	0.063242	0.068303	0.0468231	0.157510565	0.118704752	1.10877727	0.0530233888	N/A	0.0116621901
LIPID-P-0366	LPC(14:1)	GP	LPC	14	1	466.293367	465.285541	[M+H]+	C22H44NO7P	C04230	HMDB0010380	LMGP01050014	24779456	-	-	-	ko00564,ko04148,ko05231	0.00215507619	0.00118351157	0.00341304181	0.00633261004	0.00641445783	0.00528565049	0.00678630542	0.00279097262	0.00409724878	0.0218810964	0.00458403492	0.00755228916	0.00317129092	0.0154993424	0.0118839851	0.00783757812	0.00450409357	N/A	0.00528637261	0.00332527736	0.0067549	0.00534415	0.0052908	N/A	N/A	N/A	N/A	N/A	N/A
LIPID-P-0368	LPC(16:1)	GP	LPC	16	1	494.324667	493.316841	[M+H]+	C24H48NO7P	C04230	HMDB0010383	LMGP01050021	24779461	76790-27-7	-	-	ko00564,ko04148,ko05231	0.507361905	0.184202713	0.50037482	0.444788593	1.00660797	3.26475728	3.8642069	0.0522608121	0.207668293	7.98784499	0.208417071	8.57912882	0.513654107	3.00389479	0.979236499	3.68876953	0.236189734	0.197945993	0.414978275	2.22869565	1.25285	1.2912	1.11648	0.309113514	5.72709808	0.467985794	2.19191268	0.272497959	0.44381405
LIPID-P-0369	LPC(17:1)	GP	LPC	17	1	508.33932	507.332491	[M+H]+	C25H50NO7P	C04230	-	LMGP01050002	42607442	-	-	-	ko00564,ko04148,ko05231	0.0904052381	0.0224644852	0.0756203748	0.0264756355	0.115701576	0.361959223	0.409716256	0.00939380548	0.0298760976	0.84437051	0.0428694471	0.772687674	0.081726992	0.0711168437	0.133727188	0.363253906	0.0451425601	0.0565712544	0.0196816327	0.195145427	0.124526	0.112997	0.121271	N/A	N/A	N/A	N/A	N/A	N/A
LIPID-P-0370	LPC(0:0/18:1)	GP	LPC	18	1	522.355967	521.348141	[M+H]+	C26H52NO7P	C04230	-	LMGP01050079	24779492	-	-	-	ko00564,ko04148,ko05231	6.11719048	2.03964884	6.41403172	9.53595784	7.31097312	29.7267961	21.9323153	0.428579792	2.91118049	64.3189036	3.36985451	65.0871177	6.25058678	26.840263	9.7113594	31.4580078	3.2011306	3.49709059	6.05070441	17.4645677	10.302	10.2748	11.0965	1.63906634	20.2984833	1.6134348	7.3233368	0.862576531	1.11051653
LIPID-P-0371	LPC(18:1/0:0)	GP	LPC	18	1	522.355967	521.348141	[M+H]+	C26H52NO7P	C04230	HMDB0010385	LMGP01050029	53480465	-	-	-	ko00564,ko04148,ko05231	6.04361905	1.91243416	6.53724171	9.12727836	7.6576645	29.1551456	20.9092611	0.45365628	2.55806829	73.7659735	3.24259942	67.2860056	6.13334157	29.6300455	9.1847486	28.9015625	3.06812216	3.28139373	5.85113891	17.8091954	8.72465	9.15035	11.4322	1.63268796	68.1162791	3.03582953	21.8336798	2.87430612	4.12516529
LIPID-P-0372	LPC(19:1)	GP	LPC	19	1	536.37085	535.363791	[M+H]+	C27H54NO7P	C04230	-	LMGP01050130	52924049	-	-	-	ko00564,ko04148,ko05231	0.0924595238	0.0264976856	0.0931777991	0.214639802	0.118096386	0.260097087	0.229061084	N/A	0.0251742439	0.728153119	0.0244768186	0.66347544	0.10620383	0.527855336	0.112751397	0.277648438	0.0289268356	0.0271310105	0.169934167	0.264526737	0.119001	0.138872	0.117462	0.0197336609	0.286418605	0.0163327245	0.100481809	0.0153592857	0.0104044421
LIPID-P-0374	LPC(20:1/0:0)	GP	LPC	20	1	550.387267	549.379441	[M+H]+	C28H56NO7P	C04230	HMDB0010391	LMGP01050047	52924051	-	-	-	ko00564,ko04148,ko05231	1.21024762	0.286539505	1.25683806	7.29727216	1.66266914	6.05236893	3.04729064	0.25407932	0.708741463	21.5504726	0.627165858	18.9434662	1.78840025	15.1241275	1.70285847	7.47626953	0.904385965	0.836207317	3.44268598	3.85316342	3.62041	2.68539	3.43522	0.250404914	9.76895854	0.240402841	1.46036383	0.254220408	0.356965909
LIPID-P-0375	LPC(0:0/22:1)	GP	LPC	22	1	578.418567	577.410741	[M+H]+	C30H60NO7P	C04230	-	-	-	-	-	-	ko00564,ko04148,ko05231	0.00697185714	0.00116166002	0.00774536281	0.0442251705	0.00962548656	0.00977281553	0.00970827586	0.0155203022	0.00415317073	0.0979300567	0.0066457226	0.073742354	0.00742316245	0.299053111	0.0124756983	0.0128476562	0.00843391813	0.00824310105	0.0600871626	0.00872573713	0.0185552	0.0229341	0.017671	N/A	0.246705763	N/A	0.0242932432	0.011345	N/A
LIPID-P-0376	LPC(22:1/0:0)	GP	LPC	22	1	578.418567	577.410741	[M+H]+	C30H60NO7P	C04230	HMDB0010399	LMGP01050134	53480471	-	-	-	ko00564,ko04148,ko05231	0.0429	0.00598138867	0.0438992792	0.254027278	0.0590923077	0.0937073786	0.0737502463	0.0245845137	0.014559122	0.70047259	0.0181394762	0.584594995	0.0455442866	0.850698027	0.0595337058	0.0851414063	0.0468437947	0.0440656794	0.350306781	0.112770615	0.110533	0.114612	0.110396	N/A	N/A	N/A	N/A	N/A	N/A
LIPID-P-0377	LPC(24:1)	GP	LPC	24	1	606.449867	605.442041	[M+H]+	C32H64NO7P	C04230	HMDB0010406	LMGP01050144	53480477	-	-	-	ko00564,ko04148,ko05231	0.0423541905	0.0117548284	0.042352715	0.174731556	0.104856348	0.0625132039	0.0615330049	0.055729745	0.0297420488	0.221302457	0.024999418	0.204978684	0.0619005559	0.439847243	0.143454376	0.0792060547	0.0248465237	0.038266899	0.21964582	0.0809455272	0.0608975	0.052266	0.056552	N/A	N/A	N/A	N/A	N/A	N/A
LIPID-P-0378	LPC(0:0/18:2)	GP	LPC	18	2	520.340317	519.332491	[M+H]+	C26H50NO7P	C04230	-	-	-	-	-	-	ko00564,ko04148,ko05231	1.6179619	0.296212291	1.70503604	1.89885927	1.00921223	8.0476699	11.0107389	0.141319169	0.802442927	13.9859168	0.894178468	14.8329935	0.631222977	5.77223065	1.6767784	9.11697266	0.678291098	1.72915505	0.606667544	4.24633683	2.3323	2.36732	2.30234	N/A	N/A	N/A	N/A	N/A	N/A
LIPID-P-0379	LPC(18:2/0:0)	GP	LPC	18	2	520.340317	519.332491	[M+H]+	C26H50NO7P	C04230	HMDB0010386	LMGP01050034	11005824	22252-07-9	-	-	ko00564,ko04148,ko05231	1.96772381	0.197442937	1.70243152	0.389599504	1.31752549	6.27770874	10.3980296	1.74555241	0.809880976	12.8493384	0.839090204	13.3801668	0.814669549	4.82194234	1.50201117	8.63894531	0.763430799	1.92790941	0.632651745	4.66536732	2.90815	2.27435	2.13017	2.98630958	78.0338726	3.25921867	40.3435551	3.70566327	5.53904959
LIPID-P-0380	LPC(0:0/20:2)	GP	LPC	20	2	548.371617	547.363791	[M+H]+	C28H54NO7P	C04230	-	-	-	-	-	-	ko00564,ko04148,ko05231	0.508047619	0.295998404	0.521826045	1.48314941	0.798005561	3.35900971	2.21989163	0.0543903683	0.284062439	7.94255198	0.354129971	7.41825765	0.531236566	4.23262519	0.790264432	3.37460937	0.494551007	0.369005226	1.01098749	3.18227886	1.36843	1.57095	1.39888	0.0680152334	N/A	0.0457509893	0.327974012	N/A	N/A
LIPID-P-0381	LPC(20:2/0:0)	GP	LPC	20	2	548.371617	547.363791	[M+H]+	C28H54NO7P	C04230	HMDB0010392	LMGP01050132	52924053	-	-	-	ko00564,ko04148,ko05231	0.482819048	0.285138069	0.514930322	1.41231246	0.741438369	3.16980583	2.16238424	0.0459909348	0.275736585	8.19049149	0.377336566	7.98137164	0.799938233	4.1107739	0.944767225	3.43119141	0.483516569	0.440224739	0.972725477	3.02016992	1.55926	1.50723	1.30469	0.139089926	4.68642063	0.184236428	0.692323285	0.122170408	0.248354339
LIPID-P-0382	LPC(22:2)	GP	LPC	22	2	576.402917	575.395091	[M+H]+	C30H58NO7P	C04230	HMDB0010400	LMGP01050135	52924059	-	-	-	ko00564,ko04148,ko05231	0.0541442857	0.0241953711	0.0575703988	0.28499318	0.117313253	0.225873786	0.172758621	0.0258141643	0.0389810732	0.595652174	0.035528419	0.473249305	0.135633107	0.891967628	0.115976723	0.256007812	0.0473660819	0.0575416376	0.385129691	0.229833083	0.138583	0.15874	0.14207	0.0089409828	0.178330637	0.00972775241	0.0378090437	N/A	0.00431670455
LIPID-P-0384	LPC(20:3)	GP	LPC	20	3	546.355967	545.348141	[M+H]+	C28H52NO7P	C04230	HMDB0010393	LMGP01050133	53480467	1199257-41-4	-	-	ko00564,ko04148,ko05231	0.0512104762	0.118313647	0.0473824123	0.0325851209	0.141235403	0.218190291	0.634320197	0.0586681775	0.053811122	0.379701323	0.0746599418	0.362822984	0.126798023	3.75278705	0.213560521	0.238888672	0.0874879792	0.0772559233	0.0819242923	0.0844382809	0.267483	0.262394	0.235832	N/A	N/A	N/A	N/A	N/A	N/A
LIPID-P-0386	LPC(20:4)	GP	LPC	20	4	544.340317	543.332491	[M+H]+	C28H50NO7P	C04230	HMDB0010395	LMGP01050048	24779476	60701-99-7	-	-	ko00564,ko04148,ko05231	0.0178299048	0.0316825219	0.0147307064	0.00526371978	0.0565662651	0.0470949515	0.0831241379	0.00495274788	0.0252218537	0.0595283554	0.0318087294	0.0506641335	0.0166190241	0.161074355	0.0595026071	0.0685371094	0.0411076023	0.0415327526	0.00604435813	0.0267043478	0.0172227	0.0195672	0.0193703	1.06295823	13.3165824	1.59797057	17.8268191	0.973204082	1.3530062
LIPID-P-0387	LPC(0:0/22:4)	GP	LPC	22	4	572.371617	571.363791	[M+H]+	C30H54NO7P	C04230	-	-	-	-	-	-	ko00564,ko04148,ko05231	0.0268401905	0.0124905826	0.027745507	0.0494179789	0.0579071362	0.329669903	0.12393202	0.00377038716	0.0344001951	0.881648393	0.051571484	0.820828545	0.034356887	0.438199292	0.0748696462	0.33115625	0.0530105263	0.0724259582	0.0793778802	0.260457771	0.128312	0.149333	0.143238	N/A	N/A	N/A	N/A	N/A	N/A
LIPID-P-0388	LPC(22:4/0:0)	GP	LPC	22	4	572.371617	571.363791	[M+H]+	C30H54NO7P	C04230	HMDB0010401	LMGP01050124	52924039	-	-	-	ko00564,ko04148,ko05231	0.0228226667	0.0191297686	0.0306840942	0.058616987	0.0744910102	0.342493204	0.127349754	0.00784511804	0.0339531707	0.960009452	0.0408230844	0.732891566	0.0402357011	0.463464846	0.0815199255	0.380345703	0.0616435348	0.0889216028	0.0810730744	0.244728636	0.124255	0.140793	0.11826	N/A	0.61846815	N/A	0.202172557	0.0371254082	0.0455211777
LIPID-P-0389	LPC(20:5)	GP	LPC	20	5	542.324667	541.316841	[M+H]+	C28H48NO7P	C04230	HMDB0010397	LMGP01050050	11757087	-	-	-	ko00564,ko04148,ko05231	0.0036934381	0.0120078212	0.00569197501	0.000858245505	0.0129963855	0.0198425243	0.0805871921	0.00350827195	0.0240085854	0.0770480151	0.032756741	0.0807267841	0.0105592959	0.0898568538	0.0184200186	0.0319447266	0.0250315789	0.0352287456	0.00306022383	0.0118857571	0.0221312	0.021741	0.0206723	0.0631744472	0.432814965	0.0505376966	0.521611227	0.0468264286	0.0491452479
LIPID-P-0391	LPC(22:5/0:0)	GP	LPC	22	5	570.363792	569.348141	[M+H]+	C30H52NO7P	C04230	HMDB0010402	LMGP01050142	53480475	-	-	-	ko00564,ko04148,ko05231	N/A	N/A	N/A	N/A	N/A	0.0438071845	N/A	0.00656772427	N/A	0.301404537	N/A	0.218094532	N/A	0.207308042	N/A	0.0497433594	N/A	0.0221364111	N/A	0.0365142429	0.024973	0.0248577	0.0199856	N/A	N/A	N/A	N/A	N/A	N/A
LIPID-P-0392	LPC(22:6)	GP	LPC	22	6	568.340317	567.332491	[M+H]+	C30H50NO7P	C04230	HMDB0010404	LMGP01050056	10415542	162440-05-3	-	-	ko00564,ko04148,ko05231	0.116026667	0.0995155626	0.105769342	0.0348796032	0.246050046	0.407939806	1.71694581	0.0950830973	0.240033171	0.86079206	0.324455868	0.737386469	0.197856702	1.88164896	0.253104283	0.405693359	0.22717089	0.344402439	0.0668926926	0.252146927	0.270195	0.29019	0.252952	0.260198526	3.24698686	0.389348554	2.59633056	0.322655102	0.413590909
LIPID-P-0393	LPC(O-14:0)	GP	LPC-O	14	0	454.329725	453.321926	[M+H]+	C22H48NO6P	C04317	-	LMGP01060007	15298292	-	-	-	ko00565,ko01100	0.00849809524	0.0151328811	0.00723061028	0.270789833	0.0255062095	0.0955502913	0.14322266	0.500509915	0.0977297561	0.649330813	0.111554801	0.575358665	0.0223462631	0.441844208	0.0350074488	0.0780197266	0.0481851852	0.0498228223	0.33525609	0.0483727136	0.135991	0.0969075	0.107108	N/A	0.0986880688	0.00628396753	0.0076454262	0.00807321429	0.00756115702
LIPID-P-0394	LPC(O-16:0)	GP	LPC-O	16	0	482.361025	481.353226	[M+H]+	C24H52NO6P	C04317	-	LMGP01060010	162126	-	-	-	ko00565,ko01100	4.3794381	3.49728651	4.82700625	73.6119033	9.31556997	30.0545631	19.6955665	70.3193579	6.55929756	58.3818526	7.02614937	57.8098239	8.04873379	91.2943854	10.8438547	30.5894531	9.71819363	7.80332753	76.7597103	17.9798101	27.8928	27.0157	28.1119	1.66413759	31.775632	2.04647387	3.31882536	1.20715306	1.57291322
LIPID-P-0395	LPC(O-18:0)	GP	LPC-O	18	0	510.392325	509.384526	[M+H]+	C26H56NO6P	C04317	HMDB0011149	LMGP01060014	2733532	74430-89-0	-	-	ko00565,ko01100	1.56237143	0.950654429	1.78234503	30.1780533	4.38522706	11.7068932	8.71679803	16.6341832	2.22581463	26.2911153	2.17650824	23.0715477	3.21620754	55.544259	4.06499069	11.5944336	3.17979207	3.3608885	31.5981567	6.23753123	8.04255	9.45185	7.7169	0.503071253	9.2913549	0.584271943	0.836663202	0.335056122	0.412711777
LIPID-P-0396	LPC(O-20:0)	GP	LPC-O	20	0	538.423625	537.415826	[M+H]+	C28H60NO6P	C04317	-	LMGP01060041	52924061	-	-	-	ko00565,ko01100	0.0503552381	0.0231460495	0.0455877943	0.68199628	0.106574606	0.260056311	0.207746798	0.498719547	0.073398439	0.948601134	0.0718054316	0.773010195	0.116977764	1.91886697	0.104629423	0.282109375	0.111476933	0.0809491289	0.71122449	0.153045477	0.279921	0.271387	0.269407	0.089207371	0.808913043	0.0418473871	0.0724797297	0.0362265306	0.0456139463
LIPID-P-0397	LPC(O-22:0)	GP	LPC-O	22	0	566.454925	565.447126	[M+H]+	C30H64NO6P	C04317	-	-	-	-	-	-	ko00565,ko01100	0.0680690476	0.0324726257	0.0710937049	0.383153131	0.192326228	0.187731068	0.217196059	0.320502361	0.0590963902	0.451251418	0.0710079534	0.400758109	0.19224336	1.00270612	0.207588454	0.192387695	0.0793138402	0.0666785714	0.414235681	0.12286057	0.161239	0.177017	0.164051	0.0966068796	0.304563195	0.0786560122	0.0561699584	0.044637551	0.0292240702
LIPID-P-0399	LPC(O-16:1)	GP	LPC-O	16	1	480.345402	479.337576	[M+H]+	C24H50NO6P	C04317	-	LMGP01060028	24779503	-	-	-	ko00565,ko01100	1.0198381	0.721594573	1.12279673	35.5187849	1.71653383	8.33297087	7.57699507	31.0931067	0.775502439	15.2681474	0.925918526	14.01557	1.37248919	58.8118361	2.20862197	8.9715625	0.883749188	1.01614111	44.1809085	6.52113943	9.896	11.1865	10.4254	0.312787224	18.6802831	0.590481989	1.41148649	0.186262245	0.286511364
LIPID-P-0400	LPC(O-18:1)	GP	LPC-O	18	1	508.376725	507.368876	[M+H]+	C26H54NO6P	C04317	-	LMGP01060034	21672239	-	-	-	ko00565,ko01100	2.03009524	1.03482841	2.20516098	62.6491011	3.23694161	17.9065049	13.0214778	56.7308782	2.11223415	44.994518	2.25912706	44.2083411	2.04527486	104.626201	3.40834264	17.01875	3.07191683	2.92686411	65.2301514	15.4190905	18.4859	20.3258	19.4582	0.493056511	25.8086957	0.726012177	2.64012474	0.818688776	0.986410124
LIPID-P-0401	LPC(O-20:1)	GP	LPC-O	20	1	536.408025	535.400176	[M+H]+	C28H58NO6P	C04317	-	-	-	-	-	-	ko00565,ko01100	0.104019048	0.0345690343	0.121356079	3.28311221	0.213538462	1.21628155	0.755133005	1.57678942	0.153857561	5.09920605	0.142213385	4.27069509	0.228982088	12.2838644	0.205750466	1.1459082	0.117415205	0.138828397	2.75994733	0.618735632	0.900885	0.96736	0.916115	0.0377969533	0.899979778	0.0298895992	0.112403326	0.0282109184	0.0430078512
LIPID-P-0402	LPC(O-22:1)	GP	LPC-O	22	1	564.439325	563.431476	[M+H]+	C30H62NO6P	C04317	-	-	-	-	-	-	ko00565,ko01100	0.00106506667	0.00119003192	0.000457043729	0.0443394916	0.0041662836	0.0210106796	0.020926798	0.0558064212	0.00349611707	0.0750837429	0.00263357905	0.0526157553	0.00624854849	0.22796257	0.00638513966	0.0221753906	0.00273209877	0.00384912892	0.0677406188	0.0141948026	0.0192902	0.0171742	0.0196778	N/A	N/A	N/A	N/A	N/A	N/A
LIPID-P-0403	LPC(O-18:2)	GP	LPC-O	18	2	506.361025	505.353226	[M+H]+	C26H52NO6P	C04317	HMDB0010408	LMGP01070012	24779513	-	-	-	ko00565,ko01100	0.0294535238	0.0223976057	0.0252534358	1.61133292	0.043342354	0.284143689	0.437133005	1.78338999	0.0507147317	1.40573724	0.0552669253	1.35810009	0.0238814083	2.97101669	0.072964432	0.317697266	0.0679109812	0.0807130662	2.41848585	0.326786607	0.558425	0.490108	0.52211	0.00929272727	0.865353893	0.0245073567	0.0873030146	0.0184041837	0.0286418388
LIPID-P-0404	LPC(O-20:2)	GP	LPC-O	20	2	534.392325	533.384526	[M+H]+	C28H56NO6P	C04317	-	-	-	-	-	-	ko00565,ko01100	0.0669971429	0.0598408619	0.0753224411	1.71823931	0.141325301	0.722054369	0.652901478	1.91320113	0.0997804878	2.63775047	0.103258972	2.25258573	0.163681285	6.51350531	0.156213222	0.664201172	0.123717999	0.124817944	2.6964582	0.678690655	0.8356	0.859215	0.823385	0.0383503686	1.19064712	0.0278969051	0.174561331	0.041412551	0.058125
LIPID-P-0405	LPC(O-22:2)	GP	LPC-O	22	2	562.423625	561.415826	[M+H]+	C30H60NO6P	C04317	-	-	-	-	-	-	ko00565,ko01100	0.0383045714	0.0203478053	0.045071408	0.884513329	0.108670065	0.380749515	0.451694581	0.954636449	0.0595141463	1.62124764	0.059571096	1.26573679	0.146495368	4.33466869	0.11266108	0.406972656	0.0561937622	0.0590506969	1.34761027	0.317696152	0.399909	0.31757	0.362064	0.0424532678	1.08400404	0.0260006088	0.109369023	0.0284602041	0.0301114669
LIPID-P-0406	LPC(O-20:3)	GP	LPC-O	20	3	532.376725	531.368876	[M+H]+	C28H54NO6P	C04317	-	-	-	-	-	-	ko00565,ko01100	0.0337194286	0.0571422187	0.033108025	0.182114073	0.0460287303	0.0776646602	0.0777763547	0.260056657	0.0562915122	0.291826087	0.0681608147	0.300027804	0.043446819	0.479134041	0.0595083799	0.0783851562	0.0397177388	0.0758531359	0.316309414	0.0558355822	0.084623	0.092419	0.092475	0.0271540049	0.175800809	0.0162385591	0.0193242204	0.0218653061	0.0288766529
LIPID-P-0407	LPE(0:0/16:0)	GP	LPE	16	0	454.293364	453.285541	[M+H]+	C21H44NO7P	C04438	HMDB0011473	LMGP02050036	53480922	-	-	-	ko00564	14.1237143	11.9071828	12.2506487	209.597024	65.1855422	331.792233	202.064039	43.6360718	18.4009756	429.491493	17.299612	437.7924	65.5071032	342.908447	70.3944134	345.265625	14.6406758	16.702439	220.036866	209.484258	103.845	94.9505	98.278	5.62737101	498.759353	7.35317098	215.586279	5.62280612	7.6
LIPID-P-0408	LPE(16:0/0:0)	GP	LPE	16	0	454.293364	453.285541	[M+H]+	C21H44NO7P	C04438	HMDB0011503	LMGP02050002	9547069	53862-35-4	-	-	ko00564	14.1918095	11.9296089	12.5501201	202.060756	69.2617238	342.786408	204.08867	52.7803588	18.0337561	453.045369	17.0081474	482.511585	63.7751699	349.897825	72.9476723	338.416016	15.6269006	16.4228223	215.077024	211.449275	110.102	88.775	96.811	5.92132678	506.587462	7.22957889	235.151767	5.80862245	8.58961777
LIPID-P-0409	LPE(17:0)	GP	LPE	17	0	468.30493	467.301191	[M+H]+	C22H46NO7P	C04438	-	LMGP02050030	52925149	-	-	-	ko00564	0.704047619	0.393660016	0.651854877	4.58879107	4.13581094	8.09702913	4.43038424	2.63979226	0.473453659	9.77863894	0.411051406	10.5733086	1.86218653	9.14137582	3.52404097	6.96953125	0.440825211	0.343055749	6.79295589	6.4952024	2.71852	2.55305	2.71339	0.2164914	12.3577351	0.545043125	2.82098753	N/A	0.212356405
LIPID-P-0410	LPE(0:0/18:0)	GP	LPE	18	0	482.324664	481.316841	[M+H]+	C23H48NO7P	C04438	HMDB0011129	LMGP02050038	53480667	899443-67-5	-	-	ko00564	26.596381	15.9494014	23.1698222	396.257905	120.118628	415.170874	249.181281	206.151086	21.4739512	658.831758	18.6667313	657.388323	77.1661519	585.260496	134.975791	403.75	24.1164392	21.058885	385.237656	424.93953	191.639	161.634	196.15	15.9208845	823.498483	24.8285134	257.845114	13.0669388	19.2661157
LIPID-P-0411	LPE(18:0/0:0)	GP	LPE	18	0	482.324664	481.316841	[M+H]+	C23H48NO7P	C04438	HMDB0011130	LMGP02050001	9547068	69747-55-3	-	-	ko00564	30.0578095	16.9050279	27.9968284	482.489771	122.547729	428.840777	269.328079	245.746931	22.4837073	733.920605	19.9443259	646.84152	72.1933292	571.234193	143.188082	469.753906	23.4317089	22.7	407.799868	466.288856	213.556	186.955	204.049	17.0489435	787.310415	26.5133435	264.364865	13.3527551	19.606095
LIPID-P-0412	LPE(20:0)	GP	LPE	20	0	510.355965	509.348141	[M+H]+	C25H52NO7P	C04438	HMDB0011481	LMGP02050045	53480930	-	-	-	ko00564	0.409079048	0.150244214	0.448765017	7.54941104	1.31126043	5.9512233	4.01429557	4.2312559	0.292870244	13.7123819	0.271664403	13.3315107	0.7243916	13.5222054	1.15764432	5.60644531	0.557231969	0.369872822	7.92172482	6.02898551	3.40891	2.99145	3.39627	0.113905651	9.5718908	0.182764079	1.99588358	0.149631633	0.136918388
LIPID-P-0413	LPE(22:0)	GP	LPE	22	0	538.387265	537.379441	[M+H]+	C27H56NO7P	C04438	HMDB0011490	LMGP02050054	53480939	-	-	-	ko00564	0.310882857	0.0855953711	0.305422393	2.32849349	1.18967563	1.09918447	1.05430542	1.30361662	0.137459512	2.02899811	0.148820563	1.68264133	0.255213095	4.32497724	0.935959032	1.16018555	0.149538661	0.0726233449	2.23872284	2.22748626	0.95492	0.816595	1.07625	N/A	N/A	N/A	N/A	N/A	N/A
LIPID-P-0414	LPE(24:0)	GP	LPE	24	0	566.418565	565.410741	[M+H]+	C29H60NO7P	C04438	HMDB0011497	LMGP02050061	53480946	-	-	-	ko00564	0.467021905	0.0498464485	0.492691014	1.11629262	2.64774791	0.950176699	0.966605911	0.590910293	0.235260488	1.05981096	0.175229874	1.11270621	0.768295244	2.29417299	2.33588454	1.14068359	0.143503574	0.124494774	1.36125082	2.42954523	0.62913	0.630515	0.73059	N/A	N/A	N/A	N/A	N/A	N/A
LIPID-P-0415	LPE(16:1)	GP	LPE	16	1	452.277714	451.269891	[M+H]+	C21H42NO7P	C04438	HMDB0011474	LMGP02050037	53480923	-	-	-	ko00564	0.100167619	0.0990933759	0.102432484	0.0915709857	0.425488415	2.40648544	2.05537931	0.0374258735	0.0840807805	3.18848771	0.110769156	3.03069509	0.331667696	0.324237734	0.415342644	2.54398437	0.0892618583	0.107027003	0.106041475	1.62688656	0.507585	0.456188	0.429693	N/A	1.09915066	0.270388635	1.46822245	N/A	N/A
LIPID-P-0416	LPE(17:1)	GP	LPE	17	1	466.29028	465.285541	[M+H]+	C22H44NO7P	C04438	-	LMGP02050008	42607464	-	-	-	ko00564	0.0179621905	0.0219561053	0.0274140317	0.0316931184	0.0536732159	0.481378641	0.309714286	N/A	0.0246394146	0.394357278	0.0251918526	0.534900834	0.033007659	0.0374694992	0.0788651769	0.322291016	0.0318353476	0.0235285714	0.03660158	0.228696652	0.054534	0.061259	0.087602	N/A	N/A	N/A	N/A	N/A	N/A
LIPID-P-0417	LPE(0:0/18:1)	GP	LPE	18	1	480.309014	479.301191	[M+H]+	C23H46NO7P	C04438	HMDB0011476	LMGP02050040	53480925	-	-	-	ko00564	8.14433333	4.20826816	8.93637674	22.7305642	26.5254866	156.006796	79.4315271	0.389288008	7.55326829	151.99811	7.76450048	207.488415	13.9939469	24.7804755	29.4918063	153.480469	8.96354776	9.73074913	14.6056616	89.8595702	30.3632	27.6369	31.3235	3.17165602	153.65723	3.07713851	122.810811	2.40004082	3.65330579
LIPID-P-0418	LPE(18:1/0:0)	GP	LPE	18	1	480.309014	479.301191	[M+H]+	C23H46NO7P	C04438	HMDB0011506	LMGP02050004	9547071	89576-29-4	-	-	ko00564	8.81733333	3.74727853	9.00653532	24.0453813	27.6253939	159.819417	77.346798	0.172458924	8.52854634	185.579395	7.54021339	190.528267	14.4957381	23.9118867	29.5294227	146.724609	7.99161793	8.90792683	16.4951942	88.4397801	29.7342	27.5809	27.7759	2.93316953	140.948433	3.5212278	130.329522	2.95736735	3.81822314
LIPID-P-0419	LPE(0:0/20:1)	GP	LPE	20	1	508.340315	507.332491	[M+H]+	C25H50NO7P	C04438	HMDB0011482	LMGP02050046	53480931	-	-	-	ko00564	0.887495238	0.212178771	0.89427679	12.5039058	2.48974977	16.2851456	6.24073892	0.194273843	0.681849756	43.6786389	0.544345296	41.8580167	1.98627548	20.6947901	2.64178771	16.2649414	0.648661468	0.592191638	11.1458855	11.0828586	4.84057	4.2133	4.90896	N/A	24.3887765	0.245652968	7.71252599	0.257519388	0.455061983
LIPID-P-0420	LPE(20:1/0:0)	GP	LPE	20	1	508.340315	507.332491	[M+H]+	C25H50NO7P	C04438	HMDB0011512	LMGP02050020	52925139	-	-	-	ko00564	0.947866667	0.223426975	0.902969726	11.9011159	2.66999073	16.414466	6.30783251	0.133870633	0.646236098	40.679206	0.629070805	43.7545876	1.86442248	21.7948407	2.77636872	15.8169922	0.629625731	0.582627178	10.7396313	11.2805597	5.14005	4.04071	4.88059	0.301902703	28.3559151	0.21508067	7.70098753	0.258688776	0.369150826
LIPID-P-0421	LPE(22:1)	GP	LPE	22	1	536.371617	535.363791	[M+H]+	C27H54NO7P	C04438	HMDB0011491	LMGP02050055	53480940	-	-	-	ko00564	0.111185714	0.0617996808	0.103716482	1.82055797	0.429067655	1.06394175	0.613916256	0.169796978	0.0603512195	3.44336484	0.0518126091	3.61308619	0.182501544	3.33757208	0.484729981	1.04419922	N/A	0.0269803136	1.77768269	1.85915042	0.741465	0.647765	0.828845	N/A	2.1528817	N/A	0.276216216	N/A	N/A
LIPID-P-0423	LPE(0:0/18:2)	GP	LPE	18	2	478.293364	477.285541	[M+H]+	C23H44NO7P	C04438	HMDB0011477	LMGP02050041	53480926	-	-	-	ko00564	1.11465714	0.146004789	1.07441615	0.649392436	2.96172382	42.9454369	29.5769458	0.129341832	0.660614634	34.7240076	0.663536372	33.7961075	2.27284744	1.53624684	3.75731844	41.2484375	0.441042235	1.47805749	0.71640553	23.122039	5.91455	5.38675	5.36495	3.26650614	28.9917088	1.88876712	33.3620582	1.85072449	2.55774793
LIPID-P-0424	LPE(18:2/0:0)	GP	LPE	18	2	478.293364	477.285541	[M+H]+	C23H44NO7P	C04438	HMDB0011507	LMGP02050011	52925130	85046-18-0	-	-	ko00564	1.09617143	N/A	0.997299375	0.72066336	3.23303058	44.9504854	28.7952709	0.142849858	0.791371707	33.358034	0.546343356	32.6906395	2.07053737	1.71735964	3.46504655	38.5486328	5.11147498	1.67862369	0.653627386	23.9907046	6.05045	5.9391	4.7612	3.87765111	29.0250758	1.85245053	32.2347193	1.98994898	2.90077479
LIPID-P-0426	LPE(20:2/0:0)	GP	LPE	20	2	506.324664	505.316841	[M+H]+	C25H48NO7P	C04438	HMDB0011513	LMGP02050021	52925140	-	-	-	ko00564	0.159478095	0.0681221069	0.19988371	1.02056417	0.56928823	3.152	2.2742069	0.021868933	0.106432195	3.44037807	0.11656547	4.76619092	0.537542928	1.77185635	0.678558659	2.42546875	0.159098116	0.179060976	0.909736669	2.89256372	0.77643	0.651985	0.74374	N/A	3.76579373	N/A	3.03298337	N/A	N/A
LIPID-P-0427	LPE(22:2)	GP	LPE	22	2	534.355967	533.348141	[M+H]+	C27H52NO7P	C04438	HMDB0011492	LMGP02050056	53480941	-	-	-	ko00564	0.0175252381	0.0513401437	0.0117203268	0.0130280223	0.0428557924	0.140108738	0.0428931034	N/A	0.0876052683	0.100912098	0.0785456838	0.0629367933	0.0324102532	0.2592261	0.0726480447	0.0849480469	0.136644574	0.0338526132	0.0467603687	0.0242562719	0.0399909	0.0348113	0.0352518	N/A	N/A	N/A	N/A	N/A	N/A
LIPID-P-0430	LPE(20:3/0:0)	GP	LPE	20	3	504.309014	531.332491	[M+H]+	C27H50NO7P	C04438	HMDB0011516	LMGP02050022	52925141	-	-	-	ko00564	0.0541509524	0.00853407821	0.0393922153	0.0250887787	0.211568119	1.21196117	1.0090936	0.00803512748	0.0915857561	1.28487713	0.103359845	0.795047266	0.166516368	0.22077997	0.21839851	1.2903125	0.666192333	0.074195993	0.0535655036	1.07042479	0.218624	0.211273	0.251709	N/A	N/A	N/A	N/A	N/A	N/A
LIPID-P-0431	LPE(22:3)	GP	LPE	22	3	532.340316	531.332491	[M+H]+	C27H50NO7P	C04438	-	-	-	-	-	-	ko00564	0.105418095	0.208702314	0.0942940894	0.00680898946	0.344882298	0.264394175	0.174504433	0.0515267233	0.364081951	0.0892491493	0.388874879	0.073423911	0.14134404	0.0110598887	0.425910615	0.317378906	0.437289149	0.151303136	0.00995134957	0.0837781109	0.0995325	0.0695125	0.127057	3.50366585	0.101715875	0.640913242	0.358638254	0.437270408	0.459012397
LIPID-P-0432	LPE(20:4)	GP	LPE	20	4	502.293364	501.285541	[M+H]+	C25H44NO7P	C04438	HMDB0011487	LMGP02050051	53480936	-	-	-	ko00564	1.05281905	2.84723065	0.938390197	0.0373785493	6.59890639	8.63879612	6.26083744	0.040396034	3.44595122	3.53090737	3.7171484	3.90120482	1.32812847	0.373510369	6.09716946	7.32783203	9.21630929	3.50468641	0.0683489138	3.25868066	2.60879	2.42733	2.32466	4.32352826	3.60452983	3.36840183	11.1502079	4.96060204	4.71539256
LIPID-P-0433	LPE(22:4)	GP	LPE	22	4	530.324664	529.316841	[M+H]+	C27H48NO7P	C04438	HMDB0011493	LMGP02050057	53480942	-	-	-	ko00564	0.506419048	1.76177175	0.491364728	0.016233354	4.00094532	3.32627184	1.24053202	0.0343769594	1.74475122	0.930482042	1.75721629	0.847614458	0.542177888	0.112592817	4.28527002	3.67048828	5.1077063	1.63591463	0.0241012508	0.800484758	0.893845	0.955555	0.870895	2.86189681	1.13851365	1.61564688	3.46331601	4.84907143	3.39653926
LIPID-P-0435	LPE(0:0/22:5)	GP	LPE	22	5	528.309014	527.301191	[M+H]+	C27H46NO7P	C04438	HMDB0011494	LMGP02050058	53480943	-	-	-	ko00564	0.09558	0.633232243	0.166855358	0.0102763794	0.941149212	0.676586408	0.892438424	0.00822526912	0.695877073	0.304886578	0.718516004	0.28102873	0.274390364	0.0527415276	1.26622905	0.643027344	1.46977258	0.572418118	0.0105718894	0.229229385	0.482583	0.282775	0.322368	1.13947912	0.701638018	0.399869102	2.09727651	1.71216327	1.74507231
LIPID-P-0437	LPE(22:6)	GP	LPE	22	6	526.293364	525.285541	[M+H]+	C27H44NO7P	C04438	HMDB0011496	LMGP02050060	53480945	-	-	-	ko00564	0.275353333	0.753669593	0.318064392	0.0453230006	2.21386469	2.30679612	4.8800197	0.0360542021	1.50798049	1.07153119	1.51329777	0.969823911	0.640302656	0.332594841	2.01273743	1.80182617	2.82522417	1.50960801	0.0843693219	1.97632184	0.965455	0.91954	0.944695	1.73459459	3.06282103	2.12893962	6.5756237	3.00254082	2.08706612
LIPID-P-0438	LPE(P-16:0)	GP	LPE-P	16	0	438.3	437.290626	[M+H]+	C21H44NO6P	C04635	HMDB0011152	LMGP02070001	42607469	174062-72-7	-	-	ko00565,ko01100	30.9448571	24.494174	33.4239308	889.305642	131.60241	656.254369	377.064039	998.271955	27.7529756	866.73535	29.1536372	943.39203	82.3576282	1476.42893	132.253259	583.957031	22.9760884	23.0550523	1014.96379	560.174913	382.979	342.889	377.988	11.0224079	1093.97371	18.8127854	141.086279	6.21331633	8.90836777
LIPID-P-0439	LPE(P-17:0)	GP	LPE-P	17	0	452.31046	451.306276	[M+H]+	C22H46NO6P	C04635	-	-	-	-	-	-	ko00565,ko01100	2.0695619	0.992122905	2.25868333	31.7177929	5.97558851	22.6163107	14.8321182	46.5843248	1.0821561	34.7296786	0.985227934	36.9256719	3.54780729	72.334345	6.67418994	21.9347656	0.703762183	0.732529617	46.7183673	22.6207896	15.6883	12.6996	14.0868	0.629719902	39.6497472	1.26110604	5.05460499	0.259421429	0.378166322
LIPID-P-0440	LPE(P-18:0)	GP	LPE-P	18	0	466.3	465.321926	[M+H]+	C23H48NO6P	C04635	HMDB0240598	LMGP02070002	42607470	174062-73-8	-	-	ko00565,ko01100	33.6871429	14.8314445	35.0882268	898.053317	99.0305839	755.064078	377.250246	631.576959	29.4140488	1151.81474	23.9670223	1114.64319	89.8474367	1217.73394	103.20298	732.105469	20.9111111	20.6393728	804.707044	474.068966	330.105	303.571	343.696	12.5325799	1087.05763	17.5638762	162.557173	6.04505102	8.76590909
LIPID-P-0441	LPE(P-20:0)	GP	LPE-P	20	0	494.3	493.353226	[M+H]+	C25H52NO6P	C04635	-	LMGP02070004	52925153	-	-	-	ko00565,ko01100	2.91520952	0.556817239	2.61209034	23.516305	4.95866543	29.9982524	13.8381281	16.8283286	1.56413659	85.8094518	1.24064016	86.3341983	4.4385176	62.6484573	4.33959032	27.4707031	1.32072775	0.879085366	27.2387097	16.7713143	15.7689	14.133	14.8141	1.29453563	40.7639029	1.21589041	5.24568607	0.476520408	0.421116736
LIPID-P-0442	LPE(P-22:0)	GP	LPE-P	22	0	522.38904	521.384526	[M+H]+	C27H56NO6P	C04635	-	-	-	-	-	-	ko00565,ko01100	0.72507619	0.14149162	0.801806824	3.43138252	1.98748842	4.92396117	2.85938916	2.72844193	0.348232195	9.01389414	0.287505335	9.13278962	1.10528104	8.57607486	1.7044041	4.31316406	0.496367771	0.206325784	3.32262014	2.56588706	2.11122	1.63725	1.96815	1.43044717	N/A	2.88056824	0.253149688	1.99911224	5.64808884
LIPID-P-0443	LPE(P-16:1)	GP	LPE-P	16	1	436.27997	435.274976	[M+H]+	C21H42NO6P	C04635	-	-	-	-	-	-	ko00565,ko01100	N/A	N/A	N/A	0.162042157	N/A	0.163350485	0.207442365	0.57509915	N/A	0.58626087	N/A	0.669208526	0.0783310686	1.23841173	N/A	0.116613281	N/A	N/A	0.358666228	0.116901549	0.215814	0.141656	0.174359	N/A	N/A	N/A	N/A	N/A	N/A
LIPID-P-0444	LPE(P-17:1)	GP	LPE-P	17	1	450.29968	449.290626	[M+H]+	C22H44NO6P	C04635	-	-	-	-	-	-	ko00565,ko01100	0.0233802857	0.0147301676	0.0216896684	0.317947923	0.0549316033	0.253662136	0.231292611	0.502759207	0.0235976585	0.35673913	0.0190739088	0.341853568	0.0345572576	0.633530602	0.095707635	0.325203125	0.0138778428	0.0237266551	0.355874918	0.207056472	0.156772	0.0846545	0.126159	N/A	N/A	N/A	N/A	N/A	N/A
LIPID-P-0445	LPE(P-18:1)	GP	LPE-P	18	1	464.3	463.306276	[M+H]+	C23H46NO6P	C04635	-	-	-	-	-	-	ko00565,ko01100	8.57295238	3.93867518	8.51302259	268.219467	26.1458758	172.150485	130.66601	258.375826	5.81562927	319.387524	6.3728613	289.401297	19.7502162	519.069297	27.8733706	157.514648	5.56319688	7.38391986	323.077024	184.50075	123.491	122.016	111.908	2.09750369	299.637007	2.85812278	73.6574844	2.21852041	2.82414256
LIPID-P-0531	PC(O-16:0_14:0)	GP	PC-O	30	0	692.559419	691.551591	[M+H]+	C38H78NO7P	C05212	-	LMGP01020178	24779275	-	-	-	ko00565,ko01100	1.49697143	2.46635275	1.62661221	1.23649721	13.1569972	7.75285437	7.36261084	0.873845137	7.84522927	3.81064272	6.93121242	3.88511585	5.28910439	5.32918563	12.6158287	8.26164062	8.85009747	4.61691638	2.73882818	6.02043978	3.6881	3.53035	3.30105	N/A	N/A	N/A	N/A	N/A	N/A
LIPID-P-0532	PC(O-16:0_16:0)	GP	PC-O	32	0	720.590719	719.582891	[M+H]+	C40H82NO7P	C05212	-	LMGP01020029	145911	-	-	-	ko00565,ko01100	25.6927619	29.6855547	27.9941374	17.6913825	163.44393	142.694175	132.642365	8.66730878	107.203902	63.4344045	110.746848	57.9015755	82.9215565	75.1825999	140.606145	150.855469	129.666667	71.0428571	24.5753785	116.186907	50.4725	50.3875	51.6795	N/A	N/A	N/A	N/A	N/A	N/A
LIPID-P-0533	PC(O-18:0_16:0)	GP	PC-O	34	0	748.622019	747.614191	[M+H]+	C42H86NO7P	C05212	-	LMGP01020086	11803170	-	-	-	ko00565,ko01100	13.5065714	13.2936951	13.1682845	10.8017359	61.4320667	54.8825243	61.3394089	3.03412653	60.195122	33.9848771	69.4502425	29.8856348	33.3339098	25.953566	44.9357542	68.5564453	71.8635478	31.3428571	10.7820935	41.6267866	21.4784	19.9692	22.2234	N/A	N/A	N/A	N/A	N/A	N/A
LIPID-P-0535	PC(O-16:0_22:0)	GP	PC-O	38	0	804.684619	803.676791	[M+H]+	C46H94NO7P	C05212	HMDB0013408	LMGP01020060	24779329	-	-	-	ko00565,ko01100	1.22770476	0.330777334	1.28034599	0.130145071	8.26122335	0.435867961	0.664187192	0.140467422	0.909149268	0.369546314	1.11492726	0.44457646	3.08613959	0.248949924	6.12599628	0.490248047	0.765620533	0.430688153	0.159936801	0.347587206	0.65557	0.68065	0.710625	N/A	N/A	N/A	N/A	N/A	N/A
LIPID-P-0536	PC(O-16:0_14:1)	GP	PC-O	30	1	690.543769	689.535941	[M+H]+	C38H76NO7P	C05212	HMDB0013403	LMGP01020179	52923736	-	-	-	ko00565,ko01100	4.3152381	3.5294174	4.32234503	2.45278363	21.1857275	19.5075728	24.0990148	2.54355052	21.7545366	6.42058601	29.9794374	6.42417053	9.3566399	7.57728882	22.0843575	22.0101563	34.4500325	18.7740418	4.49001975	10.8415792	7.3402	6.55235	7.6957	2.2600688	2.39341759	1.90116692	2.47068607	1.74645918	1.83555785
LIPID-P-0537	PC(O-16:0_16:1)	GP	PC-O	32	1	718.575066	717.567241	[M+H]+	C40H80NO7P	C05212	HMDB0013404	LMGP01020182	52923742	-	-	-	ko00565,ko01100	1.11062857	1.10316042	1.19865449	0.686292622	4.97768304	3.47846602	2.24569458	0.409890463	2.85806829	1.43425331	3.17590689	1.39543095	2.49284744	1.76283257	3.93348231	3.30884766	3.08860299	2.81071429	0.566426596	2.06048976	1.49043	1.47727	1.49364	1.23648157	1.10819009	1.48255708	1.38164241	1.07890816	1.15872934
LIPID-P-0538	PC(O-18:1_16:0)	GP	PC-O	34	1	746.606325	745.598541	[M+H]+	C42H84NO7P	C05212	HMDB0013426	LMGP01020152	53481719	-	-	-	ko00565,ko01100	6.68557143	4.64609737	6.6641038	1.42817111	29.8752549	21.238835	23.6587192	0.144129367	17.7201951	8.37775047	20.7090204	9.62261353	13.7129092	8.81310066	25.0197393	24.9625	28.7338532	13.7639373	1.6043318	17.4524738	8.89805	8.25575	8.35785	N/A	N/A	N/A	N/A	N/A	N/A
LIPID-P-0541	PC(O-18:1_22:0)	GP	PC-O	40	1	830.700225	829.692441	[M+H]+	C48H96NO7P	C05212	-	LMGP01020268	53481731	-	-	-	ko00565,ko01100	3.36540952	3.27861133	3.93737626	1.48249225	11.3843373	6.85027184	14.584335	1.58302172	13.0866341	6.61224953	13.7124151	6.22354032	8.66961087	5.1348002	10.3314711	10.750293	10.3329435	7.2615331	3.54888743	6.79845077	4.12071	3.65923	3.86868	N/A	N/A	N/A	N/A	N/A	N/A
LIPID-P-0542	PC(O-18:0_24:1)	GP	PC-O	42	1	858.731525	857.723741	[M+H]+	C50H100NO7P	C05212	-	-	53481749	-	-	-	ko00565,ko01100	0.369528571	0.353307263	0.475859683	0.0731258524	2.12515292	0.7932	1.82123153	0.0401384325	1.16510244	0.601965974	1.62269641	0.41299722	1.48002471	0.435860395	1.93422719	1.45208008	1.31779077	0.942360627	0.0502679394	0.661424288	0.65694	0.374679	0.636045	N/A	N/A	N/A	N/A	N/A	N/A
LIPID-P-0543	PC(O-16:1_16:1)	GP	PC-O	32	2	716.559419	715.551591	[M+H]+	C40H78NO7P	C05212	-	-	53481705	-	-	-	ko00565,ko01100	0.272810476	0.168713488	0.24921384	0.200553007	0.857323448	0.978106796	1.31226601	0.11921152	1.28861463	0.387546314	1.48409311	0.382485635	0.676899321	0.667334345	0.966722533	1.04541016	1.84687459	0.971289199	0.288121132	0.684937531	0.365025	0.403229	0.450203	0.125806388	0.191642063	0.176940639	0.175623701	0.0593132653	0.163161157
LIPID-P-0544	PC(O-16:0_18:2)	GP	PC-O	34	2	744.590719	743.582891	[M+H]+	C42H82NO7P	C05212	HMDB0011151	LMGP01020039	6443157	88542-95-4	-	-	ko00565,ko01100	7.39247619	5.5992498	7.50432484	1.00442653	37.2318814	22.7495146	20.0071921	0.375629839	21.2749268	8.57646503	22.1749758	10.7453197	9.67899938	2.82663632	24.7193669	24.4595703	26.3394412	23.7367596	0.606812377	7.86676662	7.18005	7.15385	8.56265	N/A	N/A	N/A	N/A	N/A	N/A
LIPID-P-0545	PC(O-18:0_18:2)	GP	PC-O	36	2	772.622019	771.614191	[M+H]+	C44H86NO7P	C05212	HMDB0013418	LMGP01020203	6443070	-	-	-	ko00565,ko01100	8.33628571	6.32751796	8.95324363	0.594514569	33.8365153	24.7673786	26.6094581	0.490254958	26.6392195	8.26688091	27.3183317	8.7900278	23.5398394	2.43428427	27.981378	27.5335937	37.151527	18.3252613	0.67038183	14.4473763	9.6334	8.8929	10.0782	N/A	N/A	N/A	N/A	N/A	N/A
LIPID-P-0546	PC(O-18:1_20:1)	GP	PC-O	38	2	800.653325	799.645491	[M+H]+	C46H90NO7P	C05212	-	LMGP01020266	53481737	-	-	-	ko00565,ko01100	2.79817143	1.66049481	2.93531956	1.99128332	8.76098239	9.64380583	14.482069	1.6618508	15.504	5.56451796	16.4350145	5.03773865	8.08474367	4.63091553	7.28547486	11.8538086	17.0463938	8.8304878	2.44633311	6.45547226	4.37219	4.13425	4.4359	1.21218673	1.33728008	0.821750381	0.940795218	1.15792857	0.924612603
LIPID-P-0547	PC(O-18:1_22:1)	GP	PC-O	40	2	828.684625	827.676791	[M+H]+	C48H94NO7P	C05212	-	-	-	-	-	-	ko00565,ko01100	1.0086381	1.40169194	1.24888035	0.513296962	5.72281742	4.78576699	7.47305419	0.357248347	7.18411707	2.86627599	7.98498545	3.62303985	5.66408894	2.92486596	4.92994413	6.39037109	6.1471345	3.08576655	0.715391705	3.38907546	2.25536	1.80271	1.93624	N/A	N/A	N/A	N/A	N/A	N/A
LIPID-P-0548	PC(O-18:1_24:1)	GP	PC-O	42	2	856.715925	855.708091	[M+H]+	C50H98NO7P	C05212	-	-	-	-	-	-	ko00565,ko01100	0.837733333	1.26649641	0.933450264	0.0928698078	3.9292493	3.67275728	4.64874877	0.0415136922	5.28056585	2.67319471	4.70304559	2.42682113	4.47410747	1.02057663	4.11690875	4.20607422	4.38282001	1.99996516	0.146878209	2.007996	1.49807	1.2025	1.41445	1.16990663	0.258967644	0.468976154	0.345058212	0.411409184	0.412895661
LIPID-P-0549	PC(O-16:1_18:2)	GP	PC-O	34	3	742.575025	741.567241	[M+H]+	C42H80NO7P	C05212	-	LMGP01020257	53481709	-	-	-	ko00565,ko01100	20.1287619	15.2505188	21.1396444	0.865158091	36.6055607	36.7640777	48.2599015	0.281871577	52.3781463	12.2625709	53.270999	10.505468	18.6138357	2.49080425	29.2761639	37.5029297	74.3125406	61.0724739	0.66357472	21.2508746	19.3839	17.4475	17.1274	N/A	N/A	N/A	N/A	N/A	N/A
LIPID-P-0550	PC(O-18:1_18:2)	GP	PC-O	36	3	770.606325	769.598541	[M+H]+	C44H84NO7P	C05212	-	LMGP01020053	16759365	155575-01-2	-	-	ko00565,ko01100	0.793685714	1.42285714	1.04836136	0.155057657	5.62995366	3.51592233	3.74788177	0.00785382436	4.31884878	2.53988658	3.64436469	2.17516219	2.23115503	1.11093576	4.46804469	3.78884766	3.28853801	N/A	0.162267281	2.43768116	1.81525	1.39824	1.98485	5.98845209	N/A	3.18436327	4.10130977	3.26383673	2.98908058
LIPID-P-0551	PC(O-18:0_20:3)	GP	PC-O	38	3	798.637625	797.629841	[M+H]+	C46H88NO7P	C05212	-	LMGP01020211	52923798	-	-	-	ko00565,ko01100	0.776652381	1.00349561	1.20468044	0.134881587	5.97671918	3.64248544	4.83436453	0.0244549575	3.11348293	1.81991493	3.15903007	1.74369787	2.10271773	1.29007587	5.00372439	3.95552734	2.6508642	1.56910279	0.19479526	1.2372014	1.49009	1.24652	1.39812	N/A	N/A	N/A	N/A	N/A	N/A
LIPID-P-0552	PC(O-16:1_24:2	GP	PC-O	40	3	826.668925	825.661141	[M+H]+	C48H92NO7P	C05212	-	-	53481745	-	-	-	ko00565,ko01100	0.46874381	0.30043735	0.526112446	0.116515189	1.59525487	1.02864078	1.94957635	0.12903305	1.31420488	0.269438563	1.83699321	0.377675626	1.41347746	0.437233182	1.29047486	1.13901367	2.04505523	1.05963415	0.297493088	1.30044978	0.44409	0.342577	0.50091	N/A	N/A	N/A	N/A	N/A	N/A
LIPID-P-0553	PC(O-14:0_20:4)	GP	PC-O	34	4	740.559419	739.551591	[M+H]+	C42H78NO7P	C05212	-	LMGP01020021	24779283	-	-	-	ko00565,ko01100	0.020674	0.0636001596	0.0373468525	N/A	0.235488415	0.131941748	0.174261084	0.00840298395	0.959557073	0.259534972	1.15444229	0.191564411	0.0787239036	0.04403217	0.141056797	0.141904297	0.438349578	0.261574913	0.0263482554	0.119381309	0.129022	0.118094	0.122473	N/A	N/A	N/A	N/A	N/A	N/A
LIPID-P-0554	PC(O-16:0_20:4)	GP	PC-O	36	4	768.590725	767.582891	[M+H]+	C44H82NO7P	C05212	-	LMGP01020054	53481735	-	-	-	ko00565,ko01100	21.7304762	19.4427773	21.8866891	2.50029758	83.4407785	58.7215534	41.7905419	0.374772427	70.7073171	30.4037807	71.0539282	27.2937905	22.7067326	17.6386444	72.8495345	68.0662109	87.6952567	63.1369338	3.14271231	53.6206897	25.8179	22.2751	25.4723	N/A	N/A	N/A	N/A	N/A	N/A
LIPID-P-0555	PC(O-18:0_20:4)	GP	PC-O	38	4	796.622025	795.614191	[M+H]+	C46H86NO7P	C05212	-	LMGP01020100	6443065	-	-	-	ko00565,ko01100	15.3391429	11.7661612	16.0402691	0.914897706	74.8591288	49.6751456	40.2922167	0.0419877243	47.852878	14.4028355	47.2065955	17.8160334	15.7326745	5.69129995	65.8729981	55.2210937	50.5043535	44.2155052	0.873337722	39.9888056	18.7245	17.8776	18.6281	N/A	N/A	N/A	N/A	N/A	N/A
LIPID-P-0556	PC(O-20:0_20:4)	GP	PC-O	40	4	824.653325	823.645491	[M+H]+	C48H90NO7P	C05212	HMDB0013442	LMGP01020238	52923852	-	-	-	ko00565,ko01100	0.257541905	0.572172386	0.199404133	N/A	1.36421687	1.72285437	2.73350739	0.0505586402	0.899281951	0.769323251	1.34105723	0.629623726	1.32355775	0.0762169954	1.52374302	2.16464844	1.81819363	0.853034843	N/A	0.606311844	0.59634	0.497854	0.564275	N/A	N/A	N/A	N/A	N/A	N/A
LIPID-P-0557	PC(O-20:0_22:4)	GP	PC-O	42	4	852.684625	851.676791	[M+H]+	C50H94NO7P	C05212	-	LMGP01020243	53481763	-	-	-	ko00565,ko01100	0.118340952	0.0655589785	0.170663143	0.0013116677	0.604111214	0.266281553	0.568921182	0.00175958451	0.297750244	0.179329868	0.527992241	0.208153846	0.24949475	0.062016692	0.638981378	0.3589375	0.473684211	0.301562718	0.00316622778	0.406488756	0.159352	0.132102	0.156544	N/A	N/A	N/A	N/A	N/A	N/A
LIPID-P-0559	PC(O-16:1_20:4)	GP	PC-O	36	5	766.575025	765.567241	[M+H]+	C44H80NO7P	C05212	-	LMGP01020259	53481713	-	-	-	ko00565,ko01100	38.99	58.239585	43.7265738	3.36778673	137.150139	75.2040777	62.5748768	0.244523135	112.42439	40.9327032	112.483026	38.2320667	38.6211242	23.5793627	127.469274	87.0580078	112.563353	83.571777	2.55281106	106.695652	39.8735	38.47	44.0143	N/A	N/A	N/A	N/A	N/A	N/A
LIPID-P-0560	PC(O-18:1_20:4)	GP	PC-O	38	5	794.606325	793.598541	[M+H]+	C46H84NO7P	C05212	-	LMGP01020104	24779379	-	-	-	ko00565,ko01100	16.0687619	12.5405427	16.3050457	0.994147551	57.4541242	37.9712621	32.4453202	1.82983947	35.3925854	15.8529301	44.5239573	15.1549583	16.4290303	7.90197269	50.3221601	41.6914062	44.2509422	35.1618467	1.18223831	39.5369315	16.1651	13.9202	15.1082	N/A	N/A	N/A	N/A	N/A	N/A
LIPID-P-0562	PC(O-22:1_20:4)	GP	PC-O	42	5	850.668969	849.661141	[M+H]+	C50H92NO7P	C05212	-	-	53481757	-	-	-	ko00565,ko01100	1.71587619	0.715045491	1.51002403	0.090749535	5.64702502	3.47475728	4.29546798	0.00521898017	4.19459512	2.08593573	4.05584869	1.78416126	2.4777517	0.566130501	4.57389199	3.6440625	3.94608187	2.38719512	0.133052008	3.36787606	1.57227	1.21528	1.28573	N/A	N/A	N/A	N/A	N/A	N/A
LIPID-P-0563	PC(O-24:1_20:4)	GP	PC-O	44	5	878.700225	877.692441	[M+H]+	C52H96NO7P	C05212	-	-	53481767	-	-	-	ko00565,ko01100	3.24721905	1.47212291	3.1477655	0.058599628	10.5811863	4.06118447	6.68399015	0.0120022663	5.82679024	2.77323251	5.95326867	2.73636701	3.10814083	0.958983308	8.27564246	5.42263672	4.94444444	3.26695122	0.0816932192	4.71709145	2.13747	1.63951	1.9103	N/A	N/A	N/A	N/A	N/A	N/A
LIPID-P-0564	PC(O-16:1_20:5)	GP	PC-O	36	6	764.559419	763.551591	[M+H]+	C44H78NO7P	C05212	-	-	-	-	-	-	ko00565,ko01100	0.135939048	0.637254589	0.126905334	0.0198560446	0.635810936	0.472273786	0.734418719	0.0407240793	2.12679024	0.479243856	1.79207565	0.485202966	0.247656578	0.319216995	0.626897579	0.496773437	0.900831709	0.784585366	0.0374235681	0.535037481	0.341388	0.36241	0.27406	0.446592629	0.274384226	0.403901573	0.341495842	0.219489796	0.285732438
LIPID-P-0565	PC(O-18:2_20:4)	GP	PC-O	38	6	792.590719	791.582891	[M+H]+	C46H82NO7P	C05212	HMDB0013409	LMGP01020064	16759366	132213-85-5	-	-	ko00565,ko01100	7.79966667	8.66839585	8.64810187	0.394556727	26.1219648	10.8747573	12.4110345	0.0442632672	20.5707317	8.54635161	17.171581	6.5613531	7.39703521	4.5369651	15.2797952	10.9705078	25.0641975	11.9058362	0.151826201	13.905947	8.8242	9.37665	10.314	N/A	N/A	N/A	N/A	N/A	N/A
LIPID-P-0566	PC(O-18:0_22:6)	GP	PC-O	40	6	820.622019	819.614191	[M+H]+	C48H86NO7P	C05212	HMDB0013422	LMGP01020110	24779341	-	-	-	ko00565,ko01100	0.653980952	0.748769354	0.669005286	0.0183031618	2.64722892	2.27225243	2.04926108	0.00271688385	1.84078049	1.04007561	2.0643453	1.16781279	1.18919704	0.313686394	2.64493482	2.19675781	2.31615335	1.4280662	N/A	2.08381809	0.84406	0.615905	0.798995	1.27569533	0.576668352	1.17660071	0.614948025	0.876765306	0.939209711
LIPID-P-0567	PC(O-22:2_20:4)	GP	PC-O	42	6	848.653325	847.645491	[M+H]+	C50H90NO7P	C05212	-	LMGP01020244	52923864	-	-	-	ko00565,ko01100	0.735219048	0.540422985	0.700336377	N/A	3.96127896	1.82964078	3.28254187	0.0117533522	1.52468293	0.524043478	1.66944714	0.509831325	1.07446572	0.284288316	3.64048417	2.15953125	1.91923327	1.26972997	N/A	2.6117941	0.78236	0.807305	0.792075	N/A	N/A	N/A	N/A	N/A	N/A
LIPID-P-0569	PC(O-18:1_22:6)	GP	PC-O	40	7	818.606369	817.598541	[M+H]+	C48H84NO7P	C05212	-	-	-	-	-	-	ko00565,ko01100	2.74488571	2.02553871	2.86487266	0.0626962182	7.21935125	5.67343689	7.71724138	0.0642220963	9.00161951	2.8094518	8.51063046	2.6697683	3.84248301	0.978391502	6.94044693	6.62460937	7.23606238	6.55637631	0.070518104	4.97688156	2.99674	2.89196	2.86303	1.18890418	0.579236603	1.40283105	1.12823285	0.737862245	0.82142562
LIPID-P-0630	PE(P-18:0_16:0)	GP	PE-P	34	0	704.559416	703.551591	[M+H]+	C39H78NO7P	C04756	HMDB0011371	LMGP02030040	52925073	-	-	-	ko00565,ko01100	10.9555238	10.5379888	11.2296973	0.404396776	83.2930491	45.0994175	44.848867	0.0961473088	42.4708293	11.0978261	37.8830262	8.17164041	25.6171711	1.78791098	62.3763501	47.6181641	40.7213775	25.2148084	0.199735352	24.6734633	12.8792	12.5681	14.222	5.51228501	1.03991911	8.26062912	3.8960395	2.10873469	2.78071281
LIPID-P-0631	PE(P-18:0_18:0)	GP	PE-P	36	0	732.590716	731.582891	[M+H]+	C41H82NO7P	C04756	HMDB0011373	LMGP02030045	52925078	-	-	-	ko00565,ko01100	6.23309524	6.84646449	6.32763095	0.111582145	56.6645042	23.1023301	17.9921182	0.0720942398	21.7510244	2.60064272	22.0841901	2.57531047	18.3079679	0.639656045	42.3635009	20.6681641	22.4319688	18.3794425	0.134974325	8.79170415	6.8539	7.3739	7.121	4.14026536	0.352076845	4.60363267	1.21774428	0.968989796	1.01185434
LIPID-P-0632	PE(P-18:0_20:0)	GP	PE-P	38	0	760.622016	759.614191	[M+H]+	C43H86NO7P	C04756	HMDB0011380	LMGP02030052	52925085	-	-	-	ko00565,ko01100	1.39642857	1.09814046	1.41305142	0.0861779293	8.61629286	5.55052427	3.57839409	0.0291845137	7.06439024	3.42440454	6.84387973	2.23202966	2.70926498	0.321531614	5.47283054	5.84091797	4.92145549	2.19278746	0.0932560895	1.52525737	1.39007	1.19688	1.71206	3.77054545	1.00831143	1.77385084	1.00425156	1.0547551	1.02980888
LIPID-P-0633	PE(P-20:0_20:0)	GP	PE-P	40	0	788.653316	787.645491	[M+H]+	C45H90NO7P	C04756	HMDB0011362	LMGP02030081	53480851	-	-	-	ko00565,ko01100	0.558404762	0.285093376	0.470639116	0.013617235	3.19251158	1.45491262	1.89126108	0.021266289	2.67319024	1.61721172	2.48083414	1.07017609	0.970642372	0.104419828	1.63708566	1.57583984	1.16497076	0.583794425	0.0285868334	0.630089955	0.415886	0.42185	0.457525	2.31283538	0.695060667	1.23143582	0.534480249	0.336036735	0.419186983
LIPID-P-0636	PE(P-16:0_18:1)	GP	PE-P	34	1	702.543766	701.535941	[M+H]+	C39H76NO7P	C04756	HMDB0011342	LMGP02030095	52925128	65289-02-3	-	-	ko00565,ko01100	2.76173333	2.34180367	2.64643921	0.0758977061	11.2481001	6.9391068	8.47433498	0.0290315392	9.34487805	1.87371456	8.82316198	1.18822057	5.71535516	0.161903895	9.24510242	7.69455078	8.31845354	6.04210801	0.0578238315	3.95324338	2.8203	2.2074	2.6374	7.34176904	0.597826087	8.82988331	2.85690229	3.47788776	3.27447314
LIPID-P-0637	PE(P-18:0_18:1)	GP	PE-P	36	1	730.575066	729.567241	[M+H]+	C41H80NO7P	C04756	HMDB0011375	LMGP02030004	42607457	144371-68-6	-	-	ko00565,ko01100	2.64320952	2.31343974	2.70481499	0.029717173	9.46376274	9.78	10.855468	0.02161983	13.3742439	1.71480151	14.3127061	1.09874884	6.79400865	0.15604957	8.9996648	8.42511719	12.4666667	8.588223	0.0727281106	3.78063968	2.67838	2.8904	3.15502	6.29316953	0.32528817	4.48079148	2.86087318	3.13035714	2.73340909
LIPID-P-0638	PE(P-16:0_22:1)	GP	PE-P	38	1	758.606366	757.598541	[M+H]+	C43H84NO7P	C04756	-	LMGP02030031	52925064	-	-	-	ko00565,ko01100	0.17885619	0.0938188348	0.093208073	0.00720564166	0.259139944	0.305275728	0.203504433	N/A	0.260659512	0.232396975	0.285198836	0.166991659	0.328402718	0.0194901366	0.166003724	0.352224609	0.371320338	0.221834495	N/A	0.131009495	0.116984	0.069017	0.122681	N/A	N/A	N/A	N/A	N/A	N/A
LIPID-P-0639	PE(P-18:0_22:1)	GP	PE-P	40	1	786.637666	785.629841	[M+H]+	C45H88NO7P	C04756	HMDB0011389	LMGP02030059	53480856	-	-	-	ko00565,ko01100	0.334098095	0.350964086	0.521081211	0.0610188469	1.87797961	1.94636893	1.54230542	0.00236965061	2.52259512	0.725226843	1.91811833	0.524305839	0.736720198	0.243390996	1.69614525	3.27208984	1.29712801	0.991794425	0.070636603	0.861429285	0.409492	0.41457	0.41947	N/A	N/A	N/A	N/A	N/A	N/A
LIPID-P-0640	PE(P-16:0_18:2)	GP	PE-P	34	2	700.528116	699.520291	[M+H]+	C39H74NO7P	C04756	HMDB0011343	LMGP02030094	52925127	802981-98-2	-	-	ko00565,ko01100	0.252491429	0.412292099	0.235830851	0.0120676379	0.538417053	0.644153398	0.880817734	0.0483563739	0.672310244	0.0882858223	0.670318138	0.105029657	0.448660902	0.0378783005	0.657357542	0.783964844	1.11189734	0.699912892	0.0440243581	0.144067966	0.267033	0.191061	0.27413	2.56822604	0.179538928	1.46672755	0.859209979	0.774045918	0.676157025
LIPID-P-0641	PE(P-18:1_17:1)	GP	PE-P	35	2	714.543766	713.535941	[M+H]+	C40H76NO7P	C04756	-	-	-	-	-	-	ko00565,ko01100	0.151655238	0.155171588	0.0492138395	0.0285181649	0.189827618	0.505066019	0.522364532	0.0117849858	0.326651707	0.252137996	0.416275461	0.204923077	0.298753552	0.064707132	0.346804469	0.39634375	0.353937622	0.410796167	0.0305693219	0.228574713	0.161211	0.146151	0.137344	N/A	N/A	N/A	N/A	N/A	N/A
LIPID-P-0642	PE(P-18:1_18:1)	GP	PE-P	36	2	728.559416	727.551591	[M+H]+	C41H78NO7P	C04756	HMDB0009115	-	53479670	-	-	-	ko00565,ko01100	0.994771429	0.810343176	0.907433926	0.023416367	2.40283596	1.62354369	1.20816749	0.0243061379	2.46003902	0.248667297	1.82689622	0.0842209453	1.31463867	0.0222223571	1.87672253	1.585625	1.53585445	1.67872822	0.0401723502	0.353763118	0.62469	0.58087	0.776825	N/A	N/A	N/A	N/A	N/A	N/A
LIPID-P-0643	PE(P-18:1_20:1)	GP	PE-P	38	2	756.590716	755.582891	[M+H]+	C43H82NO7P	C04756	HMDB0011382	LMGP02030054	52925087	-	-	-	ko00565,ko01100	0.135664762	0.0520148444	0.0951705911	N/A	1.83848007	0.483697087	0.18870936	0.00233558074	0.710085854	0.0716903592	0.65042483	0.029260241	0.388647313	0.0119619626	1.08851024	0.34996875	0.79862898	0.241590592	N/A	0.179867066	0.161062	0.219348	0.144148	N/A	N/A	N/A	N/A	N/A	N/A
LIPID-P-0645	PE(P-16:0_18:3)	GP	PE-P	34	3	698.512466	697.504641	[M+H]+	C39H72NO7P	C04756	HMDB0011344	LMGP02030019	52925052	-	-	-	ko00565,ko01100	0.0379013333	0.280098962	0.0388864008	N/A	0.173726599	0.29628932	1.01073892	0.0629278565	1.36458537	0.138638941	1.29108632	0.0787047266	0.246500309	N/A	0.131636872	0.306873047	0.764223522	0.691250871	N/A	0.0823943028	0.239118	0.190977	0.233305	N/A	N/A	N/A	N/A	N/A	N/A
LIPID-P-0646	PE(P-15:0_20:3)	GP	PE-P	35	3	712.528116	711.520291	[M+H]+	C40H74NO7P	C04756	-	-	-	-	-	-	ko00565,ko01100	45.1200952	85.2402235	54.4435368	62.1928084	139.892493	133.861165	65.2241379	98.1029273	119.722927	125.427221	133.397672	102.777572	86.2019765	62.6631259	124.900372	112.599609	87.6101365	99.7134146	67.8597762	56.4767616	67.5565	53.478	62.0545	43.3068305	61.4282103	51.0268899	53.2240125	44.7904082	44.8622934
LIPID-P-0647	PE(P-18:1_18:2)	GP	PE-P	36	3	726.543766	725.535941	[M+H]+	C41H76NO7P	C04756	HMDB0011377	LMGP02030047	52925080	-	-	-	ko00565,ko01100	11.2678095	14.4921788	11.0266218	0.0889646621	53.1227062	36.2403883	30.4736946	0.0447503305	43.8733659	7.93909263	42.8017459	5.84507878	16.2814083	0.241398078	48.7292365	34.1859375	40.3871345	32.9862369	0.0697057275	16.3906047	11.5745	13.5049	10.746	13.0076658	0.683746208	31.9079655	19.239501	8.8319898	8.90232438
LIPID-P-0648	PE(P-17:0_20:3)	GP	PE-P	37	3	740.559416	739.551591	[M+H]+	C42H78NO7P	C04756	-	-	-	-	-	-	ko00565,ko01100	3.70099048	4.89781325	3.77310908	0.0129556107	11.4029657	12.2935922	11.8807882	0.00379157696	21.3016585	1.46753308	18.5219205	2.64674699	8.39431748	0.0944759737	9.02446927	11.3736328	13.2833008	12.7656794	0.0161490454	5.70804598	3.90902	3.55477	4.35595	N/A	N/A	N/A	N/A	N/A	N/A
LIPID-P-0649	PE(P-18:0_20:3)	GP	PE-P	38	3	754.575066	753.567241	[M+H]+	C43H80NO7P	C04756	HMDB0011383	LMGP02030055	53480854	-	-	-	ko00565,ko01100	50.5738095	52.2646449	52.0985103	0.319351519	287.264133	172.449515	113.09064	0.0478776204	185.705366	25.2075614	169.808923	16.5688601	85.409512	1.0507132	231.914339	176.713867	93.9987005	100.682056	0.113487163	72.4757621	53.052	43.6974	49.4324	16.7706143	1.04299292	31.1119229	15.1976091	10.2139796	11.0123967
LIPID-P-0650	PE(P-18:0_22:3)	GP	PE-P	40	3	782.606366	781.598541	[M+H]+	C45H84NO7P	C04756	-	-	53480883	-	-	-	ko00565,ko01100	24.2269524	13.8591381	25.2183566	0.103127092	171.771084	121.280583	95.8019704	0.00807533522	160.892683	13.2993384	159.008729	8.47686747	70.577517	0.591664138	145.274674	110.771484	117.691358	63.333101	0.05940553	73.0604698	26.2027	25.5416	27.737	8.78157248	0.481987867	12.1065449	12.6025988	7.98989796	8.82086777
LIPID-P-0651	PE(P-15:0_20:4)	GP	PE-P	35	4	710.512466	709.504641	[M+H]+	C40H72NO7P	C04756	-	-	-	-	-	-	ko00565,ko01100	7.163	13.5510774	8.0534839	10.9230626	24.2658017	22.9499029	11.6793103	15.4923513	19.0119024	24.0933837	17.9121242	15.462836	15.5588635	10.0704097	17.5277467	22.990625	15.6165042	12.8694251	12.0740619	9.42183908	10.5735	11.2572	10.5167	6.94859951	10.1472194	8.15794013	9.06502079	7.76153061	7.81983471
LIPID-P-0652	PE(P-16:0_20:4)	GP	PE-P	36	4	724.528116	723.520291	[M+H]+	C41H74NO7P	C04756	HMDB0011352	LMGP02030093	52925126	97859-69-3	-	-	ko00565,ko01100	3.20929524	6.00474062	3.13352235	0.0223637942	11.8933272	8.3998835	6.98384236	0.00328047214	10.534439	2.29635161	6.11891368	1.25739574	5.16846201	0.0953080425	11.5580074	8.82398437	8.68219623	7.97966899	N/A	5.06666667	3.71763	2.86527	3.03014	24.1357248	0.64458544	35.1182141	21.5367983	20.2497959	21.1463843
LIPID-P-0654	PE(P-18:0_20:4)	GP	PE-P	38	4	752.559416	751.551591	[M+H]+	C43H78NO7P	C04756	HMDB0005779	LMGP02030003	9547058	144371-69-7	-	-	ko00565,ko01100	12.0586667	16.0777334	11.8717924	0.0270042157	17.1839666	30.6287379	25.1927094	0.0115468366	43.5572683	5.5273535	33.8261882	3.71358665	14.4085238	0.0994699039	21.3668529	20.4025391	28.0527615	25.5073171	0.00610655695	16.9295352	10.6122	8.51735	11.7349	19.9028993	0.239360971	21.6646372	17.6172557	16.1431633	18.7836777
LIPID-P-0655	PE(P-18:0_22:4)	GP	PE-P	40	4	780.590716	779.582891	[M+H]+	C45H82NO7P	C04756	HMDB0011391	LMGP02030061	52925094	-	-	-	ko00565,ko01100	4.38097143	2.44079808	3.82630466	0.00923558586	9.49759036	14.737767	10.884335	N/A	22.6774634	1.36165406	22.3648885	0.971584801	7.0714021	0.0505761254	10.2927374	14.3305664	21.5131904	17.7275261	0.00278412113	9.61554223	2.92701	3.23404	4.01811	4.54175921	0.169764408	4.53679351	6.19199584	5.24035714	5.28817149
LIPID-P-0658	PE(P-18:1_20:4)	GP	PE-P	38	5	750.543766	749.535941	[M+H]+	C43H76NO7P	C04756	-	-	85366510	-	-	-	ko00565,ko01100	5.12942857	13.4499601	11.5579049	0.100064476	37.5336423	23.0448544	43.1548768	0.0371335222	58.646439	8.28487713	46.7792435	4.70989805	31.3167387	0.51552352	27.0232775	40.0744141	32.9782976	23.6970383	0.0292996708	25.342029	14.6073	15.94	15.6836	23.7364128	1.830273	37.0783359	28.4880457	20.022449	23.6024793
LIPID-P-0659	PE(P-17:0_22:5)	GP	PE-P	39	5	764.559416	763.551591	[M+H]+	C44H78NO7P	C04756	-	-	-	-	-	-	ko00565,ko01100	0.216047619	0.24652514	0.293211917	N/A	1.70690454	0.444974757	0.937275862	0.00598895184	1.39638049	0.137517958	0.849693501	0.103547729	0.538686844	N/A	1.43992551	0.489056641	0.682339181	0.482501742	N/A	0.287217391	0.286184	0.243559	0.200039	N/A	N/A	N/A	N/A	N/A	N/A
LIPID-P-0660	PE(P-18:0_22:5)	GP	PE-P	40	5	778.575066	777.567241	[M+H]+	C45H80NO7P	C04756	HMDB0011418	-	53480878	-	-	-	ko00565,ko01100	12.7630476	14.2595371	13.2877463	0.026916429	68.910658	46.4058252	85.091133	0.00909918791	72.910439	5.43922495	64.5672163	4.53764597	33.3105621	0.227897825	51.7579143	50.2974609	37.1402209	28.243554	0.0250426596	22.0710645	14.7415	17.1632	18.153	8.5844226	0.320659252	11.6643328	7.72775468	8.02938776	7.4901343
LIPID-P-0661	PE(P-16:0_22:6)	GP	PE-P	38	6	748.528116	747.520291	[M+H]+	C43H74NO7P	C04756	HMDB0005780	LMGP02030001	5283497	206059-97-4	-	-	ko00565,ko01100	0.987533333	0.773514765	0.625233061	0.0109525108	1.70701576	1.41994175	2.42595074	N/A	2.48942439	0.319037807	4.04461688	0.137886006	2.92386658	0.00406825493	2.80210428	1.70641602	2.04623782	3.41369338	N/A	1.26847576	1.2394	1.29703	1.05842	5.66977887	N/A	10.943379	6.87328482	5.42438776	6.13543388
LIPID-P-0662	PE(P-18:0_22:6)	GP	PE-P	40	6	776.559416	775.551591	[M+H]+	C45H78NO7P	C04756	HMDB0011394	LMGP02030005	42607458	206059-98-5	-	-	ko00565,ko01100	2.78041905	2.76019154	2.78762134	0.00418912585	5.88615385	8.01549515	17.3531034	N/A	18.8033171	0.899831758	13.799515	0.58970899	7.73798641	0.0253332322	7.23867784	8.46529297	10.9133853	10.4743902	0.00137669519	4.03963018	2.75733	2.64955	3.00928	4.79805405	0.110573306	6.23033993	4.2337422	4.45055102	6.10594008
LIPID-P-0664	PE(P-18:1_22:6)	GP	PE-P	40	7	774.543766	773.535941	[M+H]+	C45H76NO7P	C04756	HMDB0011460	LMGP02030006	52925039	-	-	-	ko00565,ko01100	0.492242857	0.358422985	0.465056223	0.00510147551	1.94754402	1.16556311	3.65410837	N/A	3.4139122	0.0346839319	3.49788555	0.0851647822	1.63012971	0.00939387962	1.37159218	1.72602539	1.69068226	1.95491289	0.0041124424	0.666056972	0.912205	0.52606	0.68757	4.09212776	0.0856597573	5.81557585	4.42685031	4.78141837	4.35630165
LIPID-P-0727	SM(d18:0/12:0)	SP	SM	30	0	649.528451	648.520625	[M+H]+	C35H73N2O6P	C00550	HMDB0012084	LMSP03010079	53481358	-	-	-	ko00600,ko01100,ko04071,ko04217	0.00519852381	0.0142185954	0.00766602595	0.0166977061	0.0474231696	0.0470361165	0.0525783251	0.0286651558	0.0352359024	0.0201661626	0.0424927255	0.0247304912	0.0230444719	0.0693368741	0.0430217877	0.0391826172	0.0585955815	0.0279722997	0.0395283739	0.0245350325	0.0206604	0.0203304	0.0213615	N/A	N/A	N/A	N/A	N/A	N/A
LIPID-P-0729	SM(d18:0/14:0)	SP	SM	32	0	677.559751	676.551925	[M+H]+	C37H77N2O6P	C00550	HMDB0012085	LMSP03010030	44260138	871577-10-5	-	-	ko00600,ko01100,ko04071,ko04217	0.236413333	0.483318436	0.238284479	0.25983137	2.97271548	0.783541748	1.07529064	0.253899906	1.34613659	0.403321361	1.2871387	0.42904912	0.971037678	0.61016692	4.00163873	0.831841797	1.53555556	1.00933798	0.551466754	0.901289355	0.483348	0.459485	0.472001	1.37248157	1.92083923	0.942506342	1.36938669	1.24594898	1.35775826
LIPID-P-0730	SM(d18:0/16:0)	SP	SM	34	0	705.591051	704.583225	[M+H]+	C39H81N2O6P	C00550	HMDB0010168	LMSP03010004	9939965	60322-02-3	-	-	ko00600,ko01100,ko04071,ko04217	13.8084762	20.4384677	11.622297	21.1697458	67.9162187	28.3266019	19.0393103	12.9476865	32.7992195	33.5334594	31.4415131	30.1228916	32.6006177	42.6308548	88.4605214	28.4890625	25.7090318	22.0118467	26.5838051	20.8363818	16.2617	18.3115	18.3153	68.2776413	48.8782609	75.4155251	81.0410603	73.5428571	85.0764463
LIPID-P-0731	SM(d18:0/17:0)	SP	SM	35	0	719.606701	718.598875	[M+H]+	C40H83N2O6P	C00550	-	LMSP03010046	52931153	-	-	-	ko00600,ko01100,ko04071,ko04217	0.764733333	0.532968875	0.561191735	0.379539988	4.03167748	1.30447573	1.05936946	0.255901794	1.59318049	0.69078828	1.66331717	0.686882298	1.60093885	1.04282246	5.09150838	1.00647461	1.5331384	0.760527875	0.555281106	1.13956022	0.568765	0.8112	0.702055	2.68711548	2.20421638	3.26922374	2.77484407	2.97028571	2.97260331
LIPID-P-0732	SM(d18:0/18:0)	SP	SM	36	0	733.622351	732.614525	[M+H]+	C41H85N2O6P	C00550	HMDB0012087	LMSP03010020	44260130	-	-	-	ko00600,ko01100,ko04071,ko04217	1.82958095	3.06933759	1.45109082	3.0117421	6.63453197	5.43357282	2.30289655	1.26262512	6.4971122	4.54801512	6.20071775	4.28352178	8.02322421	8.38689934	8.54603352	4.92140625	5.55065627	4.55560976	3.0644503	3.76162919	3.33506	3.66743	3.50736	8.32162162	5.52896866	8.91725013	10.6797297	13.2779592	14.2224174
LIPID-P-0733	SM(d18:0/20:0)	SP	SM	38	0	761.653651	760.645825	[M+H]+	C43H89N2O6P	C00550	HMDB0012090	LMSP03010021	44260131	-	-	-	ko00600,ko01100,ko04071,ko04217	0.47411619	0.776051077	0.4064642	1.01678859	1.86570899	1.63747573	1.75003941	0.541118036	1.9646439	1.42604915	2.11241513	1.45898981	3.61717109	2.78040465	2.2472067	2.06214844	3.31307342	1.44030488	1.00288348	1.40953523	0.894165	1.10873	1.1998	N/A	N/A	N/A	N/A	N/A	N/A
LIPID-P-0734	SM(d18:0/22:0)	SP	SM	40	0	789.684952	788.677125	[M+H]+	C45H93N2O6P	C00550	HMDB0012091	LMSP03010022	44260132	221097-58-1	-	-	ko00600,ko01100,ko04071,ko04217	3.35906667	4.39018356	3.21420471	4.74984501	16.4	9.23685437	8.5053202	3.28602455	11.0524878	8.85147448	11.7128031	8.51175162	15.4313774	8.20080931	16.2106145	9.21037109	12.1759584	8.48479094	6.49628703	5.56446777	4.08123	4.92398	5.1325	16.6298771	7.34165824	13.6970066	5.23238046	5.27255102	6.26559917
LIPID-P-0735	SM(d18:1/12:0)	SP	SM	30	1	647.512801	646.504975	[M+H]+	C35H71N2O6P	C00550	HMDB0012096	LMSP03010002	44260123	-	-	-	ko00600,ko01100,ko04071,ko04217	0.139347619	0.27	0.150269101	0.275823931	0.768418906	0.897949515	1.03734975	0.552642115	0.752983415	0.487245747	0.690640155	0.524305839	0.326340951	1.2739909	1.00213222	0.968951172	0.927940221	0.727635889	0.729065174	0.538950525	0.382725	0.355628	0.43739	0.823577396	1.34300303	0.38012278	0.486888773	0.492022449	0.489563017
LIPID-P-0736	SM(d18:1/14:0)	SP	SM	32	1	675.544101	674.536275	[M+H]+	C37H75N2O6P	C00550	HMDB0012097	LMSP03010028	11433862	121999-55-1	-	-	ko00600,ko01100,ko04071,ko04217	6.3482381	10.3263368	6.46122057	8.14296342	32.4886006	26.1083495	30.6855172	11.3142587	38.5293659	17.3369565	36.557129	16.1229842	17.7077208	27.8824482	40.9486034	28.9878906	47.9150097	39.5491289	12.8533904	17.35992	13.5391	14.404	14.7022	40.884914	40.4562184	25.1169964	28.097817	31.902551	34.8688017
LIPID-P-0737	SM(d18:1/15:0)	SP	SM	33	1	689.559751	688.551925	[M+H]+	C38H77N2O6P	C00550	-	LMSP03010038	52931139	-	-	-	ko00600,ko01100,ko04071,ko04217	6.71542857	5.74815642	6.44690053	6.72752635	23.0454124	25.2009709	24.7115271	7.13599622	33.3527805	10.8667297	32.9152279	12.5139944	11.6822112	15.7667172	29.5063315	23.8072266	38.2871995	30.0052265	11.4302831	15.9972014	9.66285	10.3449	11.2235	21.6161179	23.0604651	21.5119229	25.8683992	25.0978571	23.6775826
LIPID-P-0738	SM(d18:1/16:0)	SP	SM	34	1	703.575401	702.567575	[M+H]+	C39H79N2O6P	C00550	HMDB0010169	LMSP03010003	9939941	6254-89-3	-	-	ko00600,ko01100,ko04071,ko04217	114.181905	171.027933	109.710716	202.126472	225.582947	227.273786	143.512315	216.0661	235.986341	228.194707	234.034918	202.60797	134.022236	185.748103	282.854749	246.929687	198.482131	254.059233	208.628045	129.009495	108.385	121.059	125.797	1392.45209	932.735086	1463.16591	1518.18087	1629.10204	1631.86983
LIPID-P-0739	SM(d18:1/17:0)	SP	SM	35	1	717.591051	716.583225	[M+H]+	C40H81N2O6P	C00550	-	LMSP03010044	46891763	-	-	-	ko00600,ko01100,ko04071,ko04217	3.53929524	3.67835595	2.84782316	3.53272164	11.3042632	8.46590291	5.78463054	1.47322002	7.01879024	5.17417769	8.03154219	5.05814643	6.51056208	4.72766818	14.3368715	8.17505859	8.73612736	8.27980836	7.31152074	4.64404798	3.66376	4.2751	4.77356	37.8344963	27.9406471	43.0214105	41.3331601	42.8709184	43.6981405
LIPID-P-0740	SM(d18:1/18:0)	SP	SM	36	1	731.606701	730.598875	[M+H]+	C41H83N2O6P	C00550	HMDB0001348	LMSP03010001	6453725	58909-84-5	-	-	ko00600,ko01100,ko04071,ko04217	26.307619	26.8036712	23.7712638	61.7533788	42.5547729	59.6469903	37.1619704	48.9646837	60.2442927	46.2192817	62.156935	46.2331789	37.9219271	78.8614062	48.5595903	62.6847656	63.9749188	61.7266551	56.1385122	32.3663168	28.1021	33.2274	32.1444	103.588206	93.3968655	118.92136	148.260915	187.431633	192.693182
[truncated: 960 more rows]
